# Supplementary material for: SMARCA4 regulates the NK-mediated killing of senescent cells
Source: Sci Adv. 2025 Jan 15;11(3):eadn2811. doi: 10.1126/sciadv.adn2811 (PMC11734740; doi:10.1126/sciadv.adn2811)
Supplement: Supplementary file 2 — Tables S1 to S3 and S11 [file sciadv.adn2811_tables_s1_to_s3_and_s11.zip]

Archive with 4 entries (4 files):
- adn2811_table_s1.xlsx
- adn2811_table_s2.xlsx
- adn2811_table_s3.xlsx
- adn2811_table_s11.xlsx
