# Supplementary material for: SMARCA4 regulates the NK-mediated killing of senescent cells
Source: Sci Adv. 2025 Jan 15;11(3):eadn2811. doi: 10.1126/sciadv.adn2811 (PMC11734740; doi:10.1126/sciadv.adn2811)
Supplement: Supplementary file 2 — Tables S1 to S3 and S11 [file sciadv.adn2811_tables_s1_to_s3_and_s11.zip › adn2811_table_s1.xlsx]

## Sheet: Primary siRNA Screen results
All genes in Primary siRNA library (7560):	Gene		Screen results:	Gene	Bscore_IL6	Bscore_IL8	Replicate
	3'HEXO			3'HEXO	1.837	0.848	R1
	A2M			3'HEXO	2.261	1.033	R2
	A4GALT			A2M	0	-0.468	R1
	AACS			A2M	-1.01	-0.853	R2
	AADAC			A4GALT	-0.172	-0.519	R1
	AADAT			A4GALT	-0.095	-0.197	R2
	AAK1			AACS	2.798	4.036	R1
	AANAT			AACS	1.582	2.683	R2
	AARS			AADAC	-0.289	-0.161	R1
	AASDH			AADAC	0.852	0.055	R2
	AASDHPPT			AADAT	-0.872	-1.225	R1
	AASS			AADAT	0	-0.016	R2
	AATF			AAK1	9.333	4.277	R1
	AATK			AAK1	6.626	2.504	R2
	ABAT			AANAT	0.073	0.878	R1
	ABCA1			AANAT	5.449	8.029	R2
	ABCA10			AARS	6.695	3.644	R1
	ABCA12			AARS	0.478	1.14	R2
	ABCA13			AASDH	-1.572	-1.306	R1
	ABCA2			AASDH	0	-0.02	R2
	ABCA3			AASDHPPT	0.001	-0.725	R1
	ABCA4			AASDHPPT	-0.921	-0.191	R2
	ABCA5			AASS	0.959	0.933	R1
	ABCA6			AASS	1.336	0.667	R2
	ABCA7			AATF	0.25	0.228	R1
	ABCA8			AATF	0	-0.122	R2
	ABCA9			AATK	-1.355	-0.301	R1
	ABCB1			AATK	-0.561	-1.21	R2
	ABCB10			ABAT	-0.672	-0.756	R1
	ABCB11			ABAT	-1.473	-0.323	R2
	ABCB4			ABCA1	0.016	0.863	R1
	ABCB5			ABCA1	-0.001	0.217	R2
	ABCB6			ABCA10	-1.75	-1.334	R1
	ABCB7			ABCA10	-2.877	-2.007	R2
	ABCB8			ABCA12	-0.174	-0.017	R1
	ABCB9			ABCA12	-0.95	-0.74	R2
	ABCC1			ABCA13	-0.015	-0.638	R1
	ABCC10			ABCA13	0.024	0.545	R2
	ABCC11			ABCA2	1.957	0.685	R1
	ABCC12			ABCA2	1.195	0.731	R2
	ABCC2			ABCA3	10.7	10.647	R1
	ABCC3			ABCA3	3.817	3.45	R2
	ABCC4			ABCA4	-0.043	0.935	R1
	ABCC5			ABCA4	-0.25	-0.193	R2
	ABCC6			ABCA5	1.36	1.662	R1
	ABCC8			ABCA5	1.333	0.414	R2
	ABCC9			ABCA6	0.784	0.93	R1
	ABCD1			ABCA6	0	0.351	R2
	ABCD2			ABCA7	4.907	6.006	R1
	ABCD3			ABCA7	1.751	1.5	R2
	ABCD4			ABCA8	-0.822	-1.855	R1
	ABCE1			ABCA8	-0.691	-1.165	R2
	ABCF1			ABCA9	-1.461	-2.075	R1
	ABCF2			ABCA9	-1.335	-1.103	R2
	ABCF3			ABCB1	-0.587	-0.287	R1
	ABCG1			ABCB1	-1.582	-0.988	R2
	ABCG2			ABCB10	4.77	1.775	R1
	ABCG4			ABCB10	5.763	3.652	R2
	ABCG5			ABCB11	0.237	0.365	R1
	ABCG8			ABCB11	-1.315	-1.524	R2
	ABHD1			ABCB4	0.025	0.014	R1
	ABHD11			ABCB4	0.1	-0.006	R2
	ABHD2			ABCB5	0.974	0.184	R1
	ABHD3			ABCB5	0	0.103	R2
	ABHD4			ABCB6	-1.1	-1.953	R1
	ABHD5			ABCB6	-1.783	-2.165	R2
	ABHD6			ABCB7	11.035	8.736	R1
	ABHD7			ABCB7	8.458	9.884	R2
	ABHD8			ABCB8	5.578	4.464	R1
	ABHD9			ABCB8	4.193	4.083	R2
	ABL1			ABCB9	3.348	3.481	R1
	ABL2			ABCB9	5.531	4.562	R2
	ABO			ABCC1	0.884	-0.008	R1
	ABT1			ABCC1	0.206	-0.11	R2
	ABTB1			ABCC10	1.561	1.245	R1
	ACAA1			ABCC10	1.465	0.326	R2
	ACAA2			ABCC11	1.569	0.52	R1
	ACACA			ABCC11	2.423	0.702	R2
	ACACB			ABCC12	4.994	3.109	R1
	ACAD8			ABCC12	0.573	0.696	R2
	ACAD9			ABCC2	-0.581	-0.387	R1
	ACADL			ABCC2	-0.272	-0.564	R2
	ACADM			ABCC3	1.604	1.067	R1
	ACADS			ABCC3	0.981	1.677	R2
	ACADSB			ABCC4	-0.606	-1.728	R1
	ACADVL			ABCC4	0	-1.088	R2
	ACAS2			ABCC5	0.705	0.034	R1
	ACAS2L			ABCC5	2.793	2.173	R2
	ACAT1			ABCC6	7.628	4.49	R1
	ACAT2			ABCC6	5.839	1.601	R2
	ACATE2			ABCC8	0.046	0.184	R1
	ACE			ABCC8	-0.005	-0.04	R2
	ACE2			ABCC9	0.417	0.872	R1
	ACHE			ABCC9	0.584	1.43	R2
	ACIN1			ABCD1	-0.047	0.259	R1
	ACLY			ABCD1	0.109	0.24	R2
	ACMSD			ABCD2	2.819	3.943	R1
	ACO1			ABCD2	5.324	5.46	R2
	ACO2			ABCD3	-2.173	-1.947	R1
	ACOT1			ABCD3	-2.461	-1.555	R2
	ACOT6			ABCD4	-0.039	0.707	R1
	ACOX1			ABCD4	0.063	0.986	R2
	ACOX2			ABCE1	38.551	19.077	R1
	ACOX3			ABCE1	27.974	12.138	R2
	ACOXL			ABCF1	4.553	4.981	R1
	ACP1			ABCF1	5.187	6.33	R2
	ACP2			ABCF2	0.081	0.287	R1
	ACP5			ABCF2	-0.802	0.023	R2
	ACP6			ABCF3	0	0.135	R1
	ACPP			ABCF3	0.497	0.752	R2
	ACPT			ABCG1	-2.314	-2.538	R1
	ACR			ABCG1	-2.219	-1.634	R2
	ACSL1			ABCG2	0.073	0.129	R1
	ACSL3			ABCG2	0.675	-0.001	R2
	ACSL4			ABCG4	-0.957	-0.046	R1
	ACSL5			ABCG4	-0.529	-0.183	R2
	ACSL6			ABCG5	-1.511	-1.776	R1
	ACSM3			ABCG5	0.076	-1.099	R2
	ACTN1			ABCG8	2.13	3.278	R1
	ACTN2			ABCG8	2.784	3.68	R2
	ACVR1			ABHD1	0.251	0.384	R1
	ACVR1B			ABHD1	-1.29	-1.168	R2
	ACVR1C			ABHD11	-3.934	-2.929	R1
	ACVR2A			ABHD11	-1.947	-1.989	R2
	ACVR2B			ABHD2	-0.232	-1.722	R1
	ACVRL1			ABHD2	-0.229	-1.06	R2
	ACY-3			ABHD3	0.497	0.776	R1
	ACY1			ABHD3	0.528	0.423	R2
	ACYP1			ABHD4	0.002	-1.061	R1
	ACYP2			ABHD4	-2.083	-1.947	R2
	AD-017			ABHD5	2.243	1.887	R1
	ADA			ABHD5	0	-0.029	R2
	ADAM10			ABHD6	-0.231	0.047	R1
	ADAM11			ABHD6	-0.486	-0.053	R2
	ADAM12			ABHD7	-0.377	-1.208	R1
	ADAM15			ABHD7	0	-1.187	R2
	ADAM17			ABHD8	0.266	0.368	R1
	ADAM18			ABHD8	-0.369	-0.029	R2
	ADAM19			ABHD9	-0.169	-0.996	R1
	ADAM2			ABHD9	-0.244	-0.183	R2
	ADAM20			ABL1	-0.754	-0.657	R1
	ADAM21			ABL1	0.172	-0.371	R2
	ADAM22			ABL2	0	-0.15	R1
	ADAM23			ABL2	-0.309	-1.848	R2
	ADAM28			ABO	0.03	0.169	R1
	ADAM29			ABO	0.093	1.762	R2
	ADAM30			ABT1	0	-0.503	R1
	ADAM32			ABT1	0.095	-0.257	R2
	ADAM33			ABTB1	1.698	1.915	R1
	ADAM7			ABTB1	0.355	0.714	R2
	ADAM8			ACAA1	0.394	0.563	R1
	ADAM9			ACAA1	1.951	0.541	R2
	ADAMDEC1			ACAA2	-0.221	-0.766	R1
	ADAMTS1			ACAA2	0.309	0.502	R2
	ADAMTS10			ACACA	-0.463	0.326	R1
	ADAMTS12			ACACA	0.355	0	R2
	ADAMTS13			ACACB	-0.006	0.054	R1
	ADAMTS14			ACACB	0	-0.089	R2
	ADAMTS15			ACAD8	0.674	0.016	R1
	ADAMTS16			ACAD8	-0.012	-0.018	R2
	ADAMTS17			ACAD9	0.674	0.273	R1
	ADAMTS18			ACAD9	0.714	0.089	R2
	ADAMTS19			ACADL	0.099	0.011	R1
	ADAMTS2			ACADL	-1.104	-0.292	R2
	ADAMTS20			ACADM	-0.361	-0.61	R1
	ADAMTS3			ACADM	-0.506	-0.548	R2
	ADAMTS4			ACADS	-1.466	-0.343	R1
	ADAMTS5			ACADS	0	0.971	R2
	ADAMTS6			ACADSB	0.036	-0.071	R1
	ADAMTS7			ACADSB	0.033	-1.588	R2
	ADAMTS8			ACADVL	-0.436	-0.2	R1
	ADAMTS9			ACADVL	-0.237	-0.411	R2
	ADAMTSL1			ACAS2	3.238	1.714	R1
	ADAR			ACAS2	2.37	2.165	R2
	ADARB1			ACAS2L	-0.56	-0.045	R1
	ADAT1			ACAS2L	0	1.798	R2
	ADCK1			ACAT1	0.038	0.065	R1
	ADCK2			ACAT1	0.789	-0.003	R2
	ADCK4			ACAT2	0.206	-0.104	R1
	ADCK5			ACAT2	-0.04	-0.186	R2
	ADCY1			ACATE2	0.464	-0.044	R1
	ADCY2			ACATE2	0.864	-0.056	R2
	ADCY3			ACE	2.187	2.324	R1
	ADCY4			ACE	7.81	6.079	R2
	ADCY5			ACE2	-1.211	-0.674	R1
	ADCY6			ACE2	-0.851	-0.814	R2
	ADCY7			ACHE	0.211	0.07	R1
	ADCY8			ACHE	0.482	0.191	R2
	ADCY9			ACIN1	-2.229	-1.226	R1
	ADCYAP1R1			ACIN1	-0.726	0.003	R2
	ADD1			ACLY	1.551	2.013	R1
	ADH1A			ACLY	0.942	1.365	R2
	ADH1B			ACMSD	0.18	-0.03	R1
	ADH1C			ACMSD	-1.527	-0.176	R2
	ADH4			ACO1	1.877	1.614	R1
	ADH5			ACO1	0.187	0.407	R2
	ADH6			ACO2	0.12	0.599	R1
	ADH7			ACO2	-0.442	-0.286	R2
	ADHFE1			ACOT1	-1.743	-1.108	R1
	ADK			ACOT1	-1.469	-1.048	R2
	ADORA1			ACOT6	-0.674	-0.188	R1
	ADORA2A			ACOT6	-0.3	-0.35	R2
	ADORA2B			ACOX1	-0.232	0.03	R1
	ADORA3			ACOX1	-1.016	-0.363	R2
	ADPGK			ACOX2	0.177	0.124	R1
	ADPRH			ACOX2	0.157	0	R2
	ADPRHL1			ACOX3	0.845	1.927	R1
	ADPRHL2			ACOX3	0.129	2.175	R2
	ADPRTL3			ACOXL	0.056	0.017	R1
	ADRA1A			ACOXL	0.25	-0.026	R2
	ADRA1B			ACP1	-0.27	-0.622	R1
	ADRA1D			ACP1	-0.141	0.108	R2
	ADRA2A			ACP2	2.554	0.491	R1
	ADRA2B			ACP2	1.195	0.592	R2
	ADRA2C			ACP5	3.082	3.63	R1
	ADRB1			ACP5	3.517	3.696	R2
	ADRB2			ACP6	1.52	1.757	R1
	ADRB3			ACP6	2.142	1.69	R2
	ADRBK1			ACPP	0.09	0.106	R1
	ADRBK2			ACPP	1.331	1.158	R2
	ADSL			ACPT	-1.732	0.584	R1
	ADSS			ACPT	-1.853	0.673	R2
	ADSSL1			ACR	3.056	0.184	R1
	AEBP1			ACR	3.055	-0.079	R2
	AF5Q31			ACSL1	0	-1.422	R1
	AFAR3			ACSL1	1.352	0.285	R2
	AFG3L2			ACSL3	-0.765	-2.206	R1
	AFP			ACSL3	-0.096	-0.588	R2
	AGA			ACSL4	0.478	0.049	R1
	AGER			ACSL4	0.306	-0.137	R2
	AGK			ACSL5	-0.23	-0.705	R1
	AGL			ACSL5	-0.862	-0.988	R2
	AGMAT			ACSL6	-0.17	-1.76	R1
	AGPAT1			ACSL6	-1.148	-1.416	R2
	AGPAT2			ACSM3	0.225	0.967	R1
	AGPAT3			ACSM3	1.764	1.412	R2
	AGPAT4			ACTN1	2.136	1.683	R1
	AGPAT5			ACTN1	2.677	3.33	R2
	AGPS			ACTN2	-0.053	-0.433	R1
	AGT			ACTN2	0.964	0.045	R2
	AGTPBP1			ACVR1	-0.062	-0.401	R1
	AGTR1			ACVR1	-0.466	-0.201	R2
	AGTR2			ACVR1B	5.3	3.047	R1
	AGXT			ACVR1B	1.894	1.444	R2
	AGXT2			ACVR1C	-3.539	-1.853	R1
	AGXT2L1			ACVR1C	-1.715	-0.851	R2
	AHCY			ACVR2A	-0.079	0.75	R1
	AHCYL1			ACVR2A	-0.119	0.001	R2
	AHR			ACVR2B	-1.962	-0.662	R1
	AHSA1			ACVR2B	-0.014	-0.07	R2
	AICDA			ACVRL1	0.224	-1.94	R1
	AIP			ACY-3	1.662	-0.176	R1
	AIPL1			ACY-3	2.833	0.391	R2
	AIRE			ACY1	-1.25	-1.047	R1
	AK1			ACY1	-0.208	-0.917	R2
	AK2			ACYP1	-1.061	-1.382	R1
	AK3			ACYP1	-0.632	-0.712	R2
	AK4			ACYP2	-0.489	-0.387	R1
	AK5			ACYP2	-0.032	-0.261	R2
	AK7			AD-017	-0.011	-0.148	R1
	AKAP10			AD-017	-0.268	-0.292	R2
	AKAP11			ADA	0.12	0.187	R1
	AKAP13			ADA	0.004	0.406	R2
	AKAP28			ADAM10	-0.845	-0.605	R1
	AKAP3			ADAM10	-1.048	-1.224	R2
	AKAP4			ADAM11	0.421	0.073	R1
	AKAP5			ADAM11	0.153	0.059	R2
	AKAP6			ADAM12	0.549	-0.812	R1
	AKAP7			ADAM12	-0.188	-0.014	R2
	AKAP8			ADAM15	-0.249	0.032	R1
	AKAP8L			ADAM15	0	0.253	R2
	AKAP9			ADAM17	0	0.093	R1
	AKIP			ADAM17	1.134	0.091	R2
	AKR1A1			ADAM18	0	0.363	R1
	AKR1B1			ADAM18	1.47	0.564	R2
	AKR1B10			ADAM19	-0.214	-1.025	R1
	AKR1C1			ADAM19	-0.907	-0.877	R2
	AKR1C2			ADAM2	0	-0.099	R1
	AKR1C3			ADAM2	0.603	0.013	R2
	AKR1C4			ADAM20	0.02	0.004	R1
	AKR1CL2			ADAM20	0.992	0.811	R2
	AKR1D1			ADAM21	0.098	0.129	R1
	AKR7A2			ADAM21	0.014	0.067	R2
	AKR7A3			ADAM22	4.054	5.464	R1
	AKT1			ADAM22	3.463	8.4	R2
	AKT2			ADAM23	-0.644	0.011	R1
	AKT3			ADAM23	0.674	-0.007	R2
	AKTIP			ADAM28	2.402	2.52	R1
	ALAD			ADAM28	1.084	0.079	R2
	ALAS1			ADAM29	0.429	-0.145	R1
	ALAS2			ADAM29	-0.29	-1.03	R2
	ALB			ADAM30	2.006	4.247	R1
	ALDH18A1			ADAM30	0.677	0.514	R2
	ALDH1A1			ADAM32	-0.928	-0.766	R1
	ALDH1A2			ADAM32	-0.106	-0.07	R2
	ALDH1A3			ADAM33	-1.442	-2.237	R1
	ALDH1B1			ADAM33	-0.585	-0.256	R2
	ALDH1L1			ADAM7	1.762	0.62	R1
	ALDH2			ADAM7	0.325	-0.15	R2
	ALDH3A1			ADAM8	0	-0.194	R1
	ALDH3A2			ADAM8	-0.338	-0.488	R2
	ALDH3B1			ADAM9	0.749	1.877	R1
	ALDH3B2			ADAM9	0.589	-0.09	R2
	ALDH4A1			ADAMDEC1	-0.958	-0.627	R1
	ALDH5A1			ADAMDEC1	-0.136	-0.087	R2
	ALDH6A1			ADAMTS1	0.143	0.641	R1
	ALDH7A1			ADAMTS1	-2.345	-0.695	R2
	ALDH8A1			ADAMTS10	-0.18	0.003	R1
	ALDH9A1			ADAMTS10	-0.061	0.123	R2
	ALDOA			ADAMTS12	0.086	0.22	R1
	ALDOB			ADAMTS12	-0.247	-0.942	R2
	ALDOC			ADAMTS13	0.979	2.917	R1
	ALDRL6			ADAMTS13	1.52	1.629	R2
	ALF			ADAMTS14	-1.324	-2.547	R1
	ALG1			ADAMTS14	-1.615	-1.963	R2
	ALG10			ADAMTS15	-0.074	-0.191	R1
	ALG12			ADAMTS15	-0.988	-0.777	R2
	ALG2			ADAMTS16	-0.696	-0.424	R1
	ALG3			ADAMTS16	0.44	-0.063	R2
	ALG5			ADAMTS17	-2.166	-1.151	R1
	ALG6			ADAMTS17	-2.029	-0.596	R2
	ALG8			ADAMTS18	-1.264	-1.146	R1
	ALK			ADAMTS18	-0.375	-0.237	R2
	ALKBH			ADAMTS19	0.106	-0.047	R1
	ALKBH2			ADAMTS19	-0.001	0.053	R2
	ALLC			ADAMTS2	-0.287	-0.877	R1
	ALOX12			ADAMTS2	0.363	-0.537	R2
	ALOX12B			ADAMTS20	-0.19	-0.87	R1
	ALOX15			ADAMTS20	-1.411	-3.359	R2
	ALOX15B			ADAMTS3	3.108	4.094	R1
	ALOX5			ADAMTS3	-0.276	-0.262	R2
	ALOX5AP			ADAMTS4	0.771	0.411	R1
	ALOXE3			ADAMTS4	0	0.063	R2
	ALPHA4GNT			ADAMTS5	-0.036	0.004	R1
	ALPI			ADAMTS5	-0.248	-0.293	R2
	ALPK1			ADAMTS6	-0.534	-0.116	R1
	ALPK2			ADAMTS6	-0.515	-0.874	R2
	ALPK3			ADAMTS7	-0.613	-0.333	R1
	ALPL			ADAMTS7	0.03	0.043	R2
	ALPP			ADAMTS8	-0.168	-0.133	R1
	ALPPL2			ADAMTS8	0.09	0.417	R2
	ALS2CR3			ADAMTS9	-0.758	-0.224	R1
	ALS2CR8			ADAMTS9	0.268	0.19	R2
	ALX3			ADAMTSL1	0.054	-0.276	R1
	ALX4			ADAMTSL1	0	-1.213	R2
	AMACR			ADAR	0.295	0.614	R1
	AMBP			ADAR	-0.696	1.258	R2
	AMD1			ADARB1	3.79	3.426	R1
	AMFR			ADARB1	0.247	0.304	R2
	AMHR2			ADAT1	-0.638	0.09	R1
	AMID			ADAT1	-0.014	-0.312	R2
	AMPD1			ADCK1	0.251	-0.646	R1
	AMPD2			ADCK1	-0.012	-0.376	R2
	AMPD3			ADCK2	-0.771	-1.434	R1
	AMT			ADCK2	1.942	1.283	R2
	AMY1A			ADCK4	0.064	-0.838	R1
	AMY2A			ADCK4	0	-0.418	R2
	AMY2B			ADCK5	0.561	1.181	R1
	ANAPC10			ADCK5	-0.44	-0.917	R2
	ANAPC11			ADCY1	1.785	1.871	R1
	ANAPC2			ADCY1	1.692	0.912	R2
	ANAPC4			ADCY2	-0.088	-0.032	R1
	ANAPC5			ADCY2	-0.454	-0.595	R2
	ANG			ADCY3	0.584	1.149	R1
	ANGPT1			ADCY3	0.001	0.516	R2
	ANGPT2			ADCY4	0.598	0.435	R1
	ANGPTL1			ADCY4	2.164	1.049	R2
	ANGPTL2			ADCY5	-0.061	-0.032	R1
	ANGPTL3			ADCY5	-0.057	0.004	R2
	ANK2			ADCY6	0	0.126	R1
	ANK3			ADCY6	-0.599	10.686	R2
	ANKH			ADCY7	0.127	0.357	R1
	ANKIB1			ADCY7	-1.759	-1.39	R2
	ANKK1			ADCY8	-1.128	-1.736	R1
	ANKRD1			ADCY8	-3.017	-2.572	R2
	ANKRD5			ADCY9	0.023	-0.286	R1
	ANKRD7			ADCY9	-0.567	-1.04	R2
	ANPEP			ADCYAP1R1	-0.383	-0.016	R1
	ANXA3			ADCYAP1R1	-0.981	-0.639	R2
	ANXA7			ADD1	3.952	3.684	R1
	ANXA8			ADD1	4.024	4.022	R2
	ANXA9			ADH1A	-0.011	-0.074	R1
	AOAH			ADH1A	-0.207	-0.205	R2
	AOC1			ADH1B	-2.939	-1.143	R1
	AOC2			ADH1B	-0.956	-0.61	R2
	AOC3			ADH1C	-0.358	-0.469	R1
	AOF2			ADH1C	0.388	0.147	R2
	AOX1			ADH4	0.118	0.177	R1
	AP2B1			ADH4	0	-0.228	R2
	AP3B1			ADH5	0.142	-0.132	R1
	APAF1			ADH5	-0.758	-0.637	R2
	APBA3			ADH6	-2.306	-1.777	R1
	APC			ADH6	-1.361	-1.267	R2
	APC2			ADH7	-1.354	-2.269	R1
	APEH			ADH7	-0.539	0.031	R2
	APEX1			ADHFE1	0.911	0.482	R1
	APEX2			ADHFE1	-0.47	-0.605	R2
	APG-1			ADK	0.002	-0.123	R1
	APH1B			ADK	1.766	1.465	R2
	APLNR			ADORA1	0.898	0.218	R1
	APLP2			ADORA1	0.735	0.319	R2
	APOA1			ADORA2A	0.352	0.304	R1
	APOA2			ADORA2A	1.582	-0.009	R2
	APOA4			ADORA2B	0.001	0.355	R1
	APOB			ADORA2B	-0.093	-0.301	R2
	APOBEC1			ADORA3	0	-0.004	R1
	APOBEC2			ADORA3	1.309	1.988	R2
	APOBEC3A			ADPGK	-0.345	-1.161	R1
	APOBEC3B			ADPGK	0.289	0.7	R2
	APOBEC3C			ADPRH	0.943	1.516	R1
	APOBEC3D			ADPRH	0.651	3.017	R2
	APOBEC3G			ADPRHL1	2.128	1.957	R1
	APOC1			ADPRHL1	2.042	1.787	R2
	APOC2			ADPRHL2	3.748	3.919	R1
	APOC3			ADPRHL2	0	-0.09	R2
	APOC4			ADPRTL3	-1.04	0.065	R1
	APOD			ADPRTL3	2.347	2.044	R2
	APOE			ADRA1A	1.466	2.883	R1
	APOF			ADRA1A	0.498	0.437	R2
	APOH			ADRA1B	3.294	2.858	R1
	APOL1			ADRA1B	1.817	2.167	R2
	APOL3			ADRA1D	-0.16	-0.013	R1
	APOM			ADRA1D	0.279	-0.038	R2
	APP			ADRA2A	0.515	0.309	R1
	APPBP1			ADRA2A	2.391	1.47	R2
	APRT			ADRA2B	1.744	2.226	R1
	APTX			ADRA2B	3.294	1.843	R2
	AQP1			ADRA2C	0	0.041	R1
	AQP10			ADRA2C	-0.554	0.966	R2
	AQP2			ADRB1	0.281	0.364	R1
	AQP3			ADRB1	0.065	0.011	R2
	AQP4			ADRB2	-0.672	-1.23	R1
	AQP5			ADRB2	-0.129	-0.673	R2
	AQP6			ADRB3	1.693	0.211	R1
	AQP7			ADRB3	2.015	0.258	R2
	AQP8			ADRBK1	-1.349	-0.978	R1
	AQP9			ADRBK1	-1.585	-1.56	R2
	AQPEP			ADRBK2	2.395	0.996	R1
	AR			ADRBK2	0.557	1.62	R2
	ARAF			ADSL	-0.063	-0.489	R1
	ARD1			ADSL	-1.002	-0.8	R2
	AREG			ADSS	-0.542	-0.475	R1
	ARF1			ADSS	0	-0.482	R2
	ARF3			ADSSL1	0.581	-0.019	R1
	ARF4			ADSSL1	1.606	0.037	R2
	ARF5			AEBP1	-2.053	-0.977	R1
	ARF6			AEBP1	-2.396	-1.401	R2
	ARFGAP1			AF5Q31	1.548	1.067	R1
	ARFGAP3			AF5Q31	-0.647	-0.694	R2
	ARFRP1			AFAR3	0.085	0.86	R1
	ARG1			AFAR3	-0.078	0.778	R2
	ARG2			AFG3L2	-3.701	-2.129	R1
	ARH			AFG3L2	-2.632	-1.916	R2
	ARHE			AFP	-0.71	-0.934	R1
	ARHGAP1			AFP	-1.142	-1.933	R2
	ARHGAP5			AGA	-0.271	-0.39	R1
	ARHGAP8			AGA	-0.872	-1.269	R2
	ARHGDIA			AGER	1.157	0.733	R1
	ARHGDIB			AGER	0.549	2.997	R2
	ARHGEF10			AGK	-1.391	0.391	R1
	ARHGEF12			AGK	0	-0.162	R2
	ARHGEF17			AGL	-0.003	-0.339	R1
	ARHGEF18			AGL	0	-0.155	R2
	ARHGEF2			AGMAT	0.002	-0.058	R1
	ARHGEF6			AGMAT	0.275	-0.187	R2
	ARHGEF7			AGPAT1	1.406	1.485	R1
	ARHI			AGPAT1	3.429	6.668	R2
	ARHN			AGPAT2	0.464	1.004	R1
	ARID1A			AGPAT2	0.332	-0.207	R2
	ARID3A			AGPAT3	-0.306	-2.572	R1
	ARID4A			AGPAT3	-2.59	-4.338	R2
	ARID5B			AGPAT4	0.689	0.118	R1
	ARIH1			AGPAT4	0.335	-0.003	R2
	ARIH1			AGPAT5	0.07	0.556	R1
	ARIH2			AGPAT5	0.041	0.636	R2
	ARL1			AGPS	1.088	0.141	R1
	ARL2			AGPS	0.284	-0.513	R2
	ARL4A			AGT	-0.093	-0.021	R1
	ARL4D			AGT	0.674	2.045	R2
	ARL5			AGTPBP1	0.079	0.003	R1
	ARNT			AGTPBP1	0.876	0.637	R2
	ARNT2			AGTR1	0.03	0.942	R1
	ARNTL			AGTR1	-0.002	0.848	R2
	ARNTL2			AGTR2	-0.5	-0.675	R1
	ARPC3			AGTR2	-0.991	-0.701	R2
	ARPC4			AGXT	-0.426	-0.803	R1
	ARPP-19			AGXT	0.197	1.364	R2
	ARSA			AGXT2	0.197	0.165	R1
	ARSB			AGXT2	-0.144	0.134	R2
	ARSD			AGXT2L1	1.282	-1.247	R1
	ARSE			AGXT2L1	0.788	0.339	R2
	ARSF			AHCY	0.105	3.824	R1
	ART1			AHCY	0.67	5.203	R2
	ART3			AHCYL1	-1.03	-1.329	R1
	ART5			AHCYL1	-1.017	-1.556	R2
	ARX			AHR	-0.697	-1.067	R1
	AS3MT			AHR	-0.732	-0.541	R2
	ASAH1			AHSA1	0.054	0.337	R1
	ASAH2			AHSA1	0.471	0.403	R2
	ASAH3			AICDA	-0.456	-0.789	R1
	ASAHL			AICDA	0.043	-0.045	R2
	ASB1			AIP	0	-0.06	R1
	ASB10			AIP	-1.56	-1.361	R2
	ASB11			AIPL1	-1.261	-0.447	R1
	ASB12			AIPL1	-1.095	-0.038	R2
	ASB13			AIRE	-1.444	-1.813	R1
	ASB14			AIRE	-1.85	-1.56	R2
	ASB15			AK1	-0.063	-0.058	R1
	ASB16			AK1	0.056	-0.22	R2
	ASB17			AK2	0.004	-0.749	R1
	ASB18			AK3	0.674	2.047	R1
	ASB2			AK3	1.661	2.932	R2
	ASB3			AK4	-0.793	-0.126	R1
	ASB4			AK4	0.379	0.07	R2
	ASB5			AK5	0.957	0.438	R1
	ASB6			AK5	-0.8	-0.231	R2
	ASB7			AK7	0.011	-0.156	R1
	ASB8			AK7	0.617	0.235	R2
	ASB9			AKAP10	1.013	0.843	R1
	ASC			AKAP10	1.636	1.409	R2
	ASCL1			AKAP11	1.007	0.879	R1
	ASF1A			AKAP11	4.291	2.635	R2
	ASGR1			AKAP13	0.002	-0.012	R1
	ASGR2			AKAP13	0.292	0.771	R2
	ASH1L			AKAP28	0.255	0.181	R1
	ASIC1			AKAP28	0.173	0.392	R2
	ASIC2			AKAP3	-0.354	-0.107	R1
	ASIC3			AKAP3	-0.283	-0.886	R2
	ASIC4			AKAP4	0.901	1.437	R1
	ASIC5			AKAP4	0.027	1.103	R2
	ASL			AKAP5	-0.953	-0.563	R1
	ASMT			AKAP5	-2.356	-0.963	R2
	ASMTL			AKAP6	1.508	1.919	R1
	ASNA1			AKAP6	-0.502	-0.104	R2
	ASNS			AKAP7	12.501	9.231	R1
	ASP			AKAP7	9.917	4.458	R2
	ASPA			AKAP8	8.374	10.089	R1
	ASPH			AKAP8	4.811	5.32	R2
	ASPRV1			AKAP8L	0.053	0.67	R1
	ASRGL1			AKAP8L	0.756	0.779	R2
	ASS			AKAP9	0.375	0.22	R1
	ASTL			AKAP9	0.571	0.668	R2
	ATAD1			AKIP	0.039	-0.497	R1
	ATAD2			AKIP	0.727	0.066	R2
	ATBF1			AKR1A1	0.862	0.668	R1
	ATE1			AKR1A1	0.002	0.469	R2
	ATF1			AKR1B1	0.714	0.679	R1
	ATF2			AKR1B1	0.967	0.796	R2
	ATF3			AKR1B10	1.529	0.428	R1
	ATF4			AKR1B10	1.362	0.708	R2
	ATF5			AKR1C1	-1.642	-1.32	R1
	ATF6			AKR1C1	-1.444	-0.389	R2
	ATF7			AKR1C2	1.035	-0.378	R1
	ATF7IP			AKR1C2	-0.146	-0.212	R2
	ATG12			AKR1C3	-0.865	-0.053	R1
	ATG4A			AKR1C3	-0.381	-0.207	R2
	ATG4B			AKR1C4	-1.1	-0.732	R1
	ATG4C			AKR1C4	-0.459	-0.711	R2
	ATG4D			AKR1CL2	0.266	0.111	R1
	ATG5			AKR1CL2	-0.495	0.056	R2
	ATG7			AKR1D1	-1.442	-1.407	R1
	ATIC			AKR1D1	-1.303	-1.803	R2
	ATM			AKR7A2	-0.651	-0.628	R1
	ATP10A			AKR7A2	-0.681	-0.169	R2
	ATP10B			AKR7A3	6.494	6.84	R1
	ATP10D			AKR7A3	9.774	8.758	R2
	ATP11A			AKT1	0.031	0.118	R1
	ATP11B			AKT1	0	0.795	R2
	ATP11C			AKT2	-1.087	-0.916	R1
	ATP12A			AKT2	-0.291	0.131	R2
	ATP13A			AKT3	-1.917	-1.825	R1
	ATP13A3			AKT3	1.099	0.131	R2
	ATP13A4			AKTIP	0	0.201	R1
	ATP13A5			AKTIP	1.251	0.609	R2
	ATP1A1			ALAD	-0.854	-0.815	R1
	ATP1A2			ALAD	-0.638	-0.501	R2
	ATP1A3			ALAS1	2.522	2.156	R1
	ATP1A4			ALAS1	0.096	2.209	R2
	ATP1B1			ALAS2	0.054	0.393	R1
	ATP1B2			ALAS2	0.137	0.242	R2
	ATP1B3			ALB	-0.028	-0.551	R1
	ATP1B4			ALB	0.183	0.02	R2
	ATP2A1			ALDH18A1	-1.333	-1.237	R1
	ATP2A2			ALDH18A1	-0.243	-0.662	R2
	ATP2A3			ALDH1A1	-0.912	-2.014	R1
	ATP2B1			ALDH1A1	-1.967	-1.988	R2
	ATP2B2			ALDH1A2	-0.666	-0.337	R1
	ATP2B3			ALDH1A2	-0.323	-0.403	R2
	ATP2B4			ALDH1A3	-3.357	-2.135	R1
	ATP2C1			ALDH1A3	-2.622	-2.362	R2
	ATP4A			ALDH1B1	2.063	1.581	R1
	ATP4B			ALDH1B1	2.996	2.501	R2
	ATP5A1			ALDH1L1	21.56	22.467	R1
	ATP5B			ALDH1L1	22.005	26.601	R2
	ATP5C1			ALDH2	-1.931	0.209	R1
	ATP5E			ALDH2	-1.005	-0.137	R2
	ATP5G2			ALDH3A1	-0.814	-1.3	R1
	ATP5G3			ALDH3A1	-1.555	-0.135	R2
	ATP5H			ALDH3A2	-0.395	-0.148	R1
	ATP5J			ALDH3A2	-0.137	-0.318	R2
	ATP5O			ALDH3B1	0.292	0.074	R1
	ATP6AP1			ALDH3B1	0.741	0.296	R2
	ATP6V0A1			ALDH3B2	-0.182	0.062	R1
	ATP6V0A4			ALDH3B2	-0.008	0.135	R2
	ATP6V0D1			ALDH4A1	-0.443	1.255	R1
	ATP6V0D2			ALDH4A1	0.208	0.667	R2
	ATP6V0E			ALDH5A1	0	-0.252	R1
	ATP6V1A			ALDH5A1	-0.1	-0.112	R2
	ATP6V1B1			ALDH6A1	0.394	-0.095	R1
	ATP6V1B2			ALDH6A1	1.536	1.105	R2
	ATP6V1C1			ALDH7A1	-2.101	-2.075	R1
	ATP6V1C2			ALDH7A1	-1.479	-1.245	R2
	ATP6V1D			ALDH8A1	-1.148	-1.899	R1
	ATP6V1E1			ALDH8A1	-1.121	-0.57	R2
	ATP6V1F			ALDH9A1	5.82	8.263	R1
	ATP6V1G1			ALDH9A1	3.448	6.262	R2
	ATP6V1G2			ALDOA	-0.137	0.206	R1
	ATP6V1G3			ALDOA	-0.432	0.393	R2
	ATP6V1H			ALDOB	-0.938	1.248	R1
	ATP7A			ALDOB	-1.012	-0.646	R2
	ATP7B			ALDOC	1.782	0.747	R1
	ATP8A1			ALDOC	0.739	0.522	R2
	ATP8A2			ALDRL6	0.627	0.318	R1
	ATP8B1			ALDRL6	1.041	0.264	R2
	ATP8B2			ALF	-2.515	-1.592	R1
	ATP8B3			ALF	-1.373	-1.316	R2
	ATP8B4			ALG1	-0.17	-0.102	R1
	ATP9A			ALG1	-0.758	-0.099	R2
	ATP9B			ALG10	-2.688	-1.357	R1
	ATR			ALG10	-1.155	0.703	R2
	ATRX			ALG12	0.272	0.097	R1
	AUH			ALG12	0.586	0.875	R2
	AURKA			ALG2	-0.164	0.18	R1
	AURKB			ALG2	-0.022	0.889	R2
	AURKC			ALG3	1.276	-0.721	R1
	AVEN			ALG3	0.379	-0.301	R2
	AVPR1A			ALG5	-2.057	-1.331	R1
	AVPR1B			ALG5	-0.674	-0.003	R2
	AVPR2			ALG6	0.287	0.684	R1
	AXL			ALG6	0.676	-0.008	R2
	AZU1			ALG8	0.929	0.681	R1
	B2M			ALG8	1.592	1.265	R2
	B3GALT1			ALK	0	0.561	R1
	B3GALT2			ALK	-0.588	-1.128	R2
	B3GALT3			ALKBH	1.752	0.066	R1
	B3GALT4			ALKBH	1.552	-0.079	R2
	B3GALT5			ALKBH2	-0.026	-0.628	R1
	B3GALT6			ALKBH2	0.072	-0.186	R2
	B3GALT7			ALLC	0.007	0.004	R1
	B3GAT1			ALLC	-0.115	0.37	R2
	B3GAT2			ALOX12	2.178	0.529	R1
	B3GAT3			ALOX12	1.587	1.71	R2
	B3GNT1			ALOX12B	0.571	1.011	R1
	B3GNT3			ALOX12B	1.004	2.305	R2
	B3GNT4			ALOX15	1.78	1.33	R1
	B3GNT5			ALOX15	1.413	0.746	R2
	B3GNT6			ALOX15B	0.692	0.087	R1
	B3GNT7			ALOX15B	0.728	0.101	R2
	B4GALNAC-T3			ALOX5	-1.612	-1.165	R1
	B4GALT1			ALOX5	-1.272	-0.436	R2
	B4GALT2			ALOX5AP	-1.697	-1.122	R1
	B4GALT3			ALOX5AP	-1.478	-1.277	R2
	B4GALT4			ALOXE3	-0.126	0.017	R1
	B4GALT5			ALOXE3	0.337	-0.191	R2
	B4GALT6			ALPHA4GNT	1.603	-0.021	R1
	B4GALT7			ALPHA4GNT	0.903	-0.048	R2
	BAAT			ALPI	-0.425	-0.199	R1
	BACE1			ALPI	-0.544	0.246	R2
	BACE2			ALPK1	-1.456	-1.654	R1
	BACH			ALPK2	-0.489	-1.837	R1
	BACH1			ALPK2	0.979	-0.239	R2
	BACH2			ALPK3	1.53	0.385	R1
	BAD			ALPK3	1.253	1.75	R2
	BAF53A			ALPL	-0.061	-2.358	R1
	BAG1			ALPL	-1.316	-1.742	R2
	BAG2			ALPP	-0.854	-0.768	R1
	BAG3			ALPP	-0.447	-0.028	R2
	BAG4			ALPPL2	4.392	0.003	R1
	BAG5			ALPPL2	-0.001	-1.161	R2
	BAHD1			ALS2CR3	-1.701	-1.329	R1
	BAI1			ALS2CR3	-1.561	-1.923	R2
	BAI2			ALS2CR8	0.147	-0.042	R1
	BAI3			ALS2CR8	3.27	0.969	R2
	BAIAP2			ALX3	3.25	1.466	R1
	BAK1			ALX3	3.168	2.645	R2
	BAP1			ALX4	3.196	2.13	R1
	BAPX1			ALX4	1.75	0.927	R2
	BARD1			AMACR	0.142	-0.379	R1
	BARX1			AMACR	-0.138	-0.117	R2
	BARX2			AMBP	0.428	0.048	R1
	BAT1			AMBP	0.091	0.263	R2
	BATF			AMD1	-2.222	-2.715	R1
	BAX			AMD1	-4.419	-3.696	R2
	BAZ1B			AMFR	-0.822	-0.738	R1
	BAZ2B			AMFR	-0.024	-0.216	R2
	BBOX1			AMHR2	1.102	-0.144	R1
	BCAP29			AMHR2	1.31	-0.739	R2
	BCAS2			AMID	-1.051	-1.732	R1
	BCAT1			AMID	0.002	0.315	R2
	BCAT2			AMPD1	4.838	5.83	R1
	BCDO2			AMPD1	4.749	1.367	R2
	BCHE			AMPD2	0.672	0.44	R1
	BCKDHA			AMPD2	0.232	-0.743	R2
	BCKDHB			AMPD3	-0.086	-0.475	R1
	BCKDK			AMPD3	0	-0.004	R2
	BCL10			AMT	-0.482	-0.437	R1
	BCL11A			AMT	-1.134	-0.059	R2
	BCL2			AMY1A	-1.511	-0.383	R1
	BCL2A1			AMY1A	-0.561	0.045	R2
	BCL2L1			AMY2A	-0.836	-0.24	R1
	BCL2L10			AMY2A	-0.262	-0.195	R2
	BCL2L11			AMY2B	0	0.019	R1
	BCL2L13			AMY2B	0.168	-0.037	R2
	BCL2L14			ANAPC10	-0.022	0.02	R1
	BCL2L2			ANAPC10	0.442	0.295	R2
	BCL3			ANAPC11	-0.043	-0.008	R2
	BCL6			ANAPC2	0	-0.11	R1
	BCL6B			ANAPC2	0.628	1.197	R2
	BCLAF1			ANAPC4	-1.089	-1.293	R1
	BCMO1			ANAPC4	-1.811	-2.753	R2
	BCR			ANAPC5	4.025	3.269	R1
	BCS1L			ANAPC5	4.312	1.485	R2
	BDH			ANG	0.211	-0.406	R1
	BDKRB1			ANG	0.17	-0.514	R2
	BDKRB2			ANGPT1	0.608	0.123	R1
	BDNF			ANGPT1	-0.316	-0.892	R2
	BDP1			ANGPT2	0.042	-0.072	R1
	BECN1			ANGPT2	1.246	0.298	R2
	BEST3			ANGPTL1	-0.327	-0.116	R1
	BETA4GALNAC-T4			ANGPTL1	-0.027	-0.111	R2
	BFAR			ANGPTL2	0.53	1.547	R1
	BG1			ANGPTL2	1.033	2.571	R2
	BGR			ANGPTL3	-2.825	-1.476	R1
	BHLHB2			ANGPTL3	3.833	1.205	R2
	BHMT			ANK2	-0.891	0.009	R1
	BHMT2			ANK2	0	-0.094	R2
	BID			ANK3	0	-0.663	R1
	BIRC1			ANK3	0.914	0.06	R2
	BIRC2			ANKH	-0.007	-0.004	R1
	BIRC3			ANKH	3.5	2.19	R2
	BIRC5			ANKIB1	-1.33	-2.379	R1
	BIRC6			ANKIB1	-1.478	-0.142	R2
	BIRC7			ANKK1	-0.81	-0.646	R2
	BIRC8			ANKRD1	-0.01	-0.013	R1
	BLK			ANKRD1	-1.18	-1.427	R2
	BLM			ANKRD5	1.003	6.631	R1
	BLMH			ANKRD5	2.569	2.426	R2
	BLVRA			ANKRD7	-1.274	-0.662	R1
	BLVRB			ANKRD7	-1.009	-0.388	R2
	BLZF1			ANPEP	1.735	1.298	R1
	BMI1			ANPEP	1.441	0.442	R2
	BMP1			ANXA3	1.483	0.608	R1
	BMP15			ANXA3	0.313	0.671	R2
	BMP2			ANXA7	-0.012	0.322	R1
	BMP2K			ANXA7	0.084	0.176	R2
	BMP3			ANXA8	0	-0.009	R1
	BMP4			ANXA8	-0.125	-0.213	R2
	BMP5			ANXA9	1.188	0.573	R1
	BMP6			ANXA9	2.114	-0.767	R2
	BMP7			AOAH	3.774	1.519	R1
	BMP8B			AOAH	0.664	0.225	R2
	BMPR1A			AOC1	2.725	1.197	R1
	BMPR1B			AOC1	3.916	2.775	R2
	BMPR2			AOC2	-0.187	1.022	R1
	BMX			AOC2	3.484	4.116	R2
	BNC1			AOC3	0.071	0.146	R1
	BNIP1			AOC3	-0.047	0.648	R2
	BNIP2			AOF2	1.613	0.148	R1
	BNIP3			AOF2	0.137	-0.006	R2
	BOLL			AOX1	-0.393	-0.223	R1
	BPGM			AOX1	-0.054	-0.318	R2
	BPHL			AP2B1	-1.397	-1.748	R1
	BPI			AP2B1	-1.494	-2.152	R2
	BPNT1			AP3B1	4.346	5.238	R1
	BPY2IP1			AP3B1	3.743	3.369	R2
	BRAF			APAF1	0	-0.245	R1
	BRAP			APAF1	0.202	-0.011	R2
	BRCA1			APBA3	0	-0.789	R1
	BRCA2			APBA3	-0.674	-0.164	R2
	BRD2			APC	-0.516	-0.686	R1
	BRD3			APC	-0.821	0	R2
	BRD4			APC2	2.024	4.357	R1
	BRD8			APC2	3.936	2.267	R2
	BRDT			APEH	-0.043	-0.112	R1
	BRF1			APEH	2.207	0.861	R2
	BRF2			APEX1	-2.036	-1.559	R1
	BRIP1			APEX1	-1.442	-0.506	R2
	BRPF1			APEX2	-2.009	-2.387	R1
	BRPF3			APEX2	-1.797	-1.815	R2
	BRS3			APG-1	-2.327	-2.271	R1
	BRSK1			APG-1	-1.09	-1.956	R2
	BRSK2			APH1B	0.328	-0.206	R1
	BRUNOL4			APLNR	-0.138	-0.026	R1
	BSND			APLNR	2.1	2.177	R2
	BST1			APLP2	-0.082	0.072	R1
	BTAF1			APLP2	-0.439	-0.311	R2
	BTBD10			APOA1	0.948	1.192	R1
	BTD			APOA1	0.032	0.064	R2
	BTEB1			APOA2	0.66	0.254	R1
	BTF3			APOA2	0.63	-0.004	R2
	BTG1			APOA4	0.48	0.691	R1
	BTG2			APOA4	0.063	0.001	R2
	BTK			APOB	0.673	1.875	R1
	BTN1A1			APOB	0.657	1.034	R2
	BTRC			APOBEC1	1.376	2.209	R1
	BUB1			APOBEC1	1.783	1.284	R2
	BUB1B			APOBEC2	-2.259	-1.914	R1
	BUB3			APOBEC2	-0.674	-0.505	R2
	BUCS1			APOBEC3A	-1.527	-0.901	R1
	BXMAS2-10			APOBEC3A	-2.487	-1.635	R2
	BZW1			APOBEC3B	3.443	3.541	R1
	BZW2			APOBEC3B	3.748	4.706	R2
	C11ORF8			APOBEC3C	-0.532	-0.599	R1
	C12ORF5			APOBEC3C	0.277	-0.302	R2
	C12orf51			APOBEC3D	0	-0.071	R1
	C13ORF12			APOBEC3D	-0.572	-0.3	R2
	C13ORF22			APOBEC3G	0.046	-0.141	R1
	C13ORF6			APOBEC3G	0.185	0.072	R2
	C14ORF149			APOC1	-0.335	-0.507	R1
	C14ORF160			APOC1	-2.173	-0.622	R2
	C14ORF29			APOC2	2.375	4.521	R1
	C15ORF20			APOC2	1.342	3.112	R2
	C16ORF7			APOC3	-0.747	-0.681	R1
	C18ORF4			APOC3	-1.059	-0.021	R2
	C19ORF10			APOC4	-0.367	-0.658	R1
	C19ORF27			APOC4	-0.209	0	R2
	C1GALT1			APOD	-1.539	-2.971	R1
	C1ORF22			APOD	0.674	-0.249	R2
	C1ORF25			APOF	0	-0.052	R1
	C1QR1			APOF	0.001	0.087	R2
	C1R			APOH	0	-0.09	R1
	C1RL			APOH	0.014	0.164	R2
	C1S			APOL1	5.539	6.471	R1
	C2			APOL1	3.53	5.452	R2
	C20ORF139			APOL3	-0.814	-1.093	R1
	C20ORF155			APOL3	-0.046	-0.518	R2
	C20ORF23			APOM	-0.188	-0.14	R1
	C20ORF31			APOM	0	-0.072	R2
	C20ORF36			APP	13.235	11.527	R1
	C20ORF38			APP	6.783	7.241	R2
	C21ORF106			APPBP1	-1.258	-0.715	R1
	C21ORF107			APPBP1	-2.501	-1.39	R2
	C21ORF127			APRT	-0.549	-1.555	R1
	C2GNT3			APRT	0.792	0.079	R2
	C3AR1			APTX	-1.404	-1.494	R1
	C5AR1			APTX	-0.825	-0.569	R2
	C5ORF14			AQP1	0.914	0.719	R1
	C6ORF108			AQP1	-0.627	0.13	R2
	C6ORF210			AQP10	-0.585	-0.297	R1
	C6ORF85			AQP10	-0.139	-0.26	R2
	C8G			AQP2	-0.205	0.379	R1
	C9ORF111			AQP2	-1.188	-0.274	R2
	C9ORF115			AQP3	-0.459	-0.055	R1
	C9ORF158			AQP3	0.027	1.011	R2
	C9orf3			AQP4	-4.259	-2.334	R1
	C9ORF67			AQP4	-2.395	-2.489	R2
	C9ORF77			AQP5	-0.164	-0.013	R1
	C9orf96			AQP5	0.705	0.009	R2
	C9ORF99			AQP6	5.905	7.937	R1
	CA1			AQP6	6.871	8.183	R2
	CA10			AQP7	1.31	1.478	R1
	CA11			AQP7	1.405	1.622	R2
	CA12			AQP8	0.001	0.188	R1
	CA13			AQP8	-0.001	-0.018	R2
	CA14			AQP9	0.232	-0.02	R1
	CA2			AQP9	0.564	0.53	R2
	CA3			AQPEP	0.02	-0.58	R1
	CA4			AQPEP	-1.031	-1.114	R2
	CA5A			AR	0.085	-0.073	R1
	CA5B			AR	-0.023	-0.574	R2
	CA6			ARAF	-1.725	-2.132	R1
	CA7			ARAF	-2.773	-1.867	R2
	CA8			ARD1	0.091	-1.672	R2
	CA9			AREG	-0.041	0.012	R1
	CABC1			AREG	-0.057	-0.357	R2
	CACH-1			ARF1	-1.394	-0.772	R1
	CACNA1A			ARF1	-1.785	-1.238	R2
	CACNA1B			ARF3	-1.363	-0.009	R1
	CACNA1C			ARF3	-1.028	-0.21	R2
	CACNA1D			ARF4	10.957	16.965	R1
	CACNA1E			ARF4	19.214	21.111	R2
	CACNA1F			ARF5	-1.576	-1.129	R1
	CACNA1G			ARF5	-0.763	-0.006	R2
	CACNA1H			ARF6	0.001	-0.672	R1
	CACNA1I			ARF6	-0.474	-0.303	R2
	CACNA1S			ARFGAP1	0	0.796	R1
	CACNA2D1			ARFGAP1	0	0.129	R2
	CACNA2D2			ARFGAP3	-1.807	-0.624	R1
	CACNA2D3			ARFGAP3	-0.072	-0.035	R2
	CACNB1			ARFRP1	6.148	4.069	R1
	CACNB2			ARFRP1	3.988	2.705	R2
	CACNB3			ARG1	-3.201	-1.857	R1
	CACNB4			ARG1	-0.478	-1.118	R2
	CACNG1			ARG2	2.391	1.468	R1
	CACNG2			ARG2	1.216	1.745	R2
	CACNG3			ARH	-0.733	-0.658	R1
	CACNG4			ARH	-1.026	-0.644	R2
	CACNG5			ARHE	0.208	-0.985	R1
	CACNG6			ARHE	0.211	-0.131	R2
	CACNG7			ARHGAP1	0.363	0.281	R1
	CACNG8			ARHGAP1	0.465	0.548	R2
	CACUL1			ARHGAP8	-1.088	-1.562	R1
	CAD			ARHGAP8	-1.81	-0.193	R2
	CALCOCO2			ARHGDIA	0.065	0.36	R1
	CALCR			ARHGDIA	-0.131	1.51	R2
	CALCRL			ARHGDIB	0.656	-0.098	R1
	CALM1			ARHGDIB	-0.451	-0.416	R2
	CALM2			ARHGEF10	0.059	0.208	R1
	CALM3			ARHGEF10	0.12	0.433	R2
	CALR			ARHGEF12	-0.603	-1.721	R1
	CAMK1			ARHGEF12	0.246	-0.1	R2
	CAMK1D			ARHGEF17	-0.776	-0.147	R1
	CAMK1G			ARHGEF17	0.243	-0.433	R2
	CAMK2A			ARHGEF18	0	-0.053	R1
	CAMK2B			ARHGEF18	0	-0.148	R2
	CAMK2D			ARHGEF2	-1.502	-1.889	R1
	CAMK2G			ARHGEF2	-1.18	-1.449	R2
	CAMK2N1			ARHGEF6	-0.011	0.199	R1
	CAMK4			ARHGEF6	-0.419	0.042	R2
	CAMKK1			ARHGEF7	10.62	4.689	R1
	CAMKK2			ARHGEF7	1.847	2.218	R2
	CAMKV			ARHI	-0.402	0.166	R1
	CAND1			ARHI	-0.072	0.317	R2
	CAND2			ARHN	-0.436	-0.447	R1
	CANT1			ARHN	0.25	-0.025	R2
	CAPN1			ARID1A	0.335	-0.362	R2
	CAPN10			ARID3A	0.047	0.002	R1
	CAPN11			ARID3A	0.616	0.586	R2
	CAPN12			ARID4A	0.773	0.403	R1
	CAPN13			ARID4A	-0.611	-0.285	R2
	CAPN2			ARID5B	-0.08	-0.037	R1
	CAPN3			ARID5B	0.309	-0.007	R2
	CAPN5			ARIH1	-0.355	-0.021	R1
	CAPN6			ARIH1	-1.165	-1.143	R2
	CAPN7			ARIH1	0.519	0.905	R2
	CAPN9			ARIH2	-0.447	-0.412	R1
	CAPNS1			ARIH2	-0.144	-1.275	R2
	CAPNS2			ARL1	8.652	3.366	R1
	CARD10			ARL1	3.43	0.757	R2
	CARD11			ARL2	2.195	0.7	R1
	CARD12			ARL2	4.689	4.051	R2
	CARD15			ARL4A	-0.137	-0.174	R1
	CARD18			ARL4A	-0.744	-0.468	R2
	CARD4			ARL4D	2.316	2.266	R1
	CARM1			ARL4D	0.209	-0.098	R2
	CARS			ARL5	0	0.022	R1
	CART1			ARL5	0.275	0.523	R2
	CAS1			ARNT	0.368	0.078	R1
	CASK			ARNT	-0.02	0.187	R2
	CASP1			ARNT2	-0.778	-1.068	R1
	CASP10			ARNT2	-0.372	-1.153	R2
	CASP14			ARNTL	-0.092	0.349	R1
	CASP2			ARNTL	0.381	0.697	R2
	CASP3			ARNTL2	-0.719	0.053	R1
	CASP4			ARNTL2	-0.758	-0.504	R2
	CASP5			ARPC3	1.115	1.716	R1
	CASP6			ARPC3	1.776	3.179	R2
	CASP7			ARPC4	-0.392	-1.009	R1
	CASP8			ARPC4	-0.502	-1.093	R2
	CASP8AP2			ARPP-19	1.018	0.497	R1
	CASP9			ARPP-19	0	-0.07	R2
	CASR			ARSA	-1.274	-1.055	R1
	CAT			ARSA	-2.507	-1.306	R2
	CATSPER1			ARSB	0	-0.073	R1
	CATSPER2			ARSB	-0.752	-0.2	R2
	CATSPER3			ARSD	-1.539	-2.286	R1
	CATSPER4			ARSD	-1.454	-0.315	R2
	CAV1			ARSE	0	-0.031	R1
	CAV3			ARSE	1.252	0.135	R2
	CBFA2T1			ARSF	-0.001	-0.906	R1
	CBFA2T2			ARSF	0.455	0.684	R2
	CBFA2T3			ART1	1.691	0.836	R1
	CBFB			ART1	0.121	-0.161	R2
	CBL			ART3	-1.687	-0.145	R1
	CBLB			ART3	-1.036	-0.005	R2
	CBLC			ART5	0.934	0.543	R1
	CBLL1			ART5	0.56	0.736	R2
	CBR1			ARX	0.232	0.83	R1
	CBR3			ARX	-0.07	0.342	R2
	CBS			AS3MT	1.284	0.474	R1
	CBX4			AS3MT	1.838	0.469	R2
	CBX7			ASAH1	0.001	-0.199	R1
	CBX8			ASAH2	0	-0.127	R1
	CCBL1			ASAH2	0	-0.095	R2
	CCBP2			ASAHL	0.574	0.644	R1
	CCKAR			ASAHL	0.421	0.112	R2
	CCKBR			ASB1	-0.259	-0.8	R1
	CCL13			ASB1	-0.429	-0.732	R2
	CCL14			ASB10	-1.804	-1.586	R1
	CCL20			ASB10	-0.446	-1.14	R2
	CCL7			ASB11	-0.089	0.01	R1
	CCNA1			ASB11	-0.35	-0.887	R2
	CCNA2			ASB12	-1.483	-0.453	R1
	CCNB1			ASB12	0.016	-0.242	R2
	CCNB2			ASB13	-0.921	-0.64	R1
	CCNB3			ASB13	-1.092	-1.614	R2
	CCNC			ASB14	1.642	1.104	R1
	CCND1			ASB14	2.799	4.11	R2
	CCND2			ASB15	-0.13	0.328	R1
	CCND3			ASB15	1.678	1.618	R2
	CCNE1			ASB16	-1.006	-0.438	R1
	CCNE2			ASB16	-2.533	-1.122	R2
	CCNF			ASB17	-1.776	-1.203	R1
	CCNG1			ASB17	-1.414	-0.83	R2
	CCNG2			ASB18	-0.019	-0.021	R1
	CCNH			ASB18	-0.07	-0.251	R2
	CCNI			ASB2	-3.202	-0.653	R1
	CCNL1			ASB2	-3.1	-1.659	R2
	CCNT1			ASB3	0	1.189	R1
	CCNT2			ASB3	0.633	0.825	R2
	CCR1			ASB4	-1.137	-0.759	R1
	CCR10			ASB4	-0.303	0.679	R2
	CCR2			ASB5	2.649	1.888	R1
	CCR3			ASB5	2.444	3.215	R2
	CCR4			ASB6	0.022	0.04	R1
	CCR5			ASB6	0.498	0.779	R2
	CCR6			ASB7	-0.09	0.004	R1
	CCR7			ASB7	-1.493	-0.183	R2
	CCR8			ASB8	-0.516	-0.238	R1
	CCR9			ASB8	-0.089	0.243	R2
	CCRL1			ASB9	0.216	1.266	R1
	CCRL2			ASB9	-0.01	0.811	R2
	CCRN4L			ASC	-2.848	-2.444	R1
	CCS			ASC	-2.428	-3.04	R2
	CCT2			ASCL1	0.319	-0.014	R1
	CCT3			ASCL1	-0.042	0.006	R2
	CCT4			ASF1A	-3.144	-3.812	R1
	CCT5			ASF1A	-1.182	-2.601	R2
	CCT6A			ASGR1	-0.696	-1.118	R1
	CCT6B			ASGR1	-0.068	0.196	R2
	CCT7			ASGR2	-1.188	-2.931	R1
	CCT8			ASGR2	-0.674	-1.931	R2
	CCT8L2			ASH1L	0.482	0.355	R1
	CD14			ASH1L	0.159	1.143	R2
	CD160			ASIC1	0.119	-0.146	R1
	CD163			ASIC1	-1.191	-0.311	R2
	CD163L1			ASIC2	-0.4	-1.006	R1
	CD2			ASIC2	-0.006	-0.059	R2
	CD244			ASIC3	-0.007	-0.308	R1
	CD247			ASIC3	-0.378	-1.397	R2
	CD28			ASIC4	2.781	2.666	R1
	CD36			ASIC4	1.885	1.75	R2
	CD38			ASIC5	0.822	0.208	R1
	CD3D			ASIC5	-0.152	-0.728	R2
	CD3G			ASL	1.488	3.179	R1
	CD5			ASL	2.608	5.794	R2
	CD5L			ASMT	0.204	0.089	R1
	CD6			ASMT	0	-0.162	R2
	CD69			ASMTL	0.19	1.164	R1
	CD72			ASMTL	0.379	2.073	R2
	CD74			ASNA1	0.383	0.458	R1
	CD79A			ASNA1	-0.01	0.503	R2
	CD79B			ASNS	2.851	2.656	R1
	CD80			ASNS	4.046	3.153	R2
	CD86			ASP	-0.109	-0.542	R1
	CD97			ASP	-0.886	-0.651	R2
	CDA			ASPA	-0.13	-0.004	R1
	CDADC1			ASPA	0	0.771	R2
	CDC10			ASPH	-1.973	-0.875	R1
	CDC14A			ASPH	-1.563	-0.142	R2
	CDC14B			ASPRV1	-0.08	-1.159	R1
	CDC23			ASPRV1	-0.553	-0.84	R2
	CDC25A			ASRGL1	0.994	-0.243	R1
	CDC25B			ASRGL1	0.42	-1.356	R2
	CDC25C			ASS	-2.338	-1.068	R1
	CDC34			ASS	-1.739	-1.407	R2
	CDC42			ASTL	-0.33	-0.711	R1
	CDC42BPA			ASTL	-0.209	-1.271	R2
	CDC42BPB			ATAD1	-0.097	-0.962	R1
	CDC42BPG			ATAD1	-0.191	-0.795	R2
	CDC5L			ATAD2	-0.068	-0.539	R1
	CDC6			ATAD2	0.268	0.092	R2
	CDC7			ATBF1	0.09	1.626	R1
	CDC91L1			ATBF1	-0.497	-0.038	R2
	CDH16			ATE1	-1.765	-1.673	R1
	CDH17			ATE1	-0.788	-0.669	R2
	CDH23			ATF1	-1.155	-0.67	R1
	CDIPT			ATF1	-0.062	0.007	R2
	CDK1			ATF2	-1.224	0.009	R1
	CDK10			ATF2	-0.568	0.125	R2
	CDK11A			ATF3	1.664	0.925	R1
	CDK11B			ATF3	-0.674	-0.291	R2
	CDK12			ATF5	-0.977	-0.383	R1
	CDK13			ATF5	-2.442	-2.582	R2
	CDK14			ATF6	2.203	2.21	R1
	CDK15			ATF6	0.381	0.469	R2
	CDK16			ATF7	-0.058	0.081	R1
	CDK17			ATF7	-0.806	-1.097	R2
	CDK18			ATF7IP	-0.382	-0.201	R1
	CDK19			ATF7IP	0.001	-0.184	R2
	CDK2			ATG12	0.62	-0.02	R1
	CDK20			ATG12	-1.206	-1.708	R2
	CDK2AP1			ATG4A	0.844	0.251	R1
	CDK3			ATG4A	1.672	2.398	R2
	CDK4			ATG4B	1.767	2.003	R1
	CDK5			ATG4B	2.625	2.558	R2
	CDK5R1			ATG4C	-0.431	-0.805	R1
	CDK5R2			ATG4C	0.361	0.085	R2
	CDK5RAP1			ATG4D	-0.095	-0.344	R1
	CDK6			ATG4D	-0.09	-0.006	R2
	CDK7			ATG5	-1.196	-1.566	R1
	CDK8			ATG5	-1.451	-0.968	R2
	CDK9			ATG7	1.006	0.819	R1
	CDKL1			ATG7	-0.046	-0.13	R2
	CDKL2			ATIC	-0.047	0.558	R1
	CDKL3			ATIC	0.493	0.307	R2
	CDKL4			ATM	-4.755	-4.041	R1
	CDKL5			ATM	-0.222	-2.612	R2
	CDKN1A			ATP10A	-2.612	-2.054	R1
	CDKN1B			ATP10A	-1.652	-1.041	R2
	CDKN1C			ATP10B	1.211	1.361	R1
	CDKN2A			ATP10B	0.466	0.358	R2
	CDKN2B			ATP10D	0.004	-0.031	R1
	CDKN2C			ATP10D	0	-0.083	R2
	CDKN2D			ATP11A	4.699	3.255	R1
	CDKN3			ATP11A	4.014	4.833	R2
	CDO1			ATP11B	0.208	-0.567	R1
	CDS1			ATP11B	-1.431	-0.53	R2
	CDS2			ATP11C	-0.819	-1.027	R1
	CDT6			ATP11C	-1.304	-3.447	R2
	CDW92			ATP12A	-0.397	-0.477	R1
	CDX1			ATP12A	-0.647	-0.469	R2
	CDX2			ATP13A	0.371	0.235	R1
	CDX4			ATP13A	2.264	0.982	R2
	CDY			ATP13A3	-1.582	-1.302	R1
	CDY1			ATP13A3	-0.068	0.026	R2
	CDY2			ATP13A4	7.771	12.715	R1
	CDYL			ATP13A4	5.536	8.163	R2
	CDYL2			ATP13A5	-1.71	-2.12	R1
	CEBPA			ATP13A5	-0.631	-1.023	R2
	CEBPB			ATP1A1	-0.51	7.157	R1
	CEBPE			ATP1A1	-0.904	6.961	R2
	CEBPG			ATP1A2	-1.526	-1.951	R1
	CECR1			ATP1A2	-1.199	-1.297	R2
	CEECAM1			ATP1A3	-1.193	-1.263	R1
	CEL			ATP1A3	-1.841	-0.693	R2
	CELA1			ATP1A4	1.486	2.27	R1
	CELA2A			ATP1A4	2.628	2.694	R2
	CELA2B			ATP1B1	4.493	4.881	R1
	CELA3A			ATP1B1	0.577	1.722	R2
	CELSR1			ATP1B2	0.618	2.13	R1
	CELSR2			ATP1B2	0.223	0.655	R2
	CELSR3			ATP1B3	4.329	4.204	R1
	CENPB			ATP1B3	3.089	2.896	R2
	CENPE			ATP1B4	-0.068	-0.16	R1
	CENPJ			ATP1B4	-1.159	-1.799	R2
	CEP1			ATP2A1	1.681	1.578	R1
	CEPT1			ATP2A1	0	0.303	R2
	CERK			ATP2A2	-0.12	0.091	R1
	CES1			ATP2A2	0.674	1.763	R2
	CES2			ATP2A3	-0.305	-0.211	R1
	CES3			ATP2A3	-0.026	-0.203	R2
	CETN1			ATP2B1	3.171	1.076	R1
	CETP			ATP2B1	5.292	4.847	R2
	CFB			ATP2B3	0.559	0.029	R1
	CFD			ATP2B3	0.958	1.009	R2
	CFI			ATP2B4	-0.383	-0.916	R1
	CFLAR			ATP2B4	-0.503	-1.196	R2
	CFTR			ATP2C1	0.837	1.642	R1
	CGI-01			ATP2C1	-0.785	-0.422	R2
	CGI-105			ATP4A	-2.261	-0.949	R1
	CGI-111			ATP4A	-1.465	-0.854	R2
	CGI-14			ATP4B	0.032	-0.181	R1
	CGI-150			ATP4B	0.319	-0.991	R2
	CGI-30			ATP5A1	1.451	1.215	R1
	CGI-63			ATP5A1	2.3	1.867	R2
	CGRRF1			ATP5C1	-0.004	0.062	R1
	CH25H			ATP5C1	-0.018	0.767	R2
	CHAT			ATP5E	-0.837	-2.263	R1
	CHD1			ATP5E	-0.843	-1.379	R2
	CHD1L			ATP5G2	0.278	0.622	R1
	CHD2			ATP5G2	0.228	0.993	R2
	CHD3			ATP5G3	0.233	0.169	R1
	CHD4			ATP5G3	0.444	0.848	R2
	CHD5			ATP5H	-0.62	0.031	R1
	CHD6			ATP5H	0	0.237	R2
	CHD7			ATP5J	-0.001	-0.14	R1
	CHD8			ATP5J	-0.108	0.375	R2
	CHD9			ATP5O	-0.701	-0.193	R1
	CHDH			ATP5O	-0.574	-0.973	R2
	CHEK1			ATP6AP1	0.027	0.649	R1
	CHEK2			ATP6AP1	1.091	1.749	R2
	CHES1			ATP6V0A1	-0.058	-0.86	R1
	CHFR			ATP6V0A1	0	-0.124	R2
	CHGN			ATP6V0A4	2.014	1.544	R1
	CHI3L1			ATP6V0A4	2.055	1.211	R2
	CHI3L2			ATP6V0D1	0.641	4.503	R1
	CHIA			ATP6V0D1	0.206	3.238	R2
	CHIT1			ATP6V0D2	0.065	0.577	R1
	CHKA			ATP6V0D2	3.78	1.735	R2
	CHKB			ATP6V0E	-0.304	-0.25	R1
	CHM			ATP6V0E	-0.085	-0.051	R2
	CHML			ATP6V1A	-0.581	0.021	R1
	CHMP1A			ATP6V1A	-0.126	0.182	R2
	CHPF			ATP6V1B1	-0.567	-0.033	R1
	CHPT1			ATP6V1B1	-0.503	0.312	R2
	CHRAC1			ATP6V1B2	2.155	0.383	R1
	CHRM1			ATP6V1B2	-0.435	-0.08	R2
	CHRM2			ATP6V1C1	0.156	5.102	R1
	CHRM3			ATP6V1C1	0.497	3.57	R2
	CHRM4			ATP6V1C2	-1.817	-1.332	R1
	CHRM5			ATP6V1C2	-0.188	0	R2
	CHRM5			ATP6V1D	-1.167	-0.741	R1
	CHRNA1			ATP6V1D	-0.937	-0.912	R2
	CHRNA10			ATP6V1E1	1.718	0.858	R1
	CHRNA2			ATP6V1E1	-0.042	-0.196	R2
	CHRNA3			ATP6V1F	3.883	5.982	R1
	CHRNA4			ATP6V1F	3.025	3.878	R2
	CHRNA5			ATP6V1G1	0.527	2.473	R1
	CHRNA6			ATP6V1G1	0.347	-0.08	R2
	CHRNA7			ATP6V1G2	3.437	1.932	R1
	CHRNA9			ATP6V1G2	4.622	2.61	R2
	CHRNB1			ATP6V1G3	-0.053	-0.783	R1
	CHRNB2			ATP6V1G3	-1.581	0.001	R2
	CHRNB3			ATP6V1H	-1.144	-1.925	R1
	CHRNB4			ATP6V1H	-0.785	-1.01	R2
	CHRND			ATP7A	-1.791	-1.995	R1
	CHRNE			ATP7A	-0.908	-0.77	R2
	CHRNG			ATP7B	0.35	0.25	R1
	CHS1			ATP7B	0	-1.447	R2
	CHST1			ATP8A1	-0.069	-0.056	R1
	CHST10			ATP8A1	-2.04	-1.225	R2
	CHST11			ATP8A2	0.809	1.168	R1
	CHST12			ATP8A2	2.193	-0.435	R2
	CHST13			ATP8B1	0.704	1.255	R1
	CHST2			ATP8B1	0.204	0.205	R2
	CHST3			ATP8B2	0.146	-0.012	R1
	CHST4			ATP8B2	-1.028	0.001	R2
	CHST5			ATP8B3	-0.922	-0.619	R1
	CHST6			ATP8B3	-0.525	-0.835	R2
	CHST7			ATP8B4	-0.155	0.134	R1
	CHST8			ATP8B4	0.827	1.415	R2
	CHST9			ATP9A	0.012	-0.011	R1
	CHSY1			ATP9A	0.054	0.138	R2
	CHUK			ATP9B	0.239	0.224	R1
	CIAO1			ATP9B	0.244	0.524	R2
	CIAS1			ATR	-1.407	-1.986	R1
	CIB1			ATR	0.427	-0.029	R2
	CIB2			ATRX	0.229	0.298	R1
	CIG5			ATRX	1.151	0.919	R2
	CILP			AUH	0.903	0.48	R1
	CISH			AUH	-0.674	-0.264	R2
	CIT			AURKA	-0.108	-0.568	R1
	CITED1			AURKA	1.616	1.952	R2
	CITED2			AURKB	-2.602	-2.233	R1
	CITED4			AURKB	2.975	2.469	R2
	CIZ1			AURKC	-0.238	-1.04	R1
	CKB			AURKC	1.052	2.412	R2
	CKM			AVEN	1.045	0.522	R1
	CKMT1B			AVEN	0.145	0.214	R2
	CKMT2			AVPR1A	0.07	0.006	R1
	CKN1			AVPR1A	-0.902	-0.676	R2
	CKS1B			AVPR1B	-0.464	0.422	R1
	CKS2			AVPR1B	-0.453	1.096	R2
	CLC			AVPR2	-1.575	-1.711	R1
	CLC			AVPR2	-2.226	-1.375	R2
	CLCA1			AXL	0	0.36	R1
	CLCA2			AXL	0	0.033	R2
	CLCA3P			AZU1	-0.611	-1.128	R1
	CLCA4			AZU1	-0.195	-0.277	R2
	CLCC1			B2M	-0.639	0.759	R1
	CLCN1			B2M	0.4	0.013	R2
	CLCN2			B3GALT1	0.421	-0.054	R1
	CLCN3			B3GALT1	0.599	-0.075	R2
	CLCN4			B3GALT2	0.454	3.215	R1
	CLCN5			B3GALT2	1.83	4.026	R2
	CLCN6			B3GALT3	0	-0.068	R1
	CLCN7			B3GALT3	-0.809	-0.013	R2
	CLCNKA			B3GALT4	-2.642	-2.332	R1
	CLCNKB			B3GALT4	-2.217	-3.717	R2
	CLDN16			B3GALT5	-0.499	-0.445	R1
	CLDN4			B3GALT5	0.028	-0.652	R2
	CLEC1			B3GALT6	1.039	0.296	R1
	CLEC2			B3GALT6	0.736	0.549	R2
	CLGN			B3GALT7	0.972	0.536	R1
	CLIC1			B3GALT7	1.335	1.551	R2
	CLIC2			B3GAT1	-0.009	-1.59	R1
	CLIC3			B3GAT2	0.466	0.145	R1
	CLIC4			B3GAT2	-0.027	0.338	R2
	CLIC5			B3GAT3	-0.836	-0.226	R1
	CLIC6			B3GAT3	-1.183	-1.043	R2
	CLK1			B3GNT1	-0.024	-0.088	R1
	CLK2			B3GNT1	0.642	0.558	R2
	CLK3			B3GNT3	0.015	-0.667	R1
	CLK4			B3GNT3	-0.073	-0.419	R2
	CLNS1A			B3GNT4	7.64	6.22	R1
	CLOCK			B3GNT4	2.237	2.59	R2
	CLPP			B3GNT5	-0.837	-0.552	R1
	CLPX			B3GNT5	0.07	-0.078	R2
	CLSTN2			B3GNT6	0.053	0.336	R1
	CLYBL			B3GNT6	2.222	2.087	R2
	CMA1			B3GNT7	-0.689	-0.654	R1
	CMAS			B3GNT7	-0.943	-0.351	R2
	CMKLR1			B4GALNAC-T3	0	0.025	R1
	CML2			B4GALNAC-T3	1.696	0.853	R2
	CMPK1			B4GALT1	2.019	3.211	R1
	CMRF35			B4GALT1	1.462	5.502	R2
	CNDP1			B4GALT2	10.528	9.501	R1
	CNDP2			B4GALT2	10.129	14.495	R2
	CNGA1			B4GALT3	0.146	2.058	R1
	CNGA2			B4GALT3	-0.143	1.23	R2
	CNGA3			B4GALT4	0.409	0.028	R1
	CNGA4			B4GALT4	-0.51	0.059	R2
	CNGB1			B4GALT6	0.121	0.406	R1
	CNGB3			B4GALT6	0.15	0.106	R2
	CNOT2			B4GALT7	6.126	6.962	R1
	CNOT4			B4GALT7	5.554	10.163	R2
	CNOT6L			BAAT	0.019	-0.025	R1
	CNOT7			BAAT	-1.055	-0.322	R2
	CNOT8			BACE1	-0.277	-0.109	R1
	CNP			BACE1	-0.325	-0.547	R2
	CNR1			BACE2	3.768	2.396	R1
	CNR2			BACE2	0.136	2.393	R2
	CNTF			BACH	3.77	3.353	R1
	CNTFR			BACH	3.879	3.974	R2
	CNTN1			BACH1	-0.665	-0.118	R1
	CNTN6			BACH1	-2.027	-0.914	R2
	CNTNAP1			BACH2	-0.115	-0.03	R1
	CNTNAP2			BACH2	1.969	2.485	R2
	COASY			BAD	1.611	3.406	R1
	COG4			BAD	4.885	4.732	R2
	COL4A3BP			BAF53A	1.181	0.871	R1
	COMMD3			BAF53A	0.048	0.008	R2
	COMT			BAG1	0.68	1.283	R1
	COMTD1			BAG1	1.688	3.189	R2
	COPEB			BAG2	0.443	0.864	R1
	COPS5			BAG2	0.046	0	R2
	COQ2			BAG3	-0.285	-0.665	R1
	COQ3			BAG3	0.021	-1.233	R2
	COQ6			BAG4	0.723	1.228	R1
	CORIN			BAG4	0.223	-0.002	R2
	CORO7			BAG5	3.001	3.555	R1
	COX10			BAG5	1.019	1.762	R2
	COX11			BAHD1	0.545	0.781	R1
	COX15			BAHD1	-0.001	-0.112	R2
	COX17			BAI1	-0.011	0.898	R1
	COX4I1			BAI1	1.702	3.286	R2
	COX4I2			BAI2	-0.484	-0.363	R1
	COX5A			BAI2	0.004	-0.702	R2
	COX5B			BAI3	0	0.257	R1
	COX6A1			BAI3	-0.287	-0.526	R2
	COX6B1			BAIAP2	-1.38	-3.437	R1
	COX6B2			BAIAP2	-1.704	-1.676	R2
	COX6C			BAK1	3.321	2.37	R1
	COX7A2			BAK1	0	-0.288	R2
	COX7A2L			BAP1	-0.688	-2.621	R1
	COX7C			BAP1	-0.522	-2.534	R2
	COX8A			BAPX1	-2.47	-0.769	R1
	COX8C			BAPX1	0.158	0.732	R2
	CP			BARD1	0.126	-0.014	R1
	CPA1			BARD1	0	-0.485	R2
	CPA2			BARX1	1.283	0.815	R1
	CPA3			BARX1	0.952	0.897	R2
	CPA4			BARX2	-0.025	0.097	R1
	CPA5			BARX2	-0.628	-0.461	R2
	CPA6			BAT1	-0.556	0.121	R1
	CPB1			BAT1	-0.167	-0.267	R2
	CPB2			BATF	0.15	0.118	R1
	CPD			BATF	-0.095	-1.018	R2
	CPE			BAX	0.403	-0.02	R1
	CPM			BAX	0.199	0.352	R2
	CPN1			BAZ1B	0.147	-1.107	R1
	CPN2			BAZ1B	-0.021	-0.502	R2
	CPNE3			BAZ2B	-1.048	-0.266	R1
	CPNE7			BAZ2B	-0.615	0.029	R2
	CPO			BBOX1	0.123	-0.053	R1
	CPOX			BBOX1	0.344	0.029	R2
	CPQ			BCAP29	0	-0.084	R1
	CPS1			BCAP29	0.339	0.393	R2
	CPT1A			BCAS2	0.072	0.67	R1
	CPT1B			BCAS2	-0.122	-0.255	R2
	CPT1C			BCAT1	1.324	0.949	R1
	CPT2			BCAT1	0.256	2.04	R2
	CPVL			BCAT2	2.432	1.115	R1
	CPXM1			BCAT2	0.437	0.872	R2
	CPXM2			BCDO2	-1.414	-1.615	R1
	CPZ			BCDO2	-0.384	-0.298	R2
	CR1			BCHE	0.478	0.104	R1
	CR2			BCHE	-0.387	-0.136	R2
	CRABP1			BCKDHA	5.088	3.693	R1
	CRABP2			BCKDHA	3.68	5.077	R2
	CRAT			BCKDHB	-0.674	-0.475	R1
	CRBN			BCKDHB	-0.658	-0.467	R2
	CREB1			BCL10	-0.674	-1.584	R1
	CREB3			BCL10	-3.319	-3.969	R2
	CREB5			BCL11A	-0.673	-0.311	R1
	CREBBP			BCL11A	-0.597	-1.02	R2
	CREBL1			BCL2	-0.405	0.345	R1
	CREBL2			BCL2	-0.29	-0.002	R2
	CREG			BCL2A1	-0.89	-0.069	R1
	CRH			BCL2A1	-1.493	0.03	R2
	CRHR1			BCL2L10	1.376	1.921	R1
	CRHR2			BCL2L10	2.689	2.078	R2
	CRIM1			BCL2L11	0.048	0.098	R1
	CRKL			BCL2L11	0.262	0.105	R2
	CRLF2			BCL2L13	0.627	1.73	R1
	CRMP1			BCL2L13	-0.691	-0.132	R2
	CROT			BCL2L14	-0.006	0.361	R1
	CRSP2			BCL2L14	0.067	-0.197	R2
	CRSP3			BCL2L2	0.77	0.457	R1
	CRSP6			BCL2L2	1.345	0.713	R2
	CRSP7			BCL3	0.442	-0.382	R1
	CRSP8			BCL3	6.025	2.319	R2
	CRSP9			BCL6	0	-0.703	R1
	CRX			BCL6	-0.201	-1.608	R2
	CRY1			BCL6B	-1.494	-2.575	R1
	CRY2			BCL6B	0	-0.188	R2
	CRYM			BCLAF1	0.041	-0.052	R1
	CRYZ			BCLAF1	-0.075	0.295	R2
	CRYZL1			BCMO1	1.588	3.069	R1
	CS			BCMO1	1.767	2.489	R2
	CSAD			BCR	0.38	0.904	R1
	CSDA			BCR	-1.363	-0.638	R2
	CSE1L			BCS1L	1.817	1.653	R1
	CSEN			BDH	-0.247	-0.757	R1
	CSF1			BDH	-0.143	-0.344	R2
	CSF1R			BDKRB1	0	1.531	R1
	CSF2			BDKRB1	0	1.793	R2
	CSF2RA			BDKRB2	-2.371	-1.424	R1
	CSF2RB			BDKRB2	-1.605	-1.349	R2
	CSF3			BDNF	0.01	0.717	R1
	CSF3R			BDNF	-0.95	-0.09	R2
	CSGLCA-T			BDP1	1.916	1.972	R1
	CSK			BDP1	0.114	0.019	R2
	CSNK1A1			BECN1	-0.086	0.052	R1
	CSNK1A1L			BECN1	-0.729	-1.429	R2
	CSNK1D			BEST3	1.301	0.866	R1
	CSNK1E			BEST3	3.614	7.435	R2
	CSNK1G1			BETA4GALNAC-T4	0.104	-0.051	R1
	CSNK1G2			BETA4GALNAC-T4	-0.001	-0.08	R2
	CSNK1G3			BFAR	2.52	0.881	R1
	CSNK2A1			BFAR	0.241	0.393	R2
	CSNK2A2			BG1	-1.157	-0.522	R1
	CSNK2B			BG1	-1.359	-1.493	R2
	CSS3			BGR	3.618	1.801	R1
	CST7			BGR	3.703	1.57	R2
	CSTA			BHLHB2	-0.617	0.196	R1
	CSTB			BHLHB2	-0.882	-0.005	R2
	CTBP1			BHMT	-3.038	-2.647	R1
	CTBP2			BHMT	-3.184	-2.315	R2
	CTBS			BHMT2	-0.278	2.58	R1
	CTCF			BHMT2	2.031	4.758	R2
	CTDP1			BID	0.082	0.302	R1
	CTDSP1			BID	0.328	0.664	R2
	CTDSP2			BIRC1	2.223	1.182	R1
	CTGF			BIRC1	1.639	1.694	R2
	CTH			BIRC2	-1.785	-0.808	R1
	CTL2			BIRC2	0	-0.133	R2
	CTNNB1			BIRC3	-1.4	-2.232	R1
	CTNS			BIRC3	-1.544	-1.429	R2
	CTPS			BIRC5	0.485	0.366	R1
	CTPS2			BIRC5	0.906	0.228	R2
	CTRB1			BIRC6	0.586	0.876	R1
	CTRC			BIRC6	0.855	2.147	R2
	CTRL			BIRC7	-1.274	-0.864	R1
	CTSA			BIRC7	-2.253	-1.925	R2
	CTSB			BIRC8	2.939	4.716	R1
	CTSC			BIRC8	2.416	7.785	R2
	CTSD			BLK	2.611	3.447	R1
	CTSE			BLK	0	0.645	R2
	CTSF			BLM	-0.988	-1.306	R1
	CTSG			BLM	-1.32	-0.962	R2
	CTSH			BLMH	0.196	0.207	R1
	CTSK			BLMH	-0.056	-0.19	R2
	CTSL1			BLVRA	-0.5	-0.116	R1
	CTSL2			BLVRA	-0.28	-0.216	R2
	CTSO			BLVRB	-0.355	-0.544	R1
	CTSS			BLVRB	-0.206	-1.113	R2
	CTSW			BLZF1	0.216	0.798	R1
	CTSZ			BLZF1	2.786	5.035	R2
	CUBN			BMI1	2.378	1.019	R1
	CUGBP1			BMI1	-0.25	-0.187	R2
	CUL1			BMP1	0	0.111	R1
	CUL2			BMP1	0.654	0.609	R2
	CUL3			BMP15	-1.526	-2.134	R1
	CUL4A			BMP15	-2.464	-2.399	R2
	CUL4B			BMP2	-1.53	-1.468	R1
	CUL5			BMP2	-0.378	-0.458	R2
	CUL5			BMP2K	-0.818	-0.142	R1
	CUL7			BMP2K	0.05	0.09	R2
	CUL9			BMP3	-1.176	-2.512	R1
	CUTL1			BMP3	-1.62	-1.984	R2
	CX3CR1			BMP4	1.463	2.151	R1
	CXADR			BMP4	4.34	5.822	R2
	CXCL16			BMP5	0.005	-1.337	R1
	CXCR1			BMP5	-1.223	-0.864	R2
	CXCR2			BMP6	0.187	0.002	R1
	CXCR3			BMP6	-0.627	-0.088	R2
	CXCR4			BMP7	-2.462	-0.612	R1
	CXCR5			BMP7	-1.295	-1.221	R2
	CXCR6			BMP8B	-1.2	-1.524	R1
	CXCR7			BMP8B	-1.02	-0.68	R2
	CXorf34			BMPR1A	-1.338	-0.531	R1
	CXXC1			BMPR1A	-1.507	0.859	R2
	CYB5			BMPR1B	0.783	-0.201	R1
	CYB561D2			BMPR1B	-0.051	-0.233	R2
	CYB5R2			BMPR2	0	0.332	R1
	CYBA			BMPR2	-1.996	-1.461	R2
	CYBB			BMX	2.024	4.857	R1
	CYBRD1			BMX	-0.879	0.068	R2
	CYC1			BNC1	3.23	4.526	R1
	CYCS			BNC1	2.156	2.36	R2
	CYLD			BNIP1	0.859	1.091	R1
	CYLN2			BNIP1	0.989	1.317	R2
	CYP11A1			BNIP2	0.055	0.752	R1
	CYP11B1			BNIP2	4.526	4.295	R2
	CYP11B2			BNIP3	1.269	2.458	R1
	CYP17A1			BNIP3	2.074	1.292	R2
	CYP19A1			BOLL	-0.699	-0.444	R1
	CYP1A1			BOLL	0.108	0.219	R2
	CYP1A2			BPGM	-0.57	0.039	R1
	CYP1B1			BPGM	0.46	1.296	R2
	CYP20A1			BPHL	2.522	4.148	R1
	CYP21A2			BPHL	1.013	1.233	R2
	CYP24A1			BPI	0.701	1.38	R1
	CYP26A1			BPI	0.494	1.175	R2
	CYP26B1			BPNT1	0.429	-0.456	R1
	CYP27A1			BPNT1	0.444	-0.191	R2
	CYP27B1			BPY2IP1	4.296	2.019	R1
	CYP2A13			BPY2IP1	1.399	0.91	R2
	CYP2A6			BRAF	-0.736	-0.97	R1
	CYP2A7			BRAF	-1.218	-1.262	R2
	CYP2C18			BRAP	2.649	1.404	R1
	CYP2C19			BRAP	0.92	-0.072	R2
	CYP2C8			BRCA1	-0.768	-3.202	R1
	CYP2C9			BRCA1	-0.6	-0.741	R2
	CYP2D6			BRCA2	1.233	1.322	R1
	CYP2E1			BRCA2	0.178	0.264	R2
	CYP2F1			BRD2	1.892	3.597	R1
	CYP2J2			BRD2	-0.977	-0.112	R2
	CYP2S1			BRD3	-0.322	0.306	R1
	CYP2U1			BRD3	-2.718	-2.195	R2
	CYP39A1			BRD4	-0.562	-0.169	R1
	CYP3A4			BRD4	-1.154	0.537	R2
	CYP46A1			BRD8	-0.517	-0.48	R1
	CYP4A11			BRD8	-0.624	-0.299	R2
	CYP4A22			BRDT	0.546	0.447	R1
	CYP4B1			BRDT	0.759	0.684	R2
	CYP4F11			BRF1	7.407	4.213	R1
	CYP4F12			BRF1	1.689	1.924	R2
	CYP4F2			BRF2	0.736	0.581	R1
	CYP4F3			BRF2	0.257	0.668	R2
	CYP4F8			BRIP1	0.056	-0.359	R1
	CYP4X1			BRIP1	-0.631	-1.138	R2
	CYP4Z1			BRPF1	-0.03	1.215	R1
	CYP51A1			BRPF1	0.077	1.821	R2
	CYP7A1			BRPF3	-0.047	1.097	R1
	CYP7B1			BRPF3	1.763	2.138	R2
	CYP8B1			BRS3	0.158	0.041	R1
	CYSLTR1			BRS3	-0.585	-0.563	R2
	CYSLTR2			BRSK1	1.189	2.814	R1
	D1S155E			BRSK1	2.904	2.973	R2
	D2S448			BRSK2	-0.001	-0.133	R1
	D4ST1			BRSK2	-1.288	-1.551	R2
	DAB1			BRUNOL4	2.598	3.446	R1
	DAB2			BRUNOL4	3.558	5.525	R2
	DACH1			BSND	0	0.359	R1
	DAD1			BSND	-0.103	0.61	R2
	DAG1			BST1	-0.409	-0.463	R1
	DAO			BST1	-0.126	-1.509	R2
	DAP13			BTAF1	0.07	-0.159	R1
	DAP3			BTAF1	-0.001	0.163	R2
	DAPK1			BTBD10	0.463	0.677	R1
	DAPK2			BTBD10	0	-0.048	R2
	DAPK3			BTD	-1.055	-0.159	R1
	DARC			BTD	-0.398	0.058	R2
	DARS			BTEB1	-1.43	-0.659	R1
	DAXX			BTEB1	-1.27	-1.368	R2
	DAZ			BTF3	0.334	0.315	R1
	DAZ2			BTF3	0.035	0.027	R2
	DAZL			BTG1	0.674	0.028	R1
	DBF4			BTG1	0.578	0.195	R2
	DBH			BTG2	0.313	0.388	R1
	DBI			BTG2	-0.827	-1.1	R2
	DBP			BTK	1.408	1.029	R1
	DBR1			BTK	0	0.306	R2
	DBT			BTN1A1	0.953	0.268	R1
	DCC			BTN1A1	0.267	0.612	R2
	DCI			BTRC	-0.45	-0.142	R1
	DCK			BTRC	-1.247	-0.608	R2
	DCL-1			BUB1	2.032	0.986	R1
	DCLK1			BUB1	2.173	2.62	R2
	DCLK2			BUB1B	0.701	0.938	R1
	DCLK3			BUB1B	2.34	1.532	R2
	DCLRE1A			BUB3	-0.548	-1.116	R1
	DCLRE1B			BUB3	0.062	0.219	R2
	DCLRE1C			BUCS1	1.403	0.709	R1
	DCPS			BUCS1	0.231	-0.098	R2
	DCT			BXMAS2-10	-1.958	-0.677	R1
	DCTD			BXMAS2-10	-0.036	0.707	R2
	DCUN1D1			BZW1	-0.004	0.496	R1
	DCUN1D2			BZW1	0.024	0.232	R2
	DCUN1D3			BZW2	0.005	-0.818	R1
	DCUN1D4			BZW2	0	-0.309	R2
	DCUN1D5			C11ORF8	1.004	0.305	R1
	DCXR			C11ORF8	0.245	0.192	R2
	DDAH1			C12ORF5	-0.441	-1.338	R1
	DDAH2			C12ORF5	-0.728	-0.127	R2
	DDB1			C12orf51	-0.231	-0.055	R1
	DDB2			C12orf51	1.514	0.651	R2
	DDC			C13ORF12	-1.675	0.319	R1
	DDHD1			C13ORF12	0.176	0.652	R2
	DDI2			C13ORF22	-0.004	0.213	R1
	DDIT3			C13ORF22	-0.015	2.349	R2
	DDO			C13ORF6	-0.6	-0.987	R1
	DDOST			C13ORF6	-0.682	-0.679	R2
	DDR1			C14ORF149	24.157	8.227	R1
	DDR2			C14ORF149	12.686	4.644	R2
	DDT			C14ORF160	0.295	0.12	R1
	DDX1			C14ORF160	0	-0.362	R2
	DDX10			C14ORF29	0.229	0.308	R1
	DDX11			C14ORF29	-0.001	-0.064	R2
	DDX12			C15ORF20	0.303	0.019	R1
	DDX17			C15ORF20	0.333	0.148	R2
	DDX18			C16ORF7	0.158	0.658	R1
	DDX19			C16ORF7	-0.431	-0.687	R2
	DDX20			C18ORF4	-0.128	-0.285	R1
	DDX21			C18ORF4	-0.023	-0.018	R2
	DDX23			C19ORF10	-0.133	0.283	R1
	DDX24			C19ORF10	1.549	1.262	R2
	DDX25			C19ORF27	0.705	1.573	R1
	DDX26			C19ORF27	1.39	0.711	R2
	DDX27			C1GALT1	0.727	0.207	R1
	DDX28			C1GALT1	0.577	0.02	R2
	DDX31			C1ORF22	-0.314	-0.62	R1
	DDX39			C1ORF22	-2.428	-1.679	R2
	DDX3X			C1ORF25	-0.002	-0.384	R1
	DDX3Y			C1ORF25	-0.026	-0.111	R2
	DDX4			C1QR1	0	0.202	R1
	DDX41			C1QR1	0.062	-0.597	R2
	DDX42			C1R	-0.543	-0.285	R1
	DDX43			C1R	-0.551	-0.645	R2
	DDX46			C1RL	22.105	13.027	R1
	DDX47			C1S	0.587	0.536	R1
	DDX48			C1S	2.155	1.756	R2
	DDX49			C2	-2.147	-1.802	R1
	DDX5			C2	0.024	-0.266	R2
	DDX50			C20ORF139	-0.579	-0.24	R1
	DDX51			C20ORF139	-1.369	-1.285	R2
	DDX52			C20ORF155	-0.242	-0.289	R1
	DDX54			C20ORF155	-0.692	-0.254	R2
	DDX55			C20ORF23	3.583	1.894	R1
	DDX56			C20ORF23	1.02	0.499	R2
	DDX58			C20ORF31	-0.761	-0.345	R1
	DDX6			C20ORF31	-0.007	0.026	R2
	DEADC1			C20ORF36	2.292	1.822	R1
	DECR1			C20ORF36	1.123	0.056	R2
	DECR2			C20ORF38	-1.171	-0.974	R1
	DEGS			C20ORF38	-1.102	-0.349	R2
	DEGS2			C21ORF106	-0.026	0.233	R1
	DEHAL1			C21ORF106	-0.017	1.18	R2
	DEK			C21ORF107	0.022	-0.021	R1
	DEPC-1			C21ORF107	-0.337	0.053	R2
	DERA			C21ORF127	0.006	0.11	R1
	DFFA			C21ORF127	-0.264	-0.148	R2
	DFFB			C2GNT3	-0.449	-0.922	R1
	DGAT1			C2GNT3	-0.119	-0.259	R2
	DGAT2			C3AR1	-0.672	-0.364	R1
	DGKA			C3AR1	-0.233	-0.169	R2
	DGKB			C5AR1	-0.874	-1.555	R1
	DGKD			C5AR1	-0.561	-1.227	R2
	DGKE			C5ORF14	4.63	3.3	R1
	DGKG			C5ORF14	1.536	1.688	R2
	DGKH			C6ORF108	3.352	1.996	R1
	DGKI			C6ORF108	2.547	2.305	R2
	DGKK			C6ORF210	-0.705	0.114	R1
	DGKQ			C6ORF210	-0.745	-0.054	R2
	DGUOK			C6ORF85	-0.104	-1.094	R1
	DHCR24			C6ORF85	0.384	-0.058	R2
	DHCR7			C8G	0.089	1.876	R1
	DHDDS			C8G	0	0.737	R2
	DHDH			C9ORF111	-0.581	-1.58	R1
	DHFR			C9ORF111	-2.537	-1.728	R2
	DHH			C9ORF115	-2.136	-0.255	R1
	DHODH			C9ORF115	-0.042	0.054	R2
	DHPS			C9ORF158	0.358	0.209	R1
	DHRS1			C9ORF158	0	-0.023	R2
	DHRS10			C9orf3	0	-0.002	R1
	DHRS2			C9orf3	0.133	0.314	R2
	DHRS3			C9ORF67	4.054	5.115	R1
	DHRS4			C9ORF67	2.097	1.104	R2
	DHRS6			C9ORF77	1.935	1.237	R1
	DHRS7			C9ORF77	4.056	2.525	R2
	DHRS8			C9orf96	0.458	-0.706	R1
	DHRS9			C9orf96	0.041	0.806	R2
	DHRSX			C9ORF99	-0.718	-1.751	R1
	DHTKD1			C9ORF99	-0.42	-2.401	R2
	DHX15			CA1	0.375	0.087	R1
	DHX16			CA1	0.063	0.087	R2
	DHX29			CA10	-0.024	-0.217	R1
	DHX30			CA10	0.177	-0.01	R2
	DHX32			CA11	2.249	1.008	R1
	DHX33			CA11	3.381	2.316	R2
	DHX34			CA12	0.24	1.094	R1
	DHX35			CA12	2.767	2.453	R2
	DHX36			CA13	0.016	0.039	R1
	DHX37			CA13	-1.188	-0.712	R2
	DHX38			CA14	-1.465	-2.008	R1
	DHX40			CA14	-2.557	-2.425	R2
	DHX8			CA2	-0.263	-0.149	R1
	DHX9			CA2	0.144	0.006	R2
	DIA1			CA3	0.427	-0.071	R1
	DIABLO			CA3	-0.037	-0.455	R2
	DIAPH3			CA4	-0.591	-0.116	R1
	DIO1			CA5A	-0.599	-0.641	R1
	DIO2			CA5A	-0.569	-0.74	R2
	DIO3			CA5B	-0.382	-1.033	R1
	DIRAS1			CA5B	0.57	-0.305	R2
	DIRAS2			CA6	0.051	-0.617	R1
	DJ971N18.2			CA6	-0.045	-0.008	R2
	DKC1			CA7	1.071	0.822	R1
	DKFZP313G1735			CA7	0.059	-0.515	R2
	DKFZP434G0625			CA8	0.038	0.084	R1
	DKFZP434L1717			CA8	0.269	0.115	R2
	DKFZP434N062			CA9	1.259	1.362	R1
	DKFZP564B1023			CA9	-0.515	-0.239	R2
	DKFZP564D1378			CABC1	-0.581	-0.941	R1
	DKFZP564O243			CABC1	-0.23	-2.027	R2
	DKFZP566E144			CACH-1	4.235	3.226	R1
	DKFZP566J2046			CACH-1	3.257	5.158	R2
	DKFZP566K0524			CACNA1A	1.489	1.484	R2
	DKFZP566M114			CACNA1B	-0.849	-1.204	R1
	DKFZP586M1819			CACNA1B	-2.111	-1.485	R2
	DKFZP761G058			CACNA1C	0.954	0.687	R1
	DKFZP761H039			CACNA1C	-0.132	-0.668	R2
	DLAD			CACNA1D	-0.674	-0.226	R1
	DLAT			CACNA1D	0.243	0.265	R2
	DLD			CACNA1E	0.414	0.286	R1
	DLEC1			CACNA1E	-0.008	-0.04	R2
	DLG1			CACNA1F	-0.721	0.054	R1
	DLG1			CACNA1F	-0.506	-0.073	R2
	DLG2			CACNA1G	0.354	0.419	R1
	DLG3			CACNA1G	0.132	0.079	R2
	DLG4			CACNA1H	-0.038	0.071	R1
	DLG5			CACNA1H	0.415	-0.033	R2
	DLG7			CACNA1I	0.172	0.014	R1
	DLL1			CACNA1I	-0.57	-1.442	R2
	DLP			CACNA1S	-0.415	-1.688	R1
	DLST			CACNA1S	-0.674	-1.654	R2
	DLX2			CACNA2D1	-0.362	-1.002	R1
	DLX3			CACNA2D1	0.263	0.15	R2
	DLX4			CACNA2D2	0.091	-0.328	R1
	DLX5			CACNA2D2	-1.264	-2.212	R2
	DLX6			CACNA2D3	-1.003	-0.364	R1
	DMBT1			CACNA2D3	-0.473	-0.7	R2
	DMC1			CACNB1	0.014	-1.304	R1
	DMGDH			CACNB1	-0.118	-0.869	R2
	DMPK			CACNB2	0.331	0.955	R1
	DMRT1			CACNB2	-0.108	0.675	R2
	DMRT2			CACNB3	-1.982	-1.613	R1
	DMRT3			CACNB3	-2.324	-0.987	R2
	DMTF1			CACNB4	4.784	5.078	R1
	DNA2L			CACNB4	4.3	4.884	R2
	DNAH11			CACNG1	-0.979	-0.139	R1
	DNAH3			CACNG1	-0.667	0.083	R2
	DNAH5			CACNG2	-0.014	0.348	R1
	DNAH7			CACNG2	0	-0.106	R2
	DNAH8			CACNG3	1.601	1.278	R1
	DNAI1			CACNG3	0.048	0.119	R2
	DNAJA1			CACNG4	0.301	0.816	R1
	DNAJA2			CACNG4	0.675	1.101	R2
	DNAJA4			CACNG5	-1.84	-1.178	R1
	DNAJB6			CACNG5	-1.041	-1.125	R2
	DNAJC10			CACNG6	0.972	-0.011	R1
	DNAJC14			CACNG6	0.38	0.343	R2
	DNAJC5B			CACNG7	-1.374	-0.356	R1
	DNAL4			CACNG7	-0.992	-1.01	R2
	DNASE1			CACNG8	1.731	1.019	R1
	DNASE1L1			CACNG8	0.14	0.416	R2
	DNASE1L2			CACUL1	-0.001	-0.923	R2
	DNASE1L3			CAD	1.202	1.768	R1
	DNASE2			CAD	2.458	0.996	R2
	DNCI1			CALCOCO2	3.01	2.2	R1
	DNCI2			CALCOCO2	2.47	3.903	R2
	DNCL1			CALCR	-0.027	0.185	R1
	DNCL2A			CALCR	0	0.292	R2
	DNCL2B			CALCRL	-1.4	-0.389	R1
	DNCLI1			CALCRL	-1.168	-1.231	R2
	DNCLI2			CALM1	0.889	2.23	R1
	DNM1			CALM1	0.39	0.155	R2
	DNM1L			CALM2	1.057	0.077	R1
	DNM3			CALM2	-0.031	0.036	R2
	DNMT1			CALM3	-0.036	-0.011	R1
	DNMT2			CALM3	-0.155	1.035	R2
	DNMT3B			CALR	-0.886	-0.791	R1
	DNMT3L			CALR	0.384	0.913	R2
	DNPEP			CAMK1	-4.524	-3.427	R1
	DNTT			CAMK1	0.076	-0.06	R2
	DNTTIP1			CAMK1D	2.872	3.505	R1
	DO			CAMK1D	5.677	3.571	R2
	DOLPP1			CAMK1G	-0.674	0.531	R1
	DOT1L			CAMK1G	0.326	2.215	R2
	DPAGT1			CAMK2A	0.118	-0.413	R1
	DPEP1			CAMK2A	0.368	0.628	R2
	DPEP2			CAMK2B	0.079	0.132	R1
	DPEP3			CAMK2B	1.806	2.447	R2
	DPF1			CAMK2D	-0.738	-0.518	R1
	DPF2			CAMK2D	-0.419	-2.603	R2
	DPF3			CAMK2G	-1.851	-1.992	R1
	DPM1			CAMK2G	-2.478	-1.683	R2
	DPP10			CAMK2N1	0.497	0.058	R1
	DPP3			CAMK2N1	0.963	-0.09	R2
	DPP4			CAMK4	0.403	-0.049	R1
	DPP6			CAMK4	-0.167	0.546	R2
	DPP7			CAMKK1	0.426	0.077	R1
	DPP8			CAMKK1	0.73	0.018	R2
	DPP9			CAMKK2	0.237	0.191	R1
	DPYD			CAMKK2	1.057	0.518	R2
	DPYS			CAMKV	0.341	0.609	R1
	DPYSL2			CAMKV	-2.211	-1.248	R2
	DPYSL3			CAND1	-5.025	-3.718	R1
	DPYSL4			CAND1	-2.809	-3.166	R2
	DPYSL5			CAND2	0.049	-0.048	R1
	DR1			CAND2	0.175	-0.169	R2
	DRAP1			CANT1	-0.814	-0.985	R1
	DRD1			CANT1	1.363	-0.047	R2
	DRD2			CAPN1	-2.273	-1.383	R1
	DRD3			CAPN1	-3.654	-3.045	R2
	DRD4			CAPN10	1.764	3.174	R1
	DRD5			CAPN11	-2.339	-1.686	R1
	DRG1			CAPN11	-0.882	-1.484	R2
	DRG2			CAPN12	1.66	2.36	R1
	DRPLA			CAPN12	0.848	3.571	R2
	DSCR1			CAPN13	0.046	-0.028	R1
	DSTYK			CAPN13	-0.709	-0.572	R2
	DTR			CAPN2	-0.746	-0.545	R1
	DTX1			CAPN2	-0.062	-0.02	R2
	DTX2			CAPN3	-1.214	-1.248	R1
	DTX3			CAPN3	-2.962	-2.153	R2
	DTX3L			CAPN5	3.135	3.215	R1
	DTX4			CAPN5	-0.062	0.005	R2
	DTYMK			CAPN6	-0.628	-0.843	R1
	DUB1A			CAPN6	0.062	-0.004	R2
	DUB3			CAPN7	-0.044	0.111	R1
	DUOX1			CAPN7	-0.062	0.004	R2
	DUOX2			CAPN9	-1.61	-1.969	R1
	DUSP1			CAPN9	-1.422	-1.163	R2
	DUSP10			CAPNS1	-0.812	-0.202	R1
	DUSP11			CAPNS1	-0.113	-0.072	R2
	DUSP12			CAPNS2	0.003	-0.031	R1
	DUSP13			CAPNS2	-0.091	0	R2
	DUSP14			CARD10	-1.506	-1.339	R1
	DUSP15			CARD10	-1.036	-1.755	R2
	DUSP16			CARD11	0.951	0.64	R1
	DUSP18			CARD11	2.11	1.652	R2
	DUSP19			CARD12	-0.411	-0.599	R1
	DUSP2			CARD12	-0.129	0.229	R2
	DUSP21			CARD15	-0.729	-1.198	R1
	DUSP21			CARD15	-2.202	-1.663	R2
	DUSP22			CARD18	0.025	0.182	R1
	DUSP23			CARD18	0.232	0.646	R2
	DUSP3			CARD4	-0.169	0.017	R1
	DUSP4			CARD4	0.549	0.125	R2
	DUSP5			CARM1	-0.762	-0.402	R1
	DUSP6			CARM1	-0.415	-0.001	R2
	DUSP7			CARS	1.938	2.022	R1
	DUSP8			CARS	5.619	6.973	R2
	DUSP9			CART1	0.019	0.24	R1
	DUT			CART1	0.062	-0.003	R2
	DUX1			CAS1	0.616	1.452	R1
	DXS1283E			CAS1	-0.397	-0.713	R2
	DYNC1H1			CASK	-0.401	-1.663	R1
	DYRK1A			CASK	-0.707	-1.595	R2
	DYRK1B			CASP1	-0.674	-0.262	R1
	DYRK2			CASP1	-0.613	0.007	R2
	DYRK3			CASP10	0.639	0.065	R1
	DYRK4			CASP10	-0.465	-0.925	R2
	DZIP3			CASP14	0.708	0.261	R1
	E2F1			CASP14	0.541	0.598	R2
	E2F2			CASP2	4.031	4.492	R1
	E2F3			CASP2	2.86	2.744	R2
	E2F4			CASP3	0.001	0.558	R1
	E2F5			CASP3	-0.22	0.042	R2
	E2F6			CASP4	0.325	-0.036	R1
	E4F1			CASP4	-0.107	0.087	R2
	EAF2			CASP5	-0.674	-0.674	R1
	EBAF			CASP5	-0.06	0.107	R2
	EBI3			CASP6	-0.913	-0.158	R1
	EBP			CASP6	-1.905	-0.295	R2
	EBPL			CASP7	-0.147	-0.172	R1
	ECE1			CASP7	-0.66	-0.602	R2
	ECE2			CASP8	2.889	3.69	R1
	ECE2			CASP8	3.308	3.365	R2
	ECEL1			CASP8AP2	2.549	1.361	R1
	ECGF1			CASP8AP2	2.555	0.344	R2
	ECH1			CASP9	0.3	1.242	R1
	ECHDC3			CASP9	-0.326	0.235	R2
	ECHS1			CASR	-1.183	-1.123	R1
	ECM1			CASR	0.571	0.525	R2
	ECT2			CAT	10.264	5.219	R1
	EDAR			CAT	0.582	0.143	R2
	EDEM1			CATSPER1	-1.051	-0.568	R1
	EDF1			CATSPER1	-1.807	-1.131	R2
	EDNRA			CATSPER2	2.003	3.526	R1
	EDNRB			CATSPER2	2.843	5.608	R2
	EEA1			CATSPER3	0	-0.944	R1
	EED			CATSPER3	0.376	-0.907	R2
	EEF1A1			CATSPER4	-0.026	0.164	R1
	EEF1A2			CATSPER4	1.781	2.899	R2
	EEF1B2			CAV1	1.676	0.52	R1
	EEF1D			CAV1	3.123	0.66	R2
	EEF1E1			CAV3	1.642	4.557	R1
	EEF1G			CAV3	2.769	2.197	R2
	EEF2			CBFA2T1	-0.999	-0.978	R1
	EEF2K			CBFA2T1	-0.632	-1.627	R2
	EFG1			CBFA2T2	1.907	1.44	R1
	EFG2			CBFA2T2	4.138	2.463	R2
	EFNA2			CBFA2T3	-0.196	-0.028	R1
	EFNA3			CBFA2T3	-0.588	0.415	R2
	EFNA4			CBFB	0.132	0.023	R1
	EFNA5			CBFB	0	0.561	R2
	EFNB3			CBL	-1.625	-0.383	R1
	EGF			CBL	-1.883	-0.696	R2
	EGFR			CBLB	-0.28	-0.712	R1
	EGLN1			CBLB	-0.816	-0.294	R2
	EGLN2			CBLC	0.076	0.012	R1
	EGLN3			CBLC	-0.05	-0.944	R2
	EGR1			CBLL1	1.769	0.993	R1
	EGR2			CBLL1	-0.833	-0.135	R2
	EGR3			CBR1	-0.782	-1.054	R1
	EGR4			CBR1	0.217	-0.26	R2
	EHD4			CBR3	0.434	0.256	R1
	EHF			CBR3	-0.006	-0.338	R2
	EHHADH			CBS	2.746	6.921	R1
	EHMT1			CBS	3.565	5.834	R2
	EHMT2			CBX4	-0.281	0.008	R1
	EID2			CBX4	-0.086	0.017	R2
	EIF1AX			CBX7	-1.321	-0.27	R1
	EIF1AY			CBX7	-1.095	0.171	R2
	EIF2A			CBX8	-0.621	-0.961	R1
	EIF2AK1			CBX8	-1.44	-1.997	R2
	EIF2AK2			CCBL1	0.961	0.074	R1
	EIF2AK3			CCBL1	-0.37	-0.448	R2
	EIF2AK4			CCBP2	-1.865	-2.382	R1
	EIF2B1			CCBP2	-2.258	-3.526	R2
	EIF2B2			CCKAR	0.243	0.749	R1
	EIF2B3			CCKAR	-0.002	0.226	R2
	EIF2B4			CCKBR	0.01	0.126	R1
	EIF2B5			CCKBR	-0.019	-0.026	R2
	EIF2C1			CCL13	2.223	4.122	R1
	EIF2C2			CCL13	2.847	4.132	R2
	EIF2C3			CCL14	0	0.7	R1
	EIF2C4			CCL14	-1.321	-1.332	R2
	EIF2S1			CCL20	0.007	0.12	R1
	EIF2S2			CCL20	0.683	1.97	R2
	EIF2S3			CCL7	-0.622	-1.223	R1
	EIF3K			CCL7	-0.674	-1.332	R2
	EIF3S1			CCNA1	-2.136	-1.874	R1
	EIF3S10			CCNA1	-0.932	-1.464	R2
	EIF3S2			CCNA2	-0.91	-1.038	R1
	EIF3S3			CCNA2	-0.61	-0.438	R2
	EIF3S4			CCNB1	-0.497	-0.034	R1
	EIF3S5			CCNB1	-0.134	-0.002	R2
	EIF3S6			CCNB2	3.438	2.737	R1
	EIF3S7			CCNB2	0	-0.134	R2
	EIF3S8			CCNB3	0.044	-0.051	R1
	EIF3S9			CCNB3	0.317	-0.003	R2
	EIF4A1			CCNC	-1.725	-1.234	R1
	EIF4A2			CCNC	-1.491	-1.258	R2
	EIF4B			CCND1	-5.82	-6.446	R1
	EIF4E			CCND1	-1.503	-0.932	R2
	EIF4E2			CCND2	-0.059	-0.249	R1
	EIF4E3			CCND2	-0.007	0.196	R2
	EIF4EBP1			CCND3	2.611	0.626	R1
	EIF4ENIF1			CCND3	1.433	0.038	R2
	EIF4G1			CCNE1	-1.302	-1.044	R1
	EIF4G2			CCNE1	-0.808	-1.491	R2
	EIF4G3			CCNE2	-0.971	-2.062	R1
	EIF5			CCNE2	-1.892	-1.309	R2
	EIF5A			CCNF	-0.814	-1.317	R1
	EIF5A2			CCNF	-0.07	-0.468	R2
	EIF5B			CCNG1	-0.463	0.569	R1
	ELAC1			CCNG1	-0.186	-0.092	R2
	ELAC2			CCNG2	0.02	0.277	R1
	ELANE			CCNG2	0	-0.585	R2
	ELF1			CCNH	0.459	-0.016	R1
	ELF2			CCNH	-0.976	-1.546	R2
	ELF3			CCNI	-0.397	-0.465	R1
	ELF4			CCNI	-0.878	-0.764	R2
	ELF5			CCNL1	-0.94	-0.205	R1
	ELK1			CCNL1	-0.028	-0.095	R2
	ELK3			CCNT1	-0.158	-0.658	R1
	ELK4			CCNT1	0.431	0.687	R2
	ELOVL4			CCNT2	-1.578	-0.958	R1
	ELOVL5			CCNT2	-0.916	-1.051	R2
	ELOVL6			CCR1	-3.257	-2.423	R1
	ELP3			CCR1	-0.856	-1.73	R2
	ELTD1			CCR10	-0.274	-0.351	R1
	ELYS			CCR10	-0.668	-0.335	R2
	EMR1			CCR2	-1.066	-0.448	R1
	EMR2			CCR2	-1.72	-1.371	R2
	EMR3			CCR3	-1.419	-2.176	R1
	EMR4P			CCR3	-1.273	-1.554	R2
	EMX1			CCR4	0.212	0.879	R1
	EMX2			CCR4	0.667	2.828	R2
	EN1			CCR5	1.379	1.525	R1
	EN2			CCR5	0.187	0.713	R2
	ENC1			CCR6	3.714	1.574	R1
	ENDOG			CCR6	0.813	1.584	R2
[truncated: 13,641 more rows]

## Sheet: Hits from Primary siRNA screen
156 Hits (both IL6 and IL8)	GeneID		28 Hits (IL6 only)	GeneID		180 Hits (IL8 only)	GeneID
	ABCB7			AAK1			ABCA3
	ABCE1			ABCB10			ABCB8
	ABCF1			ABCC6			ABCB9
	AKAP7			AMPD1			ABCD2
	AKAP8			CNTNAP1			ABCG8
	AKR7A3			EPX			ACP5
	ALDH1L1			F2RL3			ADAM22
	APP			GDF11			ADD1
	AQP6			GPR108			AHCY
	ARF4			MAR			ALDH9A1
	ATP13A4			MGC4293			AP3B1
	B4GALT2			NFIL3			APOBEC3B
	B4GALT7			PAWR			APOC2
	C14ORF149			PI4KB			APOL1
	CACNB4			PNLIPRP2			ASL
	CCT3			PROCR			ATP11A
	CCT4			PUS1			ATP1A1
	CCT5			RFX5			ATP6V0D1
	CCT7			RNF10			ATP6V1C1
	CD247			RNF215			ATP6V1F
	CDC14A			RNPEPL1			B3GALT2
	CELA3A			RRM1			B4GALT1
	CETN1			SEP			BACH
	CGI			SLC5A6			BAD
	CHD1			SMARCE1			BCKDHA
	CHRD			STK19			BIRC8
	CHRN4			TCP1			BRUNOL4
	CHST6			TRIM46			CACH
	CMRF35						CAMK1D
	COMMD3						CASP8
	COPS5						CATSPER2
	COX7A2						CBS
	CPN1						CCL13
	CSEN						CD79A
	CSNK1A1L						CDC14B
	CSTA						CFI
	CTSE						CHRNA10
	CYP2U1						CHST5
	DACH1						CKM
	DAZ						COQ3
	DCLRE1B						CRMP1
	DGAT1						CRY2
	DHCR7						CRYZ
	DKC1						CSE1L
	DTX3						CYP27B1
	DTX4						CYP46A1
	EEF2						CYP4F3
	EFNA2						DAD1
	EIF4B						DDX23
	EIF5A						DDX56
	ELOVL5						DHPS
	ETFB						DNASE1L3
	FA2H						DNASE2
	FADS3						E2F1
	FBXO24						EIF2C3
	FBXO31						EIF2S2
	FCGRT						EIF2S3
	FOSL1						EIF3S5
	FOXH1						EPHB2
	FOXP1						ERCC1
	FUCA2						EXOSC5
	FURIN						EYA4
	G22P1						FBXW8
	GCN1L1						FGF1
	GCSH						FLJ13119
	GDF5						FLJ20359
	GGT7						FLJ23469
	GLRA4						FOXL2
	GSTO2						FTSJ3
	GTF3C3						FUT9
	HDAC1						GAL3ST4
	HIC1						GAMT
	HSP90B1						GANC
	IGBP1						GCDH
	IL12RB2						GLRX2
	IP6K1						GPR18
	KDM5C						GPR64
	KIAA0073						GPX4
	LDHD						GRK1
	LGALS9						HCN3
	LGR6						HCNGP
	LMX1A						HDGF
	LOC83468						HLA
	LOXL4						HNRPD
	MCOLN1						HOXA11
	MDS018						HOXA5
	MGC5601						HRH3
	MME						HS6ST1
	MMP20						HSPA9B
	MMP27						HTATSF1
	MMP8						IL15RA
	MRPL43						IL1RN
	MSH4						IPO7
	MTX1						IRX4
	MYBBP1A						KCNB2
	MYT1L						KCNC1
	NAPB						KCNK4
	NCB5OR						KCNT1
	NCOA6IP						KIFAP3
	NDUFA7						KLK1
	NFE2L2						LRP8
	NR1D1						MAD2L2
	NRD1						MEF2C
	NTSR1						METTL1
	P2RX7						MGC4767
	PAP						MIB2
	PAPPA						MMAA
	PBX2						MOCOS
	PCNA						MPI
	PGF						MPP6
	PHF19						MSC
	PHOX2A						MST1R
	PHTF1						MTA2
	PLCL4						MYLK2
	PNPT1						NEIL1
	POLA						NLGN2
	POLD1						NLRC5
	POLR1B						OLIG2
	PPP1R16A						OTUD7B
	PRICKLE4						PADI6
	PRKAR1A						PARK7
	PTGES2						PCGF2
	RFWD2						PHKB
	RHOF						PIWIL1
	RNASEH2A						PLCL2
	RNF123						POLR2J
	RNF167						PPAPDC2
	RNF222						PPP2CA
	RSPRY1						PPP4C
	RUNX1						PRKCG
	SARS						RASL11B
	SCARA3						RC3H2
	SDR						RENT1
	SHH						RNASE1
	SIAT4A						RNF115
	SIRT3						RNF168
	SLC31A2						RNUT1
	SLC37A4						RPN1
	SMARCA4						RPS2
	SNAP25						RPUSD1
	SP4						RUVBL1
	SPAP1						SCAMP1
	SRF						SDHB
	SUPT3H						SERPINA7
	TENR						SERPINB2
	TMX2						SERTAD1
	TOM1						SH3RF3
	TREM2						SKIIP
	TRIM47						SLC11A1
	TRPM5						SLC11A2
	TUBG1						SLC36A3
	UBE3B						SLC9A1
	USP8						SLCO5A1
	XPNPEP2						SMPD2
	ZBTB16						SNX9
	ZNF151						SURB7
							TBX4
							TCERG1
							TCF3
							TIMP2
							TIPARP
							TKTL1
							TMP21
							TNFRSF10B
							TRAP1
							TRIM27
							TRIM42
							TRIP12
							TRPM4
							TRPV3
							TXNDC4
							TYSND1
							UBE2I
							UBE2K
							UBTF
							USP24
							VEGF
							ZAP128
							ZNF33A
							ZNF398
