# Supplementary material for: SMARCA4 regulates the NK-mediated killing of senescent cells
Source: Sci Adv. 2025 Jan 15;11(3):eadn2811. doi: 10.1126/sciadv.adn2811 (PMC11734740; doi:10.1126/sciadv.adn2811)
Supplement: Supplementary file 2 — Tables S1 to S3 and S11 [file sciadv.adn2811_tables_s1_to_s3_and_s11.zip › adn2811_table_s2.xlsx]

## Sheet: Sheet1
156 genes in Secondary siRNA library:	Gene			siRNA	NPA_IL6	NPA_IL8	Replicate_Number		siRNA	NPA_CCL2	NPA_IL1B	Replicate_Number
	ABCB7			ABCB7_2	NA	NA	R1		ABCB7_2	0.952447	0.744716	R1
	ABCE1			ABCB7_2	9.03185	1.64259	R2		ABCB7_2	NA	NA	R2
	ABCF1			ABCB7_2	0.518536	4.13447	R3		ABCB7_2	2.0353	1.68353	R3
	AKAP7			ABCB7_4	NA	NA	R2		ABCB7_3	0.360622	1.06101	R1
	AKAP8			ABCB7_4	9.51869	1.60709	R1		ABCB7_3	NA	NA	R2
	AKR7A3			ABCB7_4	1.21058	5.33261	R3		ABCB7_3	1.28955	1.63083	R3
	ALDH1L1			ABCE1_4	NA	NA	R1		ABCB7_4	0.898407	0.630865	R1
	APP			ABCE1_4	NA	NA	R2		ABCB7_4	1.43279	1.16584	R2
	AQP6			ABCE1_4	3.80358	10.5975	R3		ABCB7_4	3.56616	2.59327	R3
	ARF4			ABCF1_1	3.78036	1.89046	R2		ABCE1_1	2.48398	3.1161	R1
	ATP13A4			ABCF1_1	-0.575902	0.61193	R3		ABCE1_1	NA	NA	R2
	B4GALT2			ABCF1_1	-5.15932	0.427998	R1		ABCE1_1	NA	NA	R3
	B4GALT7			ABCF1_2	NA	NA	R1		ABCE1_2	1.35805	2.70169	R1
	C14ORF149			ABCF1_2	5.12767	1.02528	R2		ABCE1_2	1.34286	4.66509	R2
	CACNB4			ABCF1_2	0.740903	5.63872	R3		ABCE1_2	NA	NA	R3
	CCT3			ABCF1_3	NA	NA	R3		ABCE1_4	0.62038	1.92895	R1
	CCT4			ABCF1_3	8.70856	1.2577	R2		ABCE1_4	1.88618	3.27929	R2
	CCT5			ABCF1_3	0.600831	1.07012	R1		ABCE1_4	1.89496	3.76102	R3
	CCT7			ABCF1_4	NA	NA	R2		ABCF1_1	1.32305	0.200869	R1
	CD247			ABCF1_4	2.32062	10.1775	R3		ABCF1_1	-0.265774	-0.350598	R2
	CDC14A			ABCF1_4	2.02867	1.57131	R1		ABCF1_1	0.493315	0.525256	R3
	CELA3A			ACAD10_1	-0.0449438	0.531281	R1		ABCF1_2	0.666436	0.271773	R1
	CETN1			ACAD10_1	-0.33188	0.467114	R3		ABCF1_2	0.672241	0.463994	R2
	CGI			ACAD10_1	-0.918621	1.08533	R2		ABCF1_2	-1.58691	0.625319	R3
	CHD1			ACAD10_2	2.20413	2.16614	R2		ABCF1_3	0.271119	0.409459	R1
	CHRD			ACAD10_2	1.45533	2.05292	R1		ABCF1_3	0.161512	1.12887	R2
	CHRN4			ACAD10_2	0.782687	1.88987	R3		ABCF1_3	-0.875388	1.39755	R3
	CHST6			ACAD10_3	3.69667	2.58367	R1		ABCF1_4	0.235962	0.659421	R1
	CMRF35			ACAD10_3	3.18601	2.8189	R2		ABCF1_4	0.480611	2.42296	R2
	COMMD3			ACAD10_3	1.29586	1.77429	R3		ABCF1_4	2.15724	3.30111	R3
	COPS5			ACAD10_4	-0.39535	0.393845	R3		ACAD10_1	0.221014	0.0327451	R1
	COX7A2			ACAD10_4	-1.76605	0.268028	R2		ACAD10_1	3.78455	0.358413	R2
	CPN1			ACAD10_4	-1.94737	0.497171	R1		ACAD10_1	0.675726	2.82157	R3
	CSEN			ADAD1_1	NA	NA	R3		ACAD10_2	NA	NA	R1
	CSNK1A1L			ADAD1_1	0.993536	2.67429	R2		ACAD10_2	1.18322	1.16532	R2
	CSTA			ADAD1_1	-1.83838	3.54019	R1		ACAD10_2	2.1094	6.60987	R3
	CTSE			ADAD1_2	0.285825	2.33166	R2		ACAD10_3	NA	NA	R1
	CYP2U1			ADAD1_2	-2.28685	-0.863093	R1		ACAD10_3	0.545695	2.88519	R2
	DACH1			ADAD1_2	-19.175	-0.07555	R3		ACAD10_3	NA	NA	R3
	DAZ			ADAD1_3	0.465076	0.974617	R2		ACAD10_4	0.922408	4.15947	R1
	DCLRE1B			ADAD1_3	-2.16858	1.70898	R1		ACAD10_4	-0.251656	1.01294	R2
	DGAT1			ADAD1_3	-27.8928	0.837557	R3		ACAD10_4	2.39333	5.75547	R3
	DHCR7			ADAD1_4	1.27179	-0.0532917	R3		ADAD1_1	0.260721	11.5106	R1
	DKC1			ADAD1_4	0.979656	0.991199	R2		ADAD1_1	1.01189	1.3867	R2
	DTX3			ADAD1_4	-2.28859	-2.10451	R1		ADAD1_1	-2.04911	-0.338603	R3
	DTX4			AKAP7_1	1.83251	0.27293	R1		ADAD1_2	0.787234	2.84969	R1
	EEF2			AKAP7_1	0.954346	0.181402	R2		ADAD1_2	-0.959518	-0.323696	R2
	EFNA2			AKAP7_1	-0.711804	-1.74312	R3		ADAD1_2	0.598347	0.270134	R3
	EIF4B			AKAP7_2	8.21885	0.486366	R2		ADAD1_3	-0.155771	13.4369	R1
	EIF5A			AKAP7_2	0.107999	0.527326	R1		ADAD1_3	1.1841	0.0582281	R2
	ELOVL5			AKAP7_2	-0.142297	-0.414551	R3		ADAD1_3	3.32326	3.3647	R3
	ETFB			AKAP7_3	-0.142169	4.61205	R3		ADAD1_4	0.0408996	8.56729	R1
	FA2H			AKAP7_3	-4.15939	0.818385	R2		ADAD1_4	-0.81494	-0.689909	R2
	FADS3			AKAP7_3	-6.87338	0.508208	R1		ADAD1_4	3.17214	3.88401	R3
	FBXO24			AKAP7_4	-0.558251	2.18549	R3		AKAP7_1	-0.608098	-0.637086	R1
	FBXO31			AKAP7_4	-4.28005	0.405814	R1		AKAP7_1	1.21573	0.850801	R2
	FCGRT			AKAP7_4	-8.72847	0.816397	R2		AKAP7_1	1.39566	0.897532	R3
	FOSL1			AKAP8_1	-0.886077	-1.47679	R3		AKAP7_2	NA	NA	R1
	FOXH1			AKAP8_1	-5.12767	0.654062	R2		AKAP7_2	0.305533	0.30203	R2
	FOXP1			AKAP8_1	-6.39823	0.109724	R1		AKAP7_2	-0.732057	-0.431854	R3
	FUCA2			AKAP8_2	0.648801	-0.286168	R1		AKAP7_3	0.856803	-0.0609354	R1
	FURIN			AKAP8_2	-0.299239	-0.522909	R3		AKAP7_3	1.47016	0.544218	R2
	G22P1			AKAP8_2	-8.50073	0.34711	R2		AKAP7_3	1.99679	0.358139	R3
	GCN1L1			AKAP8_3	8.3144	0.69461	R2		AKAP7_4	0.609173	1.0042	R1
	GCSH			AKAP8_3	0.590612	1.67964	R3		AKAP7_4	0.542212	1.03098	R2
	GDF5			AKAP8_3	-1.59936	0.893175	R1		AKAP7_4	-1.02	0.900196	R3
	GGT7			AKAP8_4	NA	NA	R1		AKAP8_1	-0.141854	-0.160471	R1
	GLRA4			AKAP8_4	NA	NA	R3		AKAP8_1	0.141547	0.564816	R2
	GSTO2			AKAP8_4	3.38142	1.72706	R2		AKAP8_1	-1.02813	0.304851	R3
	GTF3C3			AKR7A3_1	-0.996397	0.0664924	R3		AKAP8_2	0.203109	0.000974367	R1
	HDAC1			AKR7A3_1	-7.10063	0.257908	R1		AKAP8_2	1.07274	0.350056	R2
	HIC1			AKR7A3_1	-13.4345	0.766723	R2		AKAP8_2	-0.164296	-0.204492	R3
	HSP90B1			AKR7A3_2	NA	NA	R2		AKAP8_3	0.388102	-0.0741268	R1
	IGBP1			AKR7A3_2	NA	NA	R3		AKAP8_3	0.199053	-0.366642	R2
	IL12RB2			AKR7A3_2	-0.987271	0.698698	R1		AKAP8_3	0.161729	0.798653	R3
	IP6K1			AKR7A3_3	NA	NA	R1		AKAP8_4	0.869392	0.735797	R1
	KDM5C			AKR7A3_3	12.0386	0.149198	R2		AKAP8_4	NA	NA	R2
	KIAA0073			AKR7A3_3	0.236373	-1.10319	R3		AKAP8_4	2.17906	0.390556	R3
	LDHD			AKR7A3_4	NA	NA	R1		AKR7A3_1	0.429399	0.249513	R1
	LGALS9			AKR7A3_4	1.1119	2.064	R3		AKR7A3_1	-0.263043	0.0753449	R2
	LGR6			AKR7A3_4	-0.342004	1.30493	R2		AKR7A3_1	-1.84234	0.439996	R3
	LMX1A			ALDH1L1_1	5.4215	0.855418	R2		AKR7A3_2	1.07127	-0.180108	R1
	LOC83468			ALDH1L1_1	-0.381547	2.45675	R3		AKR7A3_2	0.49904	0.317207	R2
	LOXL4			ALDH1L1_1	-0.607798	0.854575	R1		AKR7A3_2	-0.0449246	-0.0207971	R3
	MCOLN1			ALDH1L1_2	25.792	2.20647	R2		AKR7A3_3	0.96089	-0.483661	R1
	MDS018			ALDH1L1_2	6.31569	1.5822	R1		AKR7A3_3	1.11949	-0.492723	R2
	MGC5601			ALDH1L1_2	1.9362	10.2919	R3		AKR7A3_3	-0.0731629	-0.378862	R3
	MME			ALDH1L1_3	4.03358	0.978199	R2		AKR7A3_4	0.97179	0.372733	R1
	MMP20			ALDH1L1_3	-0.191344	0.799838	R1		AKR7A3_4	0.960966	1.55471	R2
	MMP27			ALDH1L1_3	-0.248332	2.4241	R3		AKR7A3_4	-0.157878	-0.0612071	R3
	MMP8			ALDH1L1_4	-1.18858	-2.38415	R3		ALDH1L1_1	0.530263	0.683556	R1
	MRPL43			ALDH1L1_4	-9.54094	-0.280093	R1		ALDH1L1_1	1.12342	0.916714	R2
	MSH4			ALDH1L1_4	-16.4468	-0.545093	R2		ALDH1L1_1	1.85474	1.29793	R3
	MTX1			APP_1	-0.114605	2.34547	R3		ALDH1L1_2	NA	NA	R1
	MYBBP1A			APP_1	-5.94747	0.409019	R1		ALDH1L1_2	NA	NA	R2
	MYT1L			APP_1	-8.18222	0.723441	R2		ALDH1L1_2	5.1398	3.77123	R3
	NAPB			APP_2	NA	NA	R1		ALDH1L1_3	1.31552	0.874232	R1
	NCB5OR			APP_2	-0.252425	3.70287	R3		ALDH1L1_3	NA	NA	R2
	NCOA6IP			APP_2	-3.39735	1.20221	R2		ALDH1L1_3	0.67772	0.451245	R3
	NDUFA7			APP_3	-0.7001	0.3881	R3		ALDH1L1_4	0.515218	0.0875431	R1
	NFE2L2			APP_3	-5.27027	0.385524	R1		ALDH1L1_4	-0.130626	-0.396997	R2
	NR1D1			APP_3	-5.73922	0.332907	R2		ALDH1L1_4	-0.43256	-1.05236	R3
	NRD1			APP_4	-0.604042	1.68073	R3		APP_1	0.530263	0.421976	R1
	NTSR1			APP_4	-5.18344	0.719712	R1		APP_1	1.23894	-0.206196	R2
	P2RX7			APP_4	-8.02216	0.387125	R2		APP_1	-2.39042	0.543759	R3
	PAP			AQP6_1	-0.0968897	2.11982	R3		APP_2	1.10505	0.918528	R1
	PAPPA			AQP6_1	-3.87807	0.835177	R1		APP_2	0.0393328	0.0866195	R2
	PBX2			AQP6_1	-5.57359	0.677887	R2		APP_2	0.0286662	0.273323	R3
	PCNA			AQP6_2	NA	NA	R1		APP_3	NA	NA	R1
	PGF			AQP6_2	NA	NA	R2		APP_3	-1.17393	-0.900886	R2
	PHF19			AQP6_2	2.89422	12.1778	R3		APP_3	1.88598	0.577952	R3
	PHOX2A			AQP6_3	18.4407	1.17767	R2		APP_4	NA	NA	R1
	PHTF1			AQP6_3	0.681234	5.6555	R3		APP_4	-0.538629	0.74315	R2
	PLCL4			AQP6_3	-0.619322	0.956634	R1		APP_4	0.257996	0.321282	R3
	PNPT1			AQP6_4	NA	NA	R1		AQP6_1	0.260986	0.213761	R1
	POLA			AQP6_4	NA	NA	R2		AQP6_1	1.69728	0.625091	R2
	POLD1			AQP6_4	-0.484896	-1.73674	R3		AQP6_1	2.07552	1.14547	R3
	POLR1B			ARF4_1	2.08587	1.43247	R2		AQP6_2	5.09338	3.90579	R1
	PPP1R16A			ARF4_1	-0.197489	3.20924	R3		AQP6_2	NA	NA	R2
	PRICKLE4			ARF4_1	-5.12019	0.688582	R1		AQP6_2	10.2753	6.17526	R3
	PRKAR1A			ARF4_3	-1.14464	-2.42319	R3		AQP6_3	1.09353	1.25274	R1
	PTGES2			ARF4_3	-8.61396	0.356428	R1		AQP6_3	1.59183	0.485893	R2
	RFWD2			ARF4_3	-15.7581	1.2435	R2		AQP6_3	1.17317	1.70692	R3
	RHOF			ARF4_4	-0.186041	4.34462	R3		AQP6_4	NA	NA	R1
	RNASEH2A			ARF4_4	-4.64433	0.827972	R2		AQP6_4	0.845954	0.0591918	R2
	RNF123			ARF4_4	-4.96744	0.745018	R1		AQP6_4	-0.840304	-0.787551	R3
	RNF167			ATP13A4_1	-0.016564	1.19914	R3		ARF4_1	0.207254	0.209639	R1
	RNF222			ATP13A4_1	-3.02104	0.209749	R1		ARF4_1	0.510302	0.690463	R2
	RSPRY1			ATP13A4_1	-10.9732	-0.161518	R2		ARF4_1	-0.713659	-0.182733	R3
	RUNX1			ATP13A4_2	-0.432902	2.62677	R3		ARF4_2	NA	NA	R1
	SARS			ATP13A4_2	-3.43669	0.698643	R1		ARF4_2	NA	NA	R2
	SCARA3			ATP13A4_2	-5.60544	0.580919	R2		ARF4_2	1.37512	2.99352	R3
	SDR			ATP13A4_3	21.6784	1.41251	R2		ARF4_3	0.133257	0.0438465	R1
	SHH			ATP13A4_3	2.35133	1.12597	R1		ARF4_3	0.0620281	-0.476895	R2
	SIAT4A			ATP13A4_3	0.0766164	7.18473	R3		ARF4_3	-1.44572	-1.05843	R3
	SIRT3			ATP13A4_4	NA	NA	R1		ARF4_4	0.31871	0.190301	R1
	SLC31A2			ATP13A4_4	20.5565	1.65396	R2		ARF4_4	0.707905	-0.193512	R2
	SLC37A4			ATP13A4_4	0.394274	8.22325	R3		ARF4_4	1.14707	-0.876957	R3
	SMARCA4			B4GALT2_1	-0.500885	4.1923	R3		ATP13A4_1	0.459797	-0.262704	R1
	SNAP25			B4GALT2_1	-3.65617	0.865918	R1		ATP13A4_1	0.346487	-0.233732	R2
	SP4			B4GALT2_1	-7.03318	0.828682	R2		ATP13A4_1	-0.403038	-1.37401	R3
	SPAP1			B4GALT2_2	NA	NA	R1		ATP13A4_2	0.00736903	-0.208514	R1
	SRF			B4GALT2_2	NA	NA	R2		ATP13A4_2	1.20038	0.388216	R2
	SUPT3H			B4GALT2_2	1.52581	8.04466	R3		ATP13A4_2	0.551503	0.483662	R3
	TENR			B4GALT2_3	-0.710269	1.62418	R3		ATP13A4_3	0.460411	0.762329	R1
	TMX2			B4GALT2_3	-1.44486	0.402145	R2		ATP13A4_3	NA	NA	R2
	TOM1			B4GALT2_3	-7.00469	0.436192	R1		ATP13A4_3	1.04567	2.06661	R3
	TREM2			B4GALT2_4	23.4884	1.0735	R2		ATP13A4_4	NA	NA	R1
	TRIM47			B4GALT2_4	2.47166	0.846548	R1		ATP13A4_4	0.75722	0.624766	R2
	TRPM5			B4GALT2_4	1.04698	5.23703	R3		ATP13A4_4	-0.422291	0.0906635	R3
	TUBG1			B4GALT7_1	-0.264324	0.436314	R1		B4GALT2_1	0.438611	0.341703	R1
	UBE3B			B4GALT7_1	-0.511701	1.13857	R3		B4GALT2_1	0.625144	1.00702	R2
	USP8			B4GALT7_1	-0.665975	1.18783	R2		B4GALT2_1	1.98866	0.0261259	R3
	XPNPEP2			B4GALT7_2	-0.272902	-0.15343	R1		B4GALT2_2	0.723546	1.92557	R1
	ZBTB16			B4GALT7_2	-0.597865	0.640367	R2		B4GALT2_2	2.35101	3.21967	R2
	ZNF151			B4GALT7_2	-0.634495	0.33691	R3		B4GALT2_2	3.79035	3.28291	R3
				B4GALT7_3	6.27119	2.8498	R2		B4GALT2_3	1.10443	0.43854	R1
				B4GALT7_3	3.55882	3.39763	R3		B4GALT2_3	1.88106	1.60208	R2
				B4GALT7_3	3.04509	3.77487	R1		B4GALT2_3	-0.81121	-0.297154	R3
				B4GALT7_4	1.65788	1.09307	R2		B4GALT2_4	0.412666	0.637236	R1
				B4GALT7_4	1.50279	0.898758	R3		B4GALT2_4	1.33706	0.708676	R2
				B4GALT7_4	1.28883	1.49787	R1		B4GALT2_4	0.439833	0.0841505	R3
				CACNB4_1	1.01295	-0.59878	R1		B4GALT7_1	-1.68369	2.15668	R1
				CACNB4_1	-0.024644	-0.672287	R3		B4GALT7_1	0.712033	-0.120708	R2
				CACNB4_1	-1.27464	-0.392515	R2		B4GALT7_1	2.14522	2.7361	R3
				CACNB4_3	2.45542	1.21526	R2		B4GALT7_2	-3.63027	0.709133	R1
				CACNB4_3	1.80842	1.60813	R1		B4GALT7_2	0.908189	0.0915713	R2
				CACNB4_3	-0.678314	0.903114	R3		B4GALT7_2	4.26919	0.387934	R3
				CACNB4_4	0.849489	0.489111	R1		B4GALT7_3	-6.83083	4.78767	R1
				CACNB4_4	0.708924	0.489701	R3		B4GALT7_3	0.753604	0.538328	R2
				CACNB4_4	0.631588	0.570266	R2		B4GALT7_3	7.04505	5.88945	R3
				CCT3_2	1.34806	1.3182	R2		B4GALT7_4	1.12887	1.90828	R1
				CCT3_2	0.805724	0.744945	R3		B4GALT7_4	0.290474	-0.210891	R2
				CCT3_2	0.664372	1.02458	R1		B4GALT7_4	2.61638	2.0664	R3
				CCT3_3	NA	NA	R1		CACNB4_1	-0.458763	-0.13438	R1
				CCT3_3	NA	NA	R2		CACNB4_1	0.323898	-1.68713	R2
				CCT3_3	2.66518	1.90344	R3		CACNB4_1	-1.47129	-1.30435	R3
				CCT4_3	NA	NA	R1		CACNB4_2	NA	NA	R1
				CCT4_3	NA	NA	R2		CACNB4_2	0.0554627	-2.31287	R2
				CCT4_3	2.81091	2.92871	R3		CACNB4_2	0.251983	0.543647	R3
				CCT4_4	0.325595	0.644622	R2		CACNB4_3	-1.86832	0.128757	R1
				CCT4_4	0.277398	-0.141914	R1		CACNB4_3	1.08993	-0.251127	R2
				CCT4_4	-0.201129	-0.18315	R3		CACNB4_3	3.04289	1.39265	R3
				CCT5_1	NA	NA	R2		CACNB4_4	1.74086	2.19798	R1
				CCT5_1	2.73089	0.251288	R1		CACNB4_4	1.13464	1.33195	R2
				CCT5_1	0.709918	0.0427288	R3		CACNB4_4	1.18516	3.07246	R3
				CCT5_2	NA	NA	R2		CCT3_1	-1.37348	1.06884	R1
				CCT5_2	2.78837	2.08915	R1		CCT3_1	NA	NA	R2
				CCT5_2	1.87316	1.73967	R3		CCT3_1	NA	NA	R3
				CCT5_3	1.36551	0.258923	R2		CCT3_2	1.31818	1.41245	R1
				CCT5_3	0.545665	-0.109492	R1		CCT3_2	1.00073	-0.467569	R2
				CCT5_3	-0.0671851	0.344063	R3		CCT3_2	1.40406	-0.407482	R3
				CD247_1	-0.133027	-0.126737	R1		CCT4_4	9.31912	-0.836727	R1
				CD247_1	-0.844998	0.102372	R3		CCT4_4	0.759662	0.382934	R2
				CD247_1	-2.7835	-0.133592	R2		CCT4_4	1.58962	0.198517	R3
				CD247_2	0.00636425	0.777901	R1		CCT5_1	NA	NA	R1
				CD247_2	-0.406307	0.55327	R3		CCT5_1	0.914665	-0.55359	R2
				CD247_2	-0.592882	0.547381	R2		CCT5_1	NA	NA	R3
				CD247_3	2.75726	1.68605	R2		CCT5_2	-1.29007	0.697886	R1
				CD247_3	1.32487	1.89479	R1		CCT5_2	1.34521	6.69442	R2
				CD247_3	1.30194	1.98432	R3		CCT5_2	NA	NA	R3
				CD247_4	0.897636	-0.06201	R1		CCT5_3	5.83083	0.0213302	R1
				CD247_4	0.727107	-0.21939	R2		CCT5_3	1.04209	2.86923	R2
				CD247_4	-0.398068	-0.145558	R3		CCT5_3	0.464972	-1.02764	R3
				CD300C_1	0.157717	0.837651	R1		CCT7_4	NA	NA	R1
				CD300C_1	-0.563598	0.630959	R3		CCT7_4	3.65981	14.9664	R2
				CD300C_1	-0.918477	0.614464	R2		CCT7_4	NA	NA	R3
				CD300C_2	NA	NA	R1		CD247_1	2.54499	-0.544309	R1
				CD300C_2	NA	NA	R3		CD247_1	0.954564	0.692334	R2
				CD300C_2	1.28799	0.935596	R2		CD247_1	2.23827	-0.860465	R3
				CD300C_3	0.632949	0.667902	R1		CD247_2	1.46907	0.190421	R1
				CD300C_3	-0.0861493	0.639137	R2		CD247_2	1.5564	1.20291	R2
				CD300C_3	-0.421138	0.380308	R3		CD247_2	1.02488	-0.419953	R3
				CDC14A_1	NA	NA	R1		CD247_3	-2.00047	3.00776	R1
				CDC14A_1	4.06661	1.52524	R2		CD247_3	2.43106	5.92438	R2
				CDC14A_1	1.84226	1.72375	R3		CD247_3	4.55856	4.92653	R3
				CDC14A_2	-0.236238	0.884735	R1		CD247_4	0.13074	-0.519682	R1
				CDC14A_2	-0.797273	0.181914	R3		CD247_4	2.11437	4.72563	R2
				CDC14A_2	-1.417	0.627437	R2		CD247_4	0.164851	-1.04617	R3
				CDC14A_3	-0.415267	0.0430527	R1		CD300C_1	-0.156684	28.453	R1
				CDC14A_3	-0.653315	-0.121356	R3		CD300C_1	2.64893	1.32123	R2
				CDC14A_3	-0.816147	0.250909	R2		CD300C_1	0.656965	0.0737475	R3
				CDC14A_4	-0.130951	0.211425	R1		CD300C_3	1.97128	-35.3397	R1
				CDC14A_4	-0.780512	0.751667	R3		CD300C_3	0.528814	0.292001	R2
				CDC14A_4	-2.32053	0.585013	R2		CD300C_3	2.33373	2.54148	R3
				CELA3A_1	1.62627	0.482969	R1		CD300C_4	NA	NA	R1
				CELA3A_1	-0.344164	0.463079	R3		CD300C_4	NA	NA	R2
				CELA3A_1	-0.623946	0.198653	R2		CD300C_4	2.91973	2.4663	R3
				CELA3A_2	2.9777	2.31969	R2		CDC14A_1	5.64527	0.998449	R1
				CELA3A_2	2.20438	3.22582	R1		CDC14A_1	NA	NA	R2
				CELA3A_2	0.630233	2.23295	R3		CDC14A_1	NA	NA	R3
				CELA3A_3	1.25652	1.37349	R1		CDC14A_2	-1.47376	0.612372	R1
				CELA3A_3	0.158146	1.29358	R2		CDC14A_2	2.89607	10.5487	R2
				CELA3A_3	-0.0547566	1.12948	R3		CDC14A_2	3.19403	2.21368	R3
				CELA3A_4	-0.136001	0.115811	R1		CDC14A_3	-0.755858	0.331782	R1
				CELA3A_4	-0.672987	0.468458	R3		CDC14A_3	2.8451	8.44676	R2
				CELA3A_4	-2.59097	0.380742	R2		CDC14A_3	2.89875	0.356252	R3
				CETN1_1	1.75771	1.74434	R2		CDC14A_4	-2.99953	0.654838	R1
				CETN1_1	1.39315	1.66677	R1		CDC14A_4	1.70201	20.6951	R2
				CETN1_1	-0.155818	1.28851	R3		CDC14A_4	3.26341	2.25817	R3
				CETN1_2	-0.0362486	1.03622	R1		CELA3A_1	0.302249	0.106457	R1
				CETN1_2	-0.851816	0.827068	R3		CELA3A_1	4.284	14.1713	R2
				CETN1_2	-2.15673	0.927173	R2		CELA3A_1	6.20815	2.10179	R3
				CETN1_3	5.32896	2.57295	R2		CELA3A_2	-0.407216	0.534225	R1
				CETN1_3	2.63784	2.73393	R1		CELA3A_2	4.52569	32.709	R2
				CETN1_3	1.72018	2.46652	R3		CELA3A_2	2.97297	5.29154	R3
				CETN1_4	-0.992546	-0.788531	R1		CELA3A_3	1.21228	-0.495249	R1
				CETN1_4	-1.30493	-0.239728	R3		CELA3A_3	1.91801	1.94242	R2
				CETN1_4	-4.18572	-0.42519	R2		CELA3A_3	1.06468	0.112572	R3
				CHD1_1	1.10298	0.484218	R1		CELA3A_4	4.2582	-0.684506	R1
				CHD1_1	-0.689413	0.217298	R3		CELA3A_4	1.73188	0.0194242	R2
				CHD1_1	-0.889731	0.266328	R2		CELA3A_4	0.911927	0.0256151	R3
				CHD1_2	0.376492	0.149365	R1		CETN1_1	1.54311	-0.238705	R1
				CHD1_2	0.0455794	0.321336	R3		CETN1_1	3.36025	16.8477	R2
				CHD1_2	-0.708269	0.300098	R2		CETN1_1	1.66008	1.44388	R3
				CHD1_3	0.475107	0.689171	R1		CETN1_2	5.08201	-0.654256	R1
				CHD1_3	0.360084	0.920577	R3		CETN1_2	3.48663	6.87617	R2
				CHD1_3	0.316719	0.631987	R2		CETN1_2	0.376765	0.392315	R3
				CHD1_4	1.47419	0.352695	R1		CETN1_3	5.16167	-0.771767	R1
				CHD1_4	1.14731	0.352221	R2		CETN1_3	2.81941	9.51509	R2
				CHD1_4	0.28492	0.397375	R3		CETN1_3	2.43512	0.629592	R3
				CHRNB4_1	1.44707	0.300646	R1		CETN1_4	6.91237	-0.985844	R1
				CHRNB4_1	0.815358	0.493865	R3		CETN1_4	3.58335	7.96531	R2
				CHRNB4_1	0.43422	0.914722	R2		CETN1_4	2.49751	-0.709134	R3
				CHRNB4_2	2.49887	1.52261	R3		CHD1_1	0.200584	-4.8023	R1
				CHRNB4_2	2.20156	1.31586	R1		CHD1_1	1.8619	2.31997	R2
				CHRNB4_2	1.67493	1.26803	R2		CHD1_1	0.583535	4.80615	R3
				CHRNB4_3	2.38766	1.55935	R2		CHD1_2	0.248453	3.39731	R1
				CHRNB4_3	2.34926	1.62419	R3		CHD1_2	2.18732	1.66476	R2
				CHRNB4_3	2.21674	1.58551	R1		CHD1_2	0.951921	1.74271	R3
				CHRNB4_4	0.838622	0.00578733	R1		CHD1_3	NA	NA	R1
				CHRNB4_4	-0.0173976	-0.134856	R2		CHD1_3	2.93943	2.1507	R2
				CHRNB4_4	-0.292202	-0.250353	R3		CHD1_3	-0.464648	2.47556	R3
				CHRND_1	0.111093	0.695179	R1		CHD1_4	-2.43456	66.9981	R1
				CHRND_1	-0.387447	0.478555	R2		CHD1_4	3.13618	1.92519	R2
				CHRND_1	-0.513662	0.617089	R3		CHD1_4	1.02823	3.42358	R3
				CHRND_2	-0.302832	0.202925	R1		CHRNB4_1	-2.01728	1.881	R1
				CHRND_2	-0.893318	-0.0306388	R3		CHRNB4_1	2.46102	1.39039	R2
				CHRND_2	-1.04023	0.0209386	R2		CHRNB4_1	0.476166	1.57074	R3
				CHRND_3	1.70061	1.67907	R3		CHRNB4_2	NA	NA	R1
				CHRND_3	1.49208	1.51569	R1		CHRNB4_2	NA	NA	R2
				CHRND_3	1.32069	1.56765	R2		CHRNB4_2	1.62637	2.70705	R3
				CHRND_4	0.0915859	0.318635	R1		CHRNB4_3	NA	NA	R1
				CHRND_4	-0.44123	-0.135681	R3		CHRNB4_3	NA	NA	R2
				CHRND_4	-0.760552	-0.0120652	R2		CHRNB4_3	0.619736	4.01246	R3
				CHST6_1	1.41355	1.15163	R3		CHRNB4_4	2.13287	-26.5221	R1
				CHST6_1	1.02583	0.703142	R1		CHRNB4_4	0.993515	-0.578731	R2
				CHST6_1	0.994954	0.925861	R2		CHRNB4_4	0.268216	0.114975	R3
				CHST6_2	1.00903	1.29615	R2		CHRND_1	1.00642	-21.5777	R1
				CHST6_2	0.93599	1.48314	R1		CHRND_1	1.95962	1.25309	R2
				CHST6_2	0.898974	1.33037	R3		CHRND_1	0.574073	1.66334	R3
				CHST6_3	-0.105561	0.533835	R1		CHRND_2	3.30555	-52.833	R1
				CHST6_3	-0.621597	0.511378	R3		CHRND_2	1.55726	0.704125	R2
				CHST6_3	-0.97052	0.518421	R2		CHRND_2	-0.482131	-0.374029	R3
				CHST6_4	0.832393	1.68662	R3		CHRND_3	0.0931699	27.3282	R1
				CHST6_4	0.740382	1.45642	R1		CHRND_3	NA	NA	R2
				CHST6_4	0.492132	1.45743	R2		CHRND_3	0.989973	2.2262	R3
				COMMD3_1	0.618475	-0.249371	R1		CHRND_4	0.191944	4.47601	R1
				COMMD3_1	-0.577708	-0.284599	R3		CHRND_4	2.63876	0.085656	R2
				COMMD3_1	-0.638739	-0.0130866	R2		CHRND_4	2.11097	0.829741	R3
				COMMD3_2	1.73622	1.73317	R1		CHST6_1	NA	NA	R1
				COMMD3_2	1.57239	1.63204	R3		CHST6_1	NA	NA	R2
				COMMD3_2	1.41777	1.55555	R2		CHST6_1	2.80599	1.64703	R3
				COMMD3_3	0.19045	1.10814	R1		CHST6_2	NA	NA	R1
				COMMD3_3	-0.512882	0.193835	R3		CHST6_2	NA	NA	R2
				COMMD3_3	-0.740309	0.403897	R2		CHST6_2	4.03126	5.44971	R3
				COMMD3_4	0.565695	0.247639	R1		CHST6_3	-0.0716871	8.06142	R1
				COMMD3_4	0.194128	0.51874	R2		CHST6_3	6.33382	2.07541	R2
				COMMD3_4	-0.230043	0.584666	R3		CHST6_3	2.87921	4.25938	R3
				COPS5_3	NA	NA	R1		CHST6_4	-1.15984	30.2111	R1
				COPS5_3	NA	NA	R2		CHST6_4	3.43596	2.12383	R2
				COPS5_3	1.84892	1.87722	R3		CHST6_4	1.99517	4.02436	R3
				COPS5_4	2.1118	1.70206	R1		COMMD3_1	0.0754232	-33.524	R1
				COPS5_4	1.83147	1.60222	R2		COMMD3_1	1.9269	0.222501	R2
				COPS5_4	0.892277	1.49063	R3		COMMD3_1	1.66566	-0.331037	R3
				COX7A2_1	0.259119	-0.33043	R1		COMMD3_2	0.198015	14.4875	R1
				COX7A2_1	-0.470619	-0.51993	R3		COMMD3_2	4.29772	1.20978	R2
				COX7A2_1	-0.912069	-0.266392	R2		COMMD3_2	3.5876	2.80692	R3
				COX7A2_2	0.481096	0.863565	R1		COMMD3_3	2.38342	-41.9885	R1
				COX7A2_2	0.263299	0.884974	R2		COMMD3_3	3.78968	0.300391	R2
				COX7A2_2	0.195127	0.479921	R3		COMMD3_3	3.25726	2.73196	R3
				COX7A2_3	1.43659	2.26874	R1		COMMD3_4	-1.10286	3.68138	R1
				COX7A2_3	1.17609	2.12215	R3		COMMD3_4	1.18585	0.801062	R2
				COX7A2_3	1.11	1.93602	R2		COMMD3_4	1.54327	1.98655	R3
				COX7A2_4	0.707857	1.47632	R1		COPS5_1	NA	NA	R1
				COX7A2_4	-0.0722552	1.35781	R2		COPS5_1	6.99882	2.02383	R2
				COX7A2_4	-0.247663	0.886183	R3		COPS5_1	4.49612	8.12975	R3
				CPN1_1	-0.0759473	0.129828	R1		COPS5_3	NA	NA	R1
				CPN1_1	-0.629659	0.172864	R3		COPS5_3	2.64186	2.84297	R2
				CPN1_1	-0.773368	0.172232	R2		COPS5_3	1.44125	3.05495	R3
				CPN1_2	2.10198	2.29447	R1		COPS5_4	-1.1568	39.7466	R1
				CPN1_2	1.87022	2.02147	R2		COPS5_4	1.6143	1.57792	R2
				CPN1_2	1.50022	2.06306	R3		COPS5_4	1.15432	2.25751	R3
				CPN1_3	0.166743	1.58488	R1		COX7A2_1	2.60455	-65.6929	R1
				CPN1_3	-0.61633	1.15743	R3		COX7A2_1	-0.366986	-0.434175	R2
				CPN1_3	-0.817026	0.83716	R2		COX7A2_1	-0.0201574	-1.05352	R3
				CPN1_4	-0.309321	0.0391105	R1		COX7A2_2	-0.119089	17.1785	R1
				CPN1_4	-0.855996	0.190377	R3		COX7A2_2	2.2815	0.792445	R2
				CPN1_4	-1.11587	0.298311	R2		COX7A2_2	1.76541	2.23216	R3
				CRMP1_1	-0.243041	0.436112	R2		COX7A2_3	NA	NA	R1
				CRMP1_1	-0.929683	-0.993502	R1		COX7A2_3	2.97701	2.28505	R2
				CRMP1_1	-1.57531	0.183977	R3		COX7A2_3	4.246	8.42474	R3
				CRMP1_2	4.59474	2.44311	R1		COX7A2_4	NA	NA	R1
				CRMP1_2	1.52727	2.04378	R2		COX7A2_4	5.21209	2.19355	R2
				CRMP1_2	1.36578	3.33287	R3		COX7A2_4	3.05651	2.85763	R3
				CRMP1_3	0.349973	-0.119446	R1		CPN1_1	0.371045	-3.53935	R1
				CRMP1_3	0.266397	0.33953	R2		CPN1_1	2.48755	0.962737	R2
				CRMP1_3	-1.48011	-0.577472	R3		CPN1_1	1.46881	2.19842	R3
				CRMP1_4	1.60524	0.406931	R3		CPN1_2	NA	NA	R1
				CRMP1_4	1.25532	0.122211	R1		CPN1_2	1.76684	2.98209	R2
				CRMP1_4	0.376008	1.33639	R2		CPN1_2	1.16152	4.17274	R3
				CSNK1A1L_1	NA	NA	R2		CPN1_3	-1.1143	31.8772	R1
				CSNK1A1L_1	0.891403	-0.331647	R1		CPN1_3	2.64539	1.53767	R2
				CSNK1A1L_1	-0.351956	-0.511973	R3		CPN1_3	0.724225	1.79584	R3
				CSNK1A1L_2	2.16512	2.24043	R3		CPN1_4	1.46386	-10.0422	R1
				CSNK1A1L_2	1.36705	2.2063	R1		CPN1_4	2.03965	0.707753	R2
				CSNK1A1L_2	1.14911	1.85466	R2		CPN1_4	1.89911	1.04139	R3
				CSNK1A1L_3	-0.176808	0.202114	R1		CRMP1_1	-0.323597	0.978204	R1
				CSNK1A1L_3	-0.799558	0.240574	R3		CRMP1_1	-0.199951	-1.86076	R2
				CSNK1A1L_3	-1.0794	0.255763	R2		CRMP1_1	1.46861	1.48955	R3
				CSNK1A1L_4	0.59797	1.02815	R1		CRMP1_2	-10.4593	-1.54753	R1
				CSNK1A1L_4	0.392464	1.4446	R3		CRMP1_2	-0.691023	5.59932	R2
				CSNK1A1L_4	-0.395353	0.898347	R2		CRMP1_2	-1.07916	3.26751	R3
				CSTA_1	-0.239529	-0.115968	R1		CRMP1_3	-5.0145	0.11959	R1
				CSTA_1	-0.769323	0.149996	R3		CRMP1_3	1.04155	4.06024	R2
				CSTA_1	-1.24876	-0.0447817	R2		CRMP1_3	1.86981	4.34765	R3
				CSTA_2	-0.0822277	-0.212546	R1		CRMP1_4	-0.534566	0.149212	R1
				CSTA_2	-0.720363	0.196587	R3		CRMP1_4	-2.01613	7.63683	R2
				CSTA_2	-0.977287	0.499078	R2		CRMP1_4	1.63883	1.08035	R3
				CSTA_3	NA	NA	R1		CSNK1A1L_1	1.47484	-65.9079	R1
				CSTA_3	2.84766	1.29465	R2		CSNK1A1L_1	-0.109211	-0.699136	R2
				CSTA_3	1.81934	1.00015	R3		CSNK1A1L_1	3.82887	0.20603	R3
				CSTA_4	0.766335	0.0564356	R1		CSNK1A1L_2	-1.73777	39.2821	R1
				CSTA_4	-0.312294	-0.22492	R3		CSNK1A1L_2	4.23183	3.07075	R2
				CSTA_4	-0.389603	0.040377	R2		CSNK1A1L_2	2.94112	6.19556	R3
				CTSE_1	-0.281632	0.576383	R2		CSNK1A1L_3	1.56661	-20.0921	R1
				CTSE_1	-0.601876	0.408477	R1		CSNK1A1L_3	5.79838	1.20253	R2
				CTSE_1	-22.2333	0.826774	R3		CSNK1A1L_3	0.97722	1.40274	R3
				CTSE_2	0.0540126	-0.0385824	R1		CSNK1A1L_4	-0.731349	10.3033	R1
				CTSE_2	-0.222389	0.2117	R2		CSNK1A1L_4	1.20707	1.36239	R2
				CTSE_2	-22.0169	0.71548	R3		CSNK1A1L_4	1.45133	1.98479	R3
				CTSE_3	0.26364	1.82796	R1		CSTA_1	2.42989	-46.6372	R1
				CTSE_3	-0.429592	0.705201	R2		CSTA_1	1.75269	0.152321	R2
				CTSE_3	-10.0618	1.27504	R3		CSTA_1	0.882604	-1.26716	R3
				CTSE_4	0.0697785	1.00066	R1		CSTA_2	1.39171	-23.9309	R1
				CTSE_4	-0.446176	0.611267	R2		CSTA_2	1.47148	0.723286	R2
				CTSE_4	-9.29726	1.09127	R3		CSTA_2	-0.000411375	-0.133936	R3
				CYB5R4_1	3.93856	1.34305	R2		CSTA_4	1.18786	-29.3052	R1
				CYB5R4_1	2.782	1.97662	R3		CSTA_4	0.285188	-0.0291945	R2
				CYB5R4_1	2.23495	2.18883	R1		CSTA_4	-1.4503	-2.00198	R3
				CYB5R4_2	3.61407	1.09552	R2		CTSE_1	0.222261	-0.177629	R1
				CYB5R4_2	2.81695	1.61621	R3		CTSE_1	0.840753	-1.05286	R2
				CYB5R4_2	2.61853	1.35119	R1		CTSE_1	0.120192	-5.61234	R3
				CYB5R4_3	6.97269	0.618593	R2		CTSE_2	-0.0759362	1.88086	R1
				CYB5R4_3	3.29461	2.65298	R1		CTSE_2	1.24603	0.439927	R2
				CYB5R4_3	1.85845	0.309272	R3		CTSE_2	-1.75551	5.90396	R3
				CYB5R4_4	8.15574	2.19752	R2		CTSE_3	5.44175	5.04763	R1
				CYB5R4_4	3.69605	4.23229	R1		CTSE_3	2.17146	4.56589	R2
				CYB5R4_4	3.25634	2.82295	R3		CTSE_3	-4.60459	29.9144	R3
				CYP2U1_1	1.84548	0.342794	R1		CTSE_4	1.72642	4.70622	R1
				CYP2U1_1	1.13832	0.301972	R2		CTSE_4	2.9736	4.3382	R2
				CYP2U1_1	-5.96065	0.941616	R3		CTSE_4	-1.3506	20.8149	R3
				CYP2U1_2	31.8412	1.37244	R3		CYB5R4_1	0.939742	5.31018	R1
				CYP2U1_2	2.7126	0.653315	R1		CYB5R4_1	0.497438	1.36912	R2
				CYP2U1_2	1.92717	0.78329	R2		CYB5R4_1	2.26978	2.34419	R3
				CYP2U1_3	21.9269	1.01727	R3		CYB5R4_2	1.38863	2.63958	R1
				CYP2U1_3	3.76118	0.482745	R1		CYB5R4_2	0.836408	1.3752	R2
				CYP2U1_3	1.95075	0.502288	R2		CYB5R4_2	2.06647	1.92556	R3
				CYP2U1_4	0.993832	0.151433	R1		CYB5R4_3	1.40591	0.0165557	R1
				CYP2U1_4	0.299815	0.121761	R2		CYB5R4_3	1.31886	1.81978	R2
				CYP2U1_4	-11.6641	0.269551	R3		CYB5R4_3	1.82586	3.18718	R3
				DACH1_1	1.03584	2.24429	R3		CYB5R4_4	0.0482987	1.67288	R1
				DACH1_1	0.616315	2.20947	R2		CYB5R4_4	0.736229	1.15905	R2
				DACH1_1	-0.281012	1.26334	R1		CYB5R4_4	0.720764	2.72171	R3
				DACH1_2	-0.739398	0.735824	R2		CYP2U1_1	0.860957	2.09622	R1
				DACH1_2	-1.59454	0.422751	R1		CYP2U1_1	1.59177	0.629993	R2
				DACH1_2	-27.071	0.396021	R3		CYP2U1_1	-0.661456	6.59197	R3
				DACH1_3	-0.371048	1.46512	R2		CYP2U1_2	-0.447295	-0.227767	R1
				DACH1_3	-1.33367	0.74765	R1		CYP2U1_2	1.44067	1.47732	R2
				DACH1_3	-26.149	1.05185	R3		CYP2U1_2	1.647	4.39173	R3
				DACH1_4	0.0584445	-0.336723	R2		CYP2U1_3	3.02913	2.99678	R1
				DACH1_4	-0.895734	-0.348793	R1		CYP2U1_3	6.31049	4.24795	R2
				DACH1_4	-11.1778	-0.302999	R3		CYP2U1_3	-2.2382	15.8399	R3
				DAZ1_1	-0.100804	0.691554	R2		CYP2U1_4	2.18863	2.56369	R1
				DAZ1_1	-1.01617	0.396633	R1		CYP2U1_4	2.0184	2.75739	R2
				DAZ1_1	-37.1933	0.426525	R3		CYP2U1_4	0.528621	1.4092	R3
				DAZ1_2	1.06478	1.98534	R1		DACH1_1	0.579057	4.89435	R1
				DAZ1_2	0.276837	1.70798	R2		DACH1_1	0.21893	0.637965	R2
				DAZ1_2	-0.945889	2.69287	R3		DACH1_1	-0.3004	6.18161	R3
				DAZ1_3	-0.737799	0.114038	R2		DACH1_2	-2.0475	0.245434	R1
				DAZ1_3	-1.01193	0.138866	R1		DACH1_2	0.16978	-0.405485	R2
				DAZ1_3	-25.5587	0.784642	R3		DACH1_2	-1.44759	9.79977	R3
				DAZ1_4	-0.811329	0.548356	R2		DACH1_3	0.972261	1.9396	R1
				DAZ1_4	-1.46549	0.573719	R1		DACH1_3	1.45612	1.36411	R2
				DAZ1_4	-37.6571	0.488438	R3		DACH1_3	-1.5609	21.337	R3
				DCLRE1B_1	-0.460363	0.876691	R2		DACH1_4	1.78953	2.44383	R1
				DCLRE1B_1	-1.13076	0.766786	R1		DACH1_4	4.13186	1.88711	R2
				DCLRE1B_1	-32.7941	1.2835	R3		DACH1_4	NA	NA	R3
				DCLRE1B_2	-0.584844	0.272281	R2		DAZ1_1	1.20423	4.38439	R1
				DCLRE1B_2	-1.40666	-0.0650625	R1		DAZ1_1	0.273417	2.23407	R2
				DCLRE1B_2	-31.9086	-0.0186496	R3		DAZ1_1	-1.00139	21.8137	R3
				DCLRE1B_3	-0.309006	0.884547	R2		DAZ1_2	1.431	5.10875	R1
				DCLRE1B_3	-0.428743	0.574184	R1		DAZ1_2	3.36989	6.72742	R2
				DCLRE1B_3	-25.9635	0.633029	R3		DAZ1_2	NA	NA	R3
				DCLRE1B_4	-0.341675	1.23924	R2		DAZ1_3	1.42164	3.13525	R1
				DCLRE1B_4	-1.03018	0.378428	R1		DAZ1_3	0.66999	0.694411	R2
				DCLRE1B_4	-20.8531	0.70423	R3		DAZ1_3	0.383942	5.33469	R3
				DGAT1_1	-0.334782	0.225547	R2		DAZ1_4	1.80479	3.12618	R1
				DGAT1_1	-0.584504	1.43515	R1		DAZ1_4	2.0917	5.75349	R2
				DGAT1_1	-25.0639	0.831908	R3		DAZ1_4	-0.541424	11.4622	R3
				DGAT1_2	-0.604226	0.10858	R2		DCLRE1B_1	0.666782	3.16868	R1
				DGAT1_2	-1.59016	0.0962491	R1		DCLRE1B_1	0.429855	1.97417	R2
				DGAT1_2	-17.7976	0.249693	R3		DCLRE1B_1	0.160203	-0.192084	R3
				DGAT1_3	-0.0401618	1.54934	R2		DCLRE1B_2	3.40187	1.65262	R1
				DGAT1_3	-0.380132	1.54914	R1		DCLRE1B_2	-0.255723	0.0218449	R2
				DGAT1_3	-20.9909	1.98569	R3		DCLRE1B_2	0.0481728	9.78231	R3
				DGAT1_4	-0.369768	0.924322	R1		DCLRE1B_3	0.230236	2.03271	R1
				DGAT1_4	-0.756481	0.319614	R2		DCLRE1B_3	0.45092	-0.275692	R2
				DGAT1_4	-22.0056	1.1744	R3		DCLRE1B_3	1.57818	-15.1083	R3
				DHCR7_1	0.16014	0.440232	R1		DCLRE1B_4	2.42025	5.37567	R1
				DHCR7_1	-0.339677	0.199717	R2		DCLRE1B_4	0.850021	-1.2021	R2
				DHCR7_1	-16.5467	0.243275	R3		DCLRE1B_4	-3.49965	2.24389	R3
				DHCR7_2	-0.826315	-0.334526	R2		DGAT1_1	-1.16054	-0.439298	R1
				DHCR7_2	-1.23572	-0.231236	R1		DGAT1_1	-0.0341244	1.41258	R2
				DHCR7_2	-37.182	0.4266	R3		DGAT1_1	-3.27527	20.4901	R3
				DHCR7_3	5.05271	2.40799	R3		DGAT1_2	-0.35853	1.68557	R1
				DHCR7_3	0.222988	2.36685	R2		DGAT1_2	0.947198	0.0849876	R2
				DHCR7_3	-0.516332	1.58421	R1		DGAT1_2	-0.777647	3.26542	R3
				DHCR7_4	-0.275318	0.927167	R1		DGAT1_3	2.56345	9.14504	R1
				DHCR7_4	-0.467955	0.677174	R2		DGAT1_3	0.842719	4.71833	R2
				DHCR7_4	-32.3668	1.08953	R3		DGAT1_3	-2.04038	18.9569	R3
				DKC1_1	-0.0377641	-0.139869	R2		DGAT1_4	1.79092	4.7511	R1
				DKC1_1	-1.19003	-0.179155	R1		DGAT1_4	0.355428	1.1632	R2
				DKC1_1	-33.2045	-0.315382	R3		DGAT1_4	-0.0571352	11.9005	R3
				DKC1_2	-0.129777	0.12702	R2		DHCR7_1	2.26803	2.64582	R1
				DKC1_2	-0.829167	-0.0280317	R1		DHCR7_1	0.545008	0.259428	R2
				DKC1_2	-5.01335	0.562659	R3		DHCR7_1	-0.640011	0.887078	R3
				DKC1_3	-0.0560468	-0.237264	R2		DHCR7_2	2.55721	4.10935	R1
				DKC1_3	-1.63147	-0.227822	R1		DHCR7_2	1.55385	-0.417603	R2
				DKC1_3	-16.8053	-0.345961	R3		DHCR7_2	-1.10445	-5.46915	R3
				DKC1_4	0.209801	-0.133012	R2		DHCR7_3	2.09813	8.25737	R1
				DKC1_4	-1.135	-0.0482021	R1		DHCR7_3	1.06572	3.32153	R2
				DKC1_4	-7.30429	0.298545	R3		DHCR7_3	-0.541744	16.1158	R3
				DNASE1L3_1	0.544009	-0.0114336	R2		DHCR7_4	2.40014	3.80709	R1
				DNASE1L3_1	-0.281663	0.313412	R3		DHCR7_4	-0.96068	-0.874273	R2
				DNASE1L3_1	-1.95885	-0.353361	R1		DHCR7_4	0.521259	2.01688	R3
				DNASE1L3_2	3.08463	-0.864877	R1		DKC1_1	0.667476	2.78668	R1
				DNASE1L3_2	0.608065	0.63233	R2		DKC1_1	-0.210504	0.250179	R2
				DNASE1L3_2	0.0815844	0.686022	R3		DKC1_1	-2.88381	-1.36205	R3
				DNASE1L3_3	0.266628	0.297488	R2		DKC1_2	1.65014	2.7819	R1
				DNASE1L3_3	0.0696562	0.415444	R3		DKC1_2	-2.00744	-2.67607	R2
				DNASE1L3_3	-0.200394	-0.803053	R1		DKC1_2	-3.60496	5.81665	R3
				DNASE1L3_4	1.22813	0.500456	R1		DKC1_3	0.271845	1.13692	R1
				DNASE1L3_4	0.154936	0.366161	R2		DKC1_3	-6.99326	-4.36403	R2
				DNASE1L3_4	-0.440556	1.16625	R3		DKC1_3	NA	NA	R3
				DNASE2_1	0.163723	0.295073	R2		DKC1_4	2.68169	2.75325	R1
				DNASE2_1	-0.465915	0.0377139	R1		DKC1_4	3.19548	1.15937	R2
				DNASE2_1	-1.04642	-0.375403	R3		DKC1_4	NA	NA	R3
				DNASE2_2	-0.425611	0.0375677	R2		DNASE1L3_1	-1.3692	0.724212	R1
				DNASE2_2	-2.67856	-1.99834	R3		DNASE1L3_1	0.283551	0.342711	R2
				DNASE2_2	-4.0501	-1.36533	R1		DNASE1L3_1	0.563449	1.36141	R3
				DNASE2_3	-0.134123	0.128611	R2		DNASE1L3_2	0.634587	1.02757	R1
				DNASE2_3	-1.14432	0.730187	R3		DNASE1L3_2	-0.909899	1.94828	R2
				DNASE2_3	-3.13544	0.969503	R1		DNASE1L3_2	0.679639	-0.535868	R3
				DNASE2_4	-0.0978176	0.133795	R2		DNASE1L3_3	-3.22841	0.0921744	R1
				DNASE2_4	-1.09098	0.223353	R3		DNASE1L3_3	0.399408	2.75476	R2
				DNASE2_4	-1.6282	-0.322393	R1		DNASE1L3_3	0.33611	-0.904317	R3
				DPH5_1	-0.947236	-0.43531	R1		DNASE1L3_4	1.24984	1.33262	R1
				DPH5_1	-1.0702	-0.270867	R3		DNASE1L3_4	-0.508352	2.60983	R2
				DPH5_1	-3.14947	0.164987	R2		DNASE1L3_4	-0.99629	-2.64867	R3
				DPH5_2	0.231188	1.13543	R1		DNASE2_1	0.332843	0.75667	R1
				DPH5_2	-0.645148	1.34207	R3		DNASE2_1	1.29466	3.77721	R2
				DPH5_2	-1.67366	0.787715	R2		DNASE2_1	1.18079	4.27581	R3
				DPH5_3	0.784048	1.39452	R1		DNASE2_2	2.18113	0.377153	R1
				DPH5_3	-0.57498	1.13502	R3		DNASE2_2	0.254587	2.84626	R2
				DPH5_3	-1.31368	0.863805	R2		DNASE2_2	1.575	0.81441	R3
				DPH5_4	6.11653	1.87599	R2		DNASE2_3	-2.36352	-0.0766282	R1
				DPH5_4	2.9454	3.00028	R1		DNASE2_3	-1.95359	6.75987	R2
				DPH5_4	0.496218	1.48733	R3		DNASE2_3	4.09981	6.89865	R3
				DTX3_1	-0.723513	-0.019772	R2		DNASE2_4	0.745535	0.702679	R1
				DTX3_1	-1.57148	-0.123867	R1		DNASE2_4	-0.590307	1.94203	R2
				DTX3_1	-30.3457	-0.0154029	R3		DNASE2_4	1.26647	1.95421	R3
				DTX3_2	-0.679055	-0.151785	R2		DPH5_1	0.209466	0.181501	R1
				DTX3_2	-1.21485	-0.114196	R1		DPH5_1	3.60529	14.0284	R2
				DTX3_2	-38.9108	0.113408	R3		DPH5_1	-0.723679	0.52848	R3
				DTX3_3	-0.146761	0.127153	R2		DPH5_2	3.35005	0.747334	R1
				DTX3_3	-1.20404	0.0517707	R1		DPH5_2	3.73919	14.8665	R2
				DTX3_3	-28.1307	0.835759	R3		DPH5_2	2.54215	1.38187	R3
				DTX3_4	0.729807	2.27065	R2		DPH5_3	1.79147	-0.708551	R1
				DTX3_4	0.256487	1.72048	R1		DPH5_3	3.50815	15.8599	R2
				DTX3_4	-0.285313	3.04419	R3		DPH5_3	2.21568	1.0455	R3
				DTX4_1	-0.00299715	1.10277	R2		DPH5_4	NA	NA	R1
				DTX4_1	-0.117076	0.736375	R1		DPH5_4	5.08742	22.3933	R2
				DTX4_1	-23.7344	1.24175	R3		DPH5_4	NA	NA	R3
				DTX4_2	2.07693	2.19456	R2		DTX3_1	1.06311	2.31491	R1
				DTX4_2	0.113718	0.916151	R1		DTX3_1	1.95548	-0.122937	R2
				DTX4_2	-1.11174	2.08672	R3		DTX3_1	0.93705	-3.6234	R3
				DTX4_3	-0.317299	1.19138	R2		DTX3_2	3.04854	2.93661	R1
				DTX4_3	-1.01763	1.06464	R1		DTX3_2	0.551748	-1.1447	R2
				DTX4_3	-16.1757	1.22106	R3		DTX3_2	-1.57594	-0.850407	R3
				DTX4_4	-0.661871	0.553083	R2		DTX3_3	0.436546	2.31825	R1
				DTX4_4	-0.763038	0.661434	R1		DTX3_3	1.14801	1.13418	R2
				DTX4_4	-18.8489	0.622912	R3		DTX3_3	-0.931929	11.6281	R3
				E2F1_1	0.0642867	0.67423	R2		DTX3_4	3.24653	5.57527	R1
				E2F1_1	-1.43487	0.562706	R3		DTX3_4	1.17076	0.931994	R2
				E2F1_1	-4.42154	0.542483	R1		DTX3_4	-0.194132	5.38533	R3
				E2F1_2	0.692624	3.59254	R3		DTX4_1	0.950416	2.56225	R1
				E2F1_2	0.409539	1.42161	R2		DTX4_1	1.2744	1.37399	R2
				E2F1_2	-3.46323	0.60464	R1		DTX4_1	-1.82881	12.3929	R3
				E2F1_3	0.631999	0.451096	R2		DTX4_2	2.06345	1.00036	R1
				E2F1_3	0.274686	-0.32339	R3		DTX4_2	3.24547	-0.304393	R2
				E2F1_3	-3.28789	-0.304587	R1		DTX4_2	-0.420752	-8.39232	R3
				E2F1_4	0.776182	1.99783	R2		DTX4_3	0.873786	2.25093	R1
				E2F1_4	-0.324425	2.32731	R3		DTX4_3	-0.210785	-0.530814	R2
				E2F1_4	-2.80122	2.00393	R1		DTX4_3	-0.353214	-0.130966	R3
				EEF2_1	0.552354	2.02246	R3		DTX4_4	1.12517	5.7634	R1
				EEF2_1	0.280533	1.8338	R2		DTX4_4	-0.836821	-2.79471	R2
				EEF2_1	-0.266268	1.36642	R1		DTX4_4	0.237343	-5.53201	R3
				EEF2_2	1.84344	2.35632	R1		E2F1_1	-1.99117	-0.0191702	R1
				EEF2_2	0.72611	2.41218	R2		E2F1_1	0.810829	1.4237	R2
				EEF2_2	-9.73577	1.26243	R3		E2F1_1	0.415623	2.355	R3
				EEF2_3	-0.731605	0.437114	R2		E2F1_2	1.11536	0.0455357	R1
				EEF2_3	-1.78475	1.06686	R1		E2F1_2	-1.53032	7.9335	R2
				EEF2_3	-39.6557	0.509353	R3		E2F1_2	2.49948	4.2317	R3
				EEF2_4	0.627422	2.25914	R1		E2F1_3	-1.6659	0.996481	R1
				EEF2_4	-0.0214796	2.07107	R2		E2F1_3	-0.571875	3.07758	R2
				EEF2_4	-24.513	2.58663	R3		E2F1_3	1.43697	0.627455	R3
				EFNA2_1	-0.943304	-0.0240326	R2		E2F1_4	-2.65518	-0.379674	R1
				EFNA2_1	-1.79891	0.0545636	R1		E2F1_4	-1.45495	12.2637	R2
				EFNA2_1	-23.8918	0.641335	R3		E2F1_4	0.66396	-0.618632	R3
				EFNA2_2	30.4722	1.04755	R3		EEF2_1	1.28259	5.7591	R1
				EFNA2_2	1.63585	1.27799	R2		EEF2_1	0.31386	-0.449494	R2
				EFNA2_2	0.718368	0.585149	R1		EEF2_1	0.809016	-1.2241	R3
				EFNA2_3	-0.355263	0.32241	R2		EEF2_2	1.02254	4.16808	R1
				EFNA2_3	-1.55702	0.329916	R1		EEF2_2	1.69597	0.721837	R2
				EFNA2_3	-26.3963	1.07503	R3		EEF2_2	-0.11411	1.80559	R3
				EFNA2_4	0.0699336	1.65186	R2		EEF2_3	0.622399	1.5724	R1
				EFNA2_4	-0.546987	0.57465	R1		EEF2_3	0.407106	-0.446624	R2
				EFNA2_4	-8.07449	1.60689	R3		EEF2_3	-0.405708	-3.19732	R3
				EIF4B_1	1.7559	2.04614	R2		EEF2_4	1.01768	1.42676	R1
				EIF4B_1	1.23677	0.784707	R1		EEF2_4	0.370594	1.01523	R2
				EIF4B_1	0.996344	1.06846	R3		EEF2_4	-0.00368098	-1.35506	R3
				EIF4B_2	-0.0747174	0.417041	R3		EFNA2_1	0.981969	3.60272	R1
				EIF4B_2	-0.19249	0.208228	R2		EFNA2_1	0.123438	-0.26453	R2
				EIF4B_2	-0.320034	0.762514	R1		EFNA2_1	-0.556788	-3.02969	R3
				EIF4B_3	-0.318817	0.111743	R3		EFNA2_2	1.45388	4.00095	R1
				EIF4B_3	-0.329536	-2.34775	R2		EFNA2_2	0.229883	-1.22411	R2
				EIF4B_3	-1.26332	-0.253839	R1		EFNA2_2	1.96516	-10.5122	R3
				EIF4B_4	-0.0644057	0.319511	R3		EFNA2_3	0.994105	3.55545	R1
				EIF4B_4	-0.316373	-1.28258	R2		EFNA2_3	1.01432	-0.727258	R2
				EIF4B_4	-0.556939	0.0445172	R1		EFNA2_3	-0.396426	0.295111	R3
				EIF5A_1	1.60051	2.13262	R3		EFNA2_4	0.996879	5.09872	R1
				EIF5A_1	1.45848	8.87566	R2		EFNA2_4	1.27974	-1.41067	R2
				EIF5A_1	1.40779	1.99404	R1		EFNA2_4	1.13518	-10.7899	R3
				EIF5A_2	2.234	2.14796	R1		EIF4B_2	1.84467	0.913514	R1
				EIF5A_2	1.98872	2.19361	R3		EIF4B_2	-0.697838	-0.0542514	R2
				EIF5A_2	1.57045	5.08939	R2		EIF4B_2	1.70563	1.2967	R3
				EIF5A_3	2.62584	1.87126	R3		EIF4B_3	3.9035	-0.17673	R1
				EIF5A_3	1.61869	3.55419	R2		EIF4B_3	5.67189	-0.433009	R2
				EIF5A_3	1.04249	1.82689	R1		EIF4B_3	2.02905	1.74555	R3
				EIF5A_4	1.69642	-0.528368	R2		EIF4B_4	-0.364825	0.606165	R1
				EIF5A_4	1.64843	0.83916	R3		EIF4B_4	-1.42324	0.80146	R2
				EIF5A_4	0.842812	0.435895	R1		EIF4B_4	0.147736	1.04553	R3
				ELOVL5_1	0.599796	-0.19612	R2		EIF5A_1	-3.33634	1.21436	R1
				ELOVL5_1	0.429963	0.370598	R3		EIF5A_1	7.37784	3.42814	R2
				ELOVL5_1	-0.134423	0.189556	R1		EIF5A_1	-0.60262	1.80943	R3
				ELOVL5_2	0.999218	0.467465	R3		EIF5A_2	2.12856	3.13118	R1
				ELOVL5_2	0.703018	-0.302711	R2		EIF5A_2	-5.72703	3.39092	R2
				ELOVL5_2	0.495598	0.399007	R1		EIF5A_2	0.516939	2.34919	R3
				ELOVL5_3	0.102525	-0.357992	R3		EIF5A_3	-4.94195	0.496674	R1
				ELOVL5_3	-0.0353654	-1.46567	R2		EIF5A_3	0.453514	2.90853	R2
				ELOVL5_3	-0.792893	-0.425362	R1		EIF5A_3	-0.0831993	1.45096	R3
				ELOVL5_4	0.0333862	0.0886751	R3		EIF5A_4	-0.0877821	2.11081	R1
				ELOVL5_4	-0.000124966	-1.79131	R2		EIF5A_4	-1.79514	0.83696	R2
				ELOVL5_4	-0.984638	0.0143478	R1		EIF5A_4	0.65686	1.69968	R3
				ETFB_1	0.650532	2.2263	R2		ELOVL5_1	0.826148	0.56635	R1
				ETFB_1	0.494117	1.08129	R1		ELOVL5_1	-0.583243	0.893358	R2
				ETFB_1	0.353133	0.623992	R3		ELOVL5_1	1.29432	1.7076	R3
				ETFB_2	-0.168621	-0.0421302	R3		ELOVL5_2	2.53821	1.05855	R1
				ETFB_2	-0.200987	-2.03348	R2		ELOVL5_2	-3.86541	0.209133	R2
				ETFB_2	-1.2446	-0.468622	R1		ELOVL5_2	1.61554	0.207085	R3
				ETFB_3	1.68562	1.15992	R3		ELOVL5_3	NA	NA	R1
				ETFB_3	1.2299	0.704689	R1		ELOVL5_3	1.16703	-0.380618	R2
				ETFB_3	0.897799	1.25561	R2		ELOVL5_3	1.44381	1.18968	R3
				ETFB_4	0.48262	1.4913	R3		ELOVL5_4	0.0392218	1.08476	R1
				ETFB_4	-0.193823	0.637527	R2		ELOVL5_4	1.78865	0.320212	R2
				ETFB_4	-0.780836	0.712188	R1		ELOVL5_4	2.24859	3.01399	R3
				EXOSC5_1	7.82466	-0.731053	R1		ETFB_1	-1.26568	0.927124	R1
				EXOSC5_1	3.07189	0.338961	R2		ETFB_1	-4.90324	1.43845	R2
				EXOSC5_1	0.743262	-0.691742	R3		ETFB_1	NA	NA	R3
				EXOSC5_2	19.9127	-0.358227	R1		ETFB_2	0.616342	0.846681	R1
				EXOSC5_2	3.42306	-1.53115	R3		ETFB_2	0.611351	0.794875	R2
				EXOSC5_2	1.55606	-0.20403	R2		ETFB_2	0.7339	1.03051	R3
				EXOSC5_3	-0.299581	0.239254	R2		ETFB_3	1.42381	0.913108	R1
				EXOSC5_3	-3.13813	-0.617114	R3		ETFB_3	1.17892	2.35628	R2
				EXOSC5_3	-5.62176	0.886222	R1		ETFB_3	NA	NA	R3
				EXOSC5_4	5.5688	0.275389	R1		ETFB_4	-1.17043	0.685389	R1
				EXOSC5_4	1.9883	0.271908	R3		ETFB_4	1.82216	0.688377	R2
				EXOSC5_4	0.160717	0.188051	R2		ETFB_4	0.839439	1.98498	R3
				FA2H_1	-0.073196	-0.407548	R3		EXOSC5_1	3.41584	0.948687	R1
				FA2H_1	-0.285131	-2.78897	R2		EXOSC5_1	0.337201	0.0710429	R2
				FA2H_1	-0.499194	-0.144605	R1		EXOSC5_1	0.964933	1.31226	R3
				FA2H_2	0.288713	0.602853	R2		EXOSC5_2	6.71906	1.8697	R1
				FA2H_2	0.141321	1.09056	R3		EXOSC5_2	3.47387	-7.84257	R2
				FA2H_2	-0.164988	0.790039	R1		EXOSC5_2	1.21271	1.9248	R3
				FA2H_3	1.75543	2.28984	R1		EXOSC5_3	-0.165581	0.70646	R1
				FA2H_3	1.5153	5.78397	R2		EXOSC5_3	-0.510327	0.187553	R2
				FA2H_3	1.24382	1.80502	R3		EXOSC5_3	2.15035	1.81262	R3
				FA2H_4	-0.148002	-1.58602	R2		EXOSC5_4	-1.48687	0.0871324	R1
				FA2H_4	-0.214517	-0.101434	R3		EXOSC5_4	0.571875	3.0412	R2
				FA2H_4	-1.3787	-0.286306	R1		EXOSC5_4	1.44033	2.3487	R3
				FADS3_1	-0.00995564	-0.534605	R2		FA2H_1	0.340545	-1.16276	R1
				FADS3_1	-0.143096	0.0314127	R3		FA2H_1	1.68595	0.0883195	R2
				FADS3_1	-0.893049	0.0921553	R1		FA2H_1	0.438796	-0.85414	R3
				FADS3_2	0.596978	0.665995	R3		FA2H_2	-0.329961	2.53659	R1
				FADS3_2	0.416596	1.54951	R2		FA2H_2	-2.83405	2.63427	R2
				FADS3_2	0.150816	0.336458	R1		FA2H_2	0.0806251	1.22545	R3
				FADS3_3	0.96778	-0.510572	R2		FA2H_3	-1.6442	0.655528	R1
				FADS3_3	0.383983	0.0929111	R3		FA2H_3	-4.56595	2.12353	R2
				FADS3_3	0.159171	0.447729	R1		FA2H_3	NA	NA	R3
				FADS3_4	NA	NA	R1		FA2H_4	-1.89821	-0.0331116	R1
				FADS3_4	1.07926	1.22014	R3		FA2H_4	3.02865	0.465932	R2
				FADS3_4	0.887218	3.97743	R2		FA2H_4	1.10108	1.44331	R3
				FBXO24_1	0.021384	-0.0161529	R3		FADS3_1	-1.15549	0.0343304	R1
				FBXO24_1	-0.0316997	-0.994725	R2		FADS3_1	1.75622	0.335671	R2
				FBXO24_1	-0.806536	-0.145038	R1		FADS3_1	1.44197	0.107979	R3
				FBXO24_2	0.278922	0.707844	R3		FADS3_2	1.92125	0.775786	R1
				FBXO24_2	0.232645	-0.557171	R2		FADS3_2	-1.35514	1.48654	R2
				FBXO24_2	-0.48132	0.458653	R1		FADS3_2	1.67162	4.29309	R3
				FBXO24_3	2.07468	1.46139	R3		FADS3_3	3.35128	2.03829	R1
				FBXO24_3	1.13265	3.80094	R2		FADS3_3	1.35946	0.786859	R2
				FBXO24_3	1.07189	1.62819	R1		FADS3_3	1.62216	0.328305	R3
				FBXO24_4	1.52496	2.14558	R2		FADS3_4	2.13728	4.01158	R1
				FBXO24_4	1.31313	1.19347	R1		FADS3_4	-2.83622	3.47137	R2
				FBXO24_4	1.0179	0.86427	R3		FADS3_4	2.67203	8.48775	R3
				FBXO31_1	0.0776873	-0.182177	R2		FBXO24_1	1.40389	0.717688	R1
				FBXO31_1	-0.0972847	0.923778	R3		FBXO24_1	0.755135	0.640853	R2
				FBXO31_1	-1.06449	0.00524496	R1		FBXO24_1	-0.0960699	-0.691693	R3
				FBXO31_2	0.123675	1.28661	R2		FBXO24_2	2.10117	2.16993	R1
				FBXO31_2	-0.305716	0.345948	R3		FBXO24_2	0.327027	2.16476	R2
				FBXO31_2	-0.707966	0.560041	R1		FBXO24_2	1.73707	2.52338	R3
				FBXO31_3	0.199218	0.694575	R3		FBXO24_3	-0.0112062	1.14509	R1
				FBXO31_3	-0.0519443	0.56561	R2		FBXO24_3	-0.236216	1.17965	R2
				FBXO31_3	-1.01965	0.20334	R1		FBXO24_3	0.930269	1.22954	R3
				FBXO31_4	0.650143	1.09286	R3		FBXO24_4	NA	NA	R1
				FBXO31_4	0.122675	0.499748	R2		FBXO24_4	-9.0373	1.47423	R2
				FBXO31_4	-0.691045	0.719904	R1		FBXO24_4	NA	NA	R3
				FCGRT_1	0.602219	0.340997	R3		FBXO31_1	-1.20156	2.34503	R1
				FCGRT_1	0.459001	-0.0247672	R2		FBXO31_1	0.61027	1.36917	R2
				FCGRT_1	-0.291373	0.104943	R1		FBXO31_1	0.180648	0.375811	R3
				FCGRT_2	0.511696	1.70085	R3		FBXO31_2	1.68342	0.609619	R1
				FCGRT_2	0.139004	3.39917	R2		FBXO31_2	-3.33892	1.83667	R2
				FCGRT_2	0.0902144	1.50843	R1		FBXO31_2	1.89262	3.76616	R3
				FCGRT_3	-0.2856	-0.261738	R3		FBXO31_3	-1.15362	2.17561	R1
				FCGRT_3	-0.615958	-1.746	R2		FBXO31_3	0.932432	0.0542514	R2
				FCGRT_3	-1.19479	-0.344174	R1		FBXO31_3	1.39563	3.41315	R3
				FCGRT_4	0.273051	-0.465257	R2		FBXO31_4	-0.979922	0.663653	R1
				FCGRT_4	0.173439	0.489206	R3		FBXO31_4	0.868649	1.13498	R2
				FCGRT_4	0.0548901	0.488475	R1		FBXO31_4	0.299977	0.518599	R3
				FCRL2_1	-0.967132	-0.621028	R1		FCGRT_1	0.565914	1.04921	R1
				FCRL2_1	-1.07896	-0.922036	R2		FCGRT_1	-1.82324	1.05883	R2
				FCRL2_1	-3.00652	-0.649044	R3		FCGRT_1	1.7641	0.701249	R3
				FCRL2_2	NA	NA	R1		FCGRT_2	7.03315	5.42989	R1
				FCRL2_2	2.72245	5.56135	R2		FCGRT_2	-4.02757	3.60993	R2
				FCRL2_2	1.49846	2.61975	R3		FCGRT_2	1.8963	3.60126	R3
				FCRL2_3	NA	NA	R2		FCGRT_3	-2.51331	0.397542	R1
				FCRL2_3	9.23447	3.47179	R3		FCGRT_3	4.78865	1.01016	R2
				FCRL2_3	4.56301	3.22988	R1		FCGRT_3	-0.129901	0.393011	R3
				FCRL2_4	2.93718	2.09759	R3		FCGRT_4	0.429572	0.226499	R1
				FCRL2_4	2.31625	2.33024	R2		FCGRT_4	0.903243	2.05597	R2
				FCRL2_4	1.42632	2.47655	R1		FCGRT_4	0.0723512	-0.399563	R3
				FOSL1_1	3.609	2.96915	R3		FCRL2_1	1.86089	0.755118	R1
				FOSL1_1	2.79762	6.47305	R2		FCRL2_1	-1.35641	-0.656146	R2
				FOSL1_1	2.68507	1.84818	R1		FCRL2_1	-1.07249	1.31752	R3
				FOSL1_2	1.21996	1.80279	R1		FCRL2_2	1.70631	-6.32394	R1
				FOSL1_2	1.11291	3.94184	R2		FCRL2_2	3.23563	2.70202	R2
				FOSL1_2	1.06236	1.67171	R3		FCRL2_2	-1.92498	7.76967	R3
				FOSL1_3	NA	NA	R2		FCRL2_3	4.37406	-6.9715	R1
				FOSL1_3	5.31948	3.02236	R1		FCRL2_3	2.07903	2.19192	R2
				FOSL1_3	3.79343	3.30992	R3		FCRL2_3	3.91401	-0.510519	R3
				FOSL1_4	0.14318	1.82553	R3		FCRL2_4	3.71445	-3.28803	R1
				FOSL1_4	0.116177	3.22653	R2		FCRL2_4	1.80929	2.84503	R2
				FOSL1_4	-0.59036	0.914704	R1		FCRL2_4	-1.45254	3.34063	R3
				FOXH1_1	-0.452586	0.791818	R2		FOSL1_1	NA	NA	R1
				FOXH1_1	-0.570692	0.67314	R3		FOSL1_1	-6.17351	1.60707	R2
				FOXH1_1	-1.56421	0.660909	R1		FOSL1_1	-0.0458745	0.0405433	R3
				FOXH1_2	2.63225	3.9567	R2		FOSL1_2	3.29899	0.934437	R1
				FOXH1_2	2.31565	1.32273	R3		FOSL1_2	1.02757	-0.344546	R2
				FOXH1_2	1.52053	1.04921	R1		FOSL1_2	1.45282	1.24811	R3
				FOXH1_3	-0.528093	0.292105	R3		FOSL1_3	NA	NA	R1
				FOXH1_3	-0.5838	1.60437	R2		FOSL1_3	-8.98757	5.1596	R2
				FOXH1_3	-1.44269	0.488952	R1		FOSL1_3	NA	NA	R3
				FOXH1_4	2.00267	5.32844	R2		FOSL1_4	1.12996	2.42669	R1
				FOXH1_4	1.58318	1.99518	R3		FOSL1_4	-3.90541	2.08517	R2
				FOXH1_4	0.686074	1.34475	R1		FOSL1_4	2.12301	3.48413	R3
				FOXP1_1	1.00108	2.25235	R3		FOXH1_1	-0.0211673	1.06465	R1
				FOXP1_1	0.98969	7.04967	R2		FOXH1_1	2.30432	0.722445	R2
				FOXP1_1	0.0705428	1.48766	R1		FOXH1_1	0.360837	0.567197	R3
				FOXP1_2	NA	NA	R1		FOXH1_2	0.0678599	2.356	R1
				FOXP1_2	NA	NA	R3		FOXH1_2	-2.87405	2.04795	R2
				FOXP1_2	3.84967	0.476632	R2		FOXH1_2	NA	NA	R3
				FOXP1_3	NA	NA	R1		FOXH1_3	1.51284	0.36179	R1
				FOXP1_3	2.19611	-1.06169	R2		FOXH1_3	-3.98216	1.15674	R2
				FOXP1_3	0.779546	0.373864	R3		FOXH1_3	0.555734	-1.66036	R3
				FOXP1_4	0.270302	0.528001	R2		FOXH1_4	3.03128	2.8348	R1
				FOXP1_4	0.214179	1.13405	R3		FOXH1_4	-3.1	2.01875	R2
				FOXP1_4	-0.396182	0.535636	R1		FOXH1_4	1.98915	3.46092	R3
				FUCA2_1	NA	NA	R1		FOXP1_1	2.37821	1.09024	R1
				FUCA2_1	3.82645	2.73293	R2		FOXP1_1	-0.600541	1.95119	R2
				FUCA2_1	0.215196	0.869476	R3		FOXP1_1	1.50228	1.87114	R3
				FUCA2_2	NA	NA	R1		FOXP1_2	NA	NA	R1
				FUCA2_2	2.66842	1.32822	R2		FOXP1_2	-4.20811	0.862153	R2
				FUCA2_2	-0.270293	-0.078418	R3		FOXP1_2	NA	NA	R3
				FUCA2_3	-0.243448	0.448954	R3		FOXP1_3	2.54195	1.09553	R1
				FUCA2_3	-0.448615	0.0910434	R1		FOXP1_3	0.510811	1.2077	R2
				FUCA2_3	-0.985976	-0.41454	R2		FOXP1_3	1.55652	0.102246	R3
				FUCA2_4	0.271998	1.06928	R1		FOXP1_4	1.82599	1.68666	R1
				FUCA2_4	0.0925259	0.508957	R2		FOXP1_4	4.53892	0.213713	R2
				FUCA2_4	-0.556164	0.430276	R3		FOXP1_4	0.551505	0.233022	R3
				FURIN_1	6.19085	2.80711	R2		FUCA2_2	NA	NA	R1
				FURIN_1	3.86581	2.72284	R1		FUCA2_2	11.149	2.97299	R2
				FURIN_1	3.12135	2.37581	R3		FUCA2_2	NA	NA	R3
				FURIN_2	2.27124	1.19819	R2		FUCA2_3	1.81831	-0.563585	R1
				FURIN_2	1.7426	1.42964	R3		FUCA2_3	4.08371	-0.0572919	R2
				FURIN_2	1.55039	1.88496	R1		FUCA2_3	NA	NA	R3
				FURIN_3	3.24249	-0.288072	R2		FUCA2_4	1.0175	1.78084	R1
				FURIN_3	1.96654	0.372229	R1		FUCA2_4	5.64237	2.18933	R2
				FURIN_3	1.47037	0.106524	R3		FUCA2_4	-0.357796	1.43147	R3
				FURIN_4	1.62464	1.68422	R1		FURIN_2	6.03805	2.74073	R1
				FURIN_4	0.971576	2.62027	R2		FURIN_2	8.80682	4.03479	R2
				FURIN_4	0.78201	1.12943	R3		FURIN_2	NA	NA	R3
				GCN1_1	-0.520966	-0.633189	R1		FURIN_3	5.95504	1.42885	R1
				GCN1_1	-0.748828	-0.48803	R3		FURIN_3	7.06628	1.73882	R2
				GCN1_1	-1.82935	-0.791166	R2		FURIN_3	-2.26449	2.48471	R3
				GCN1_2	2.59126	3.34616	R2		FURIN_4	0.48647	0.82725	R1
				GCN1_2	1.41765	2.9925	R1		FURIN_4	8.19381	3.50616	R2
				GCN1_2	0.384712	2.0338	R3		FURIN_4	-1.32083	3.0158	R3
				GCN1_3	-0.606736	-0.0197618	R1		GCN1_1	6.82258	-0.0533923	R1
				GCN1_3	-0.725416	0.0193599	R3		GCN1_1	6.16538	-0.309048	R2
				GCN1_3	-1.27312	-0.621963	R2		GCN1_1	NA	NA	R3
				GCN1_4	-0.724272	0.582428	R3		GCN1_3	4.12228	0.930373	R1
				GCN1_4	-0.854164	0.355829	R1		GCN1_3	10.5351	2.22896	R2
				GCN1_4	-1.47386	1.00458	R2		GCN1_3	NA	NA	R3
				GCSH_1	-0.283319	1.16079	R3		GCN1_4	2.95972	1.13984	R1
				GCSH_1	-0.346616	1.20808	R1		GCN1_4	7.35276	2.37951	R2
				GCSH_1	-0.798345	0.558728	R2		GCN1_4	NA	NA	R3
				GCSH_2	-0.0471764	-0.426875	R2		GCSH_1	NA	NA	R1
				GCSH_2	-0.464572	-0.0535481	R1		GCSH_1	3.83352	1.48202	R2
				GCSH_2	-0.789227	0.592627	R3		GCSH_1	-2.11445	3.76022	R3
				GCSH_3	2.45393	2.93826	R2		GCSH_2	-2.6883	-0.255243	R1
				GCSH_3	1.08736	2.10101	R1		GCSH_2	-1.55254	-0.178438	R2
				GCSH_3	0.320021	1.05116	R3		GCSH_2	NA	NA	R3
				GCSH_4	0.0772661	1.26733	R2		GCSH_4	NA	NA	R1
				GCSH_4	-0.273549	0.755274	R3		GCSH_4	5.10146	2.76995	R2
				GCSH_4	-0.540006	0.913216	R1		GCSH_4	NA	NA	R3
				GDF5_1	-0.447527	0.333691	R1		GDF5_1	4.25738	1.16108	R1
				GDF5_1	-0.637314	-0.011355	R3		GDF5_1	4.21753	0.994153	R2
				GDF5_1	-0.84305	-0.497144	R2		GDF5_1	0.412904	3.59155	R3
				GDF5_2	-0.327032	0.297934	R1		GDF5_2	0.129196	-0.135714	R1
				GDF5_2	-0.591634	0.258083	R3		GDF5_2	4.14214	2.12131	R2
				GDF5_2	-0.850572	-0.124427	R2		GDF5_2	1.4215	-0.0511852	R3
				GDF5_3	-0.165467	0.876295	R3		GDF5_3	5.14446	2.54693	R1
				GDF5_3	-0.760325	0.375996	R1		GDF5_3	2.65133	1.54108	R2
				GDF5_3	-1.15598	0.446071	R2		GDF5_3	-1.50143	6.19615	R3
				GDF5_4	2.25189	3.15237	R2		GGT7_1	NA	NA	R1
				GDF5_4	0.193753	0.603286	R1		GGT7_1	7.33627	2.05658	R2
				GDF5_4	0.0630185	0.98866	R3		GGT7_1	NA	NA	R3
				GGT7_1	0.368062	0.944301	R2		GGT7_2	5.1355	0.847758	R1
				GGT7_1	-0.375176	0.404103	R1		GGT7_2	6.08151	1.88293	R2
				GGT7_1	-0.426783	0.741221	R3		GGT7_2	NA	NA	R3
				GGT7_2	-0.125773	0.812909	R3		GGT7_4	-0.580468	-1.0269	R1
				GGT7_2	-0.269196	-0.319515	R2		GGT7_4	2.82896	1.21209	R2
				GGT7_2	-0.650709	0.196227	R1		GGT7_4	NA	NA	R3
				GGT7_3	-0.155583	1.12648	R1		GLRA4_1	3.63927	2.02927	R1
				GGT7_3	-0.157219	1.02916	R2		GLRA4_1	5.5618	1.97405	R2
				GGT7_3	-0.306643	0.963993	R3		GLRA4_1	-0.170645	2.33494	R3
				GGT7_4	-0.509869	0.27095	R3		GLRA4_2	-1.38535	0.333464	R1
				GGT7_4	-0.573009	0.0684419	R1		GLRA4_2	0.222868	0.0339461	R2
				GGT7_4	-1.26431	-0.132418	R2		GLRA4_2	-1.5268	4.21986	R3
				GLRA4_1	-0.254499	0.74695	R1		GLRA4_3	3.15381	0.565782	R1
				GLRA4_1	-0.42291	0.214619	R3		GLRA4_3	7.38998	1.23695	R2
				GLRA4_1	-0.620816	0.275217	R2		GLRA4_3	NA	NA	R3
				GLRA4_2	-0.437785	0.962273	R3		GLRA4_4	2.00916	0.322331	R1
				GLRA4_2	-0.515799	0.121005	R1		GLRA4_4	5.91896	1.65982	R2
				GLRA4_2	-0.877653	0.677293	R2		GLRA4_4	-1.20516	3.56647	R3
				GLRA4_3	-0.19655	1.71484	R2		GLT8D2_1	1.52639	1.10575	R1
				GLRA4_3	-0.22787	0.3778	R3		GLT8D2_1	-1.56451	2.30641	R2
				GLRA4_3	-0.416791	0.53948	R1		GLT8D2_1	2.66774	0.759983	R3
				GLRA4_4	-0.179814	0.842616	R3		GLT8D2_2	0.697252	0.929092	R1
				GLRA4_4	-0.328936	0.902611	R1		GLT8D2_2	-7.77212	3.02096	R2
				GLRA4_4	-0.633281	1.16119	R2		GLT8D2_2	1.41729	0.943333	R3
				GLT8D2_1	12.4916	2.52716	R2		GLT8D2_3	0.77853	1.45038	R1
				GLT8D2_1	1.39552	1.02153	R3		GLT8D2_3	-5.98566	1.87768	R2
				GLT8D2_1	0.258406	0.341491	R1		GLT8D2_3	2.29939	1.18784	R3
				GLT8D2_2	-0.22067	0.611453	R1		GLT8D2_4	2.06569	3.4693	R1
				GLT8D2_2	-1.72344	0.319082	R3		GLT8D2_4	-20.738	6.34297	R2
				GLT8D2_2	-2.80516	1.10527	R2		GLT8D2_4	9.50768	3.93265	R3
				GLT8D2_3	-1.3259	0.361806	R1		GSTO2_1	0.161343	-0.0201411	R1
				GLT8D2_3	-1.66542	0.611156	R3		GSTO2_1	2.46238	0.273588	R2
				GLT8D2_3	-3.82362	0.598288	R2		GSTO2_1	-2.10053	4.14634	R3
				GLT8D2_4	2.26143	2.37023	R3		GSTO2_2	-2.64028	0.674764	R1
				GLT8D2_4	1.51362	1.90238	R2		GSTO2_2	1.71651	0.0374795	R2
				GLT8D2_4	1.35021	1.90777	R1		GSTO2_2	NA	NA	R3
				GSTO2_1	-0.596827	0.290873	R3		GSTO2_3	3.15951	1.62806	R1
				GSTO2_1	-0.792148	-0.29492	R1		GSTO2_3	-0.2436	1.07618	R2
				GSTO2_1	-0.794047	-0.355475	R2		GSTO2_3	-4.31114	6.85057	R3
				GSTO2_2	-0.439897	0.0732593	R3		GSTO2_4	3.95585	2.86524	R1
				GSTO2_2	-0.86595	-0.338733	R1		GSTO2_4	7.93702	4.4612	R2
				GSTO2_2	-1.49643	0.168118	R2		GSTO2_4	NA	NA	R3
				GSTO2_3	-0.303386	1.20693	R3		GTF3C3_1	1.19125	-0.0610093	R1
				GSTO2_3	-0.459132	1.08887	R1		GTF3C3_1	8.32574	0.620872	R2
				GSTO2_3	-1.57273	1.29018	R2		GTF3C3_1	-2.04297	0.0329784	R3
				GSTO2_4	1.69437	3.42624	R2		GTF3C3_2	-0.812004	0.525207	R1
				GSTO2_4	0.970126	3.02147	R1		GTF3C3_2	2.07696	0.592479	R2
				GSTO2_4	0.209563	1.71313	R3		GTF3C3_2	1.23708	0.875988	R3
				GTF3C3_1	-0.523868	-0.331431	R1		GTF3C3_3	0.46409	-0.636532	R1
				GTF3C3_1	-0.573679	0.547918	R3		GTF3C3_3	1.6986	-0.563833	R2
				GTF3C3_1	-0.885605	-0.313609	R2		GTF3C3_3	-0.612058	0.566472	R3
				GTF3C3_2	-0.457954	1.27843	R1		GTF3C3_4	5.14446	1.51659	R1
				GTF3C3_2	-0.469507	1.4897	R2		GTF3C3_4	6.21816	0.712363	R2
				GTF3C3_2	-0.557132	1.03029	R3		GTF3C3_4	NA	NA	R3
				GTF3C3_3	0.286504	-0.364464	R1		HDAC1_1	1.99288	0.0201411	R1
				GTF3C3_3	-0.601052	0.398435	R3		HDAC1_1	2.86242	0.274723	R2
				GTF3C3_3	-1.24797	-0.562463	R2		HDAC1_1	NA	NA	R3
				GTF3C3_4	-0.44861	0.61421	R3		HDAC1_2	5.35849	1.88865	R1
				GTF3C3_4	-0.525409	0.704471	R1		HDAC1_2	8.26826	2.9388	R2
				GTF3C3_4	-0.847563	-0.160995	R2		HDAC1_2	NA	NA	R3
				HDAC1_1	-0.258942	-0.623222	R1		HDAC1_3	2.43276	0.697761	R1
				HDAC1_1	-0.779281	-0.322833	R3		HDAC1_3	NA	NA	R2
				HDAC1_1	-1.28558	-1.00119	R2		HDAC1_3	NA	NA	R3
				HDAC1_2	0.824969	0.771232	R1		HIC1_1	4.40224	1.10381	R1
				HDAC1_2	-0.305733	0.685631	R2		HIC1_1	2.20889	1.69314	R2
				HDAC1_2	-0.459348	1.10808	R3		HIC1_1	NA	NA	R3
				HDAC1_3	0.136371	-0.203296	R2		HIC1_4	0.149542	0.348844	R1
				HDAC1_3	-0.231379	-0.190374	R1		HIC1_4	5.14198	1.93064	R2
				HDAC1_3	-0.284287	0.135697	R3		HIC1_4	NA	NA	R3
				HDAC1_4	2.79372	1.48822	R2		HSP90B1_1	1.16294	0.107516	R1
				HDAC1_4	2.00961	0.611689	R1		HSP90B1_1	0.0252101	0.954117	R2
				HDAC1_4	0.567518	1.49712	R3		HSP90B1_1	-0.340836	1.33459	R3
				HIC1_1	0.466658	1.07334	R1		HSP90B1_2	0.790799	0.621748	R1
				HIC1_1	-0.0139943	0.627789	R3		HSP90B1_2	-0.355413	0.805853	R2
				HIC1_1	-0.25544	0.585134	R2		HSP90B1_2	3.43087	1.5894	R3
				HIC1_2	0.311075	0.0691953	R1		HSP90B1_3	0.586837	4.26789	R1
				HIC1_2	-0.0701736	-0.135372	R2		HSP90B1_3	-11.8779	6.73126	R2
				HIC1_2	-0.39677	0.433656	R3		HSP90B1_3	NA	NA	R3
				HIC1_3	NA	NA	R1		HSP90B1_4	-0.185559	0.179737	R1
				HIC1_3	1.80463	3.05188	R2		HSP90B1_4	2.79931	1.05345	R2
				HIC1_3	0.303826	1.504	R3		HSP90B1_4	3.78421	0.534241	R3
				HIC1_4	1.17412	1.05056	R1		IGBP1_1	3.29125	6.38237	R1
				HIC1_4	1.11805	1.3372	R3		IGBP1_1	-3.15423	1.26948	R2
				HIC1_4	1.09086	0.828603	R2		IGBP1_1	7.80922	5.47416	R3
				HSP90B1_1	-0.126572	1.11715	R1		IGBP1_2	1.15859	3.41952	R1
				HSP90B1_1	-0.556236	0.788846	R3		IGBP1_2	-12.7667	4.20449	R2
				HSP90B1_1	-4.43598	0.576822	R2		IGBP1_2	7.60772	4.19244	R3
				HSP90B1_2	2.69909	1.13725	R2		IGBP1_3	2.00537	3.20576	R1
				HSP90B1_2	0.878241	0.872883	R3		IGBP1_3	-1.43895	2.19064	R2
				HSP90B1_2	0.257317	0.893029	R1		IGBP1_3	6.90104	2.37689	R3
				HSP90B1_3	NA	NA	R1		IGBP1_4	0.616997	3.69609	R1
				HSP90B1_3	NA	NA	R2		IGBP1_4	-3.78398	3.20689	R2
				HSP90B1_3	7.12488	3.05853	R3		IGBP1_4	1.97428	1.30332	R3
				HSP90B1_4	4.49246	0.0891021	R3		IL12RB2_1	1.2662	1.07589	R1
				HSP90B1_4	3.73806	0.336933	R2		IL12RB2_1	0.142857	2.70098	R2
				HSP90B1_4	3.66552	0.213671	R1		IL12RB2_1	1.18542	0.5376	R3
				IGBP1_1	20.0322	2.78844	R2		IL12RB2_2	-0.91246	-0.430427	R1
				IGBP1_1	6.52969	3.43138	R3		IL12RB2_2	-0.102323	0.484213	R2
				IGBP1_1	5.66479	2.64069	R1		IL12RB2_2	0.141836	0.367106	R3
				IGBP1_2	NA	NA	R1		IL12RB2_3	-0.835527	-0.423368	R1
				IGBP1_2	37.9051	3.10216	R2		IL12RB2_3	1.71379	0.648726	R2
				IGBP1_2	9.0196	3.61	R3		IL12RB2_3	0.98035	1.34142	R3
				IGBP1_3	NA	NA	R1		IL12RB2_4	1.77789	2.02561	R1
				IGBP1_3	21.717	2.68458	R2		IL12RB2_4	-8.55413	3.63137	R2
				IGBP1_3	3.92784	2.3347	R3		IL12RB2_4	6.77528	2.14281	R3
				IGBP1_4	2.32347	0.284088	R2		IP6K1_1	-0.598083	0.574868	R1
				IGBP1_4	0.043239	0.0531426	R1		IP6K1_1	-3.85418	1.0961	R2
				IGBP1_4	-0.393014	0.276737	R3		IP6K1_1	-0.598071	-0.00816563	R3
				IL12RB2_1	0.531497	0.840338	R2		IP6K1_2	1.59719	1.58903	R1
				IL12RB2_1	0.437395	1.37183	R3		IP6K1_2	-5.8344	0.644295	R2
				IL12RB2_1	-0.168662	0.846743	R1		IP6K1_2	2.71847	0.395483	R3
				IL12RB2_2	-0.272557	1.28455	R1		IP6K1_3	1.93866	2.7956	R1
				IL12RB2_2	-1.01516	0.519743	R3		IP6K1_3	-1.9303	0.872507	R2
				IL12RB2_2	-4.15412	0.835791	R2		IP6K1_3	2.28224	0.988273	R3
				IL12RB2_3	-1.10674	0.0892369	R1		IP6K1_4	1.60307	4.2525	R1
				IL12RB2_3	-1.28901	-0.231918	R3		IP6K1_4	-2.84775	3.17328	R2
				IL12RB2_3	-4.70847	0.40543	R2		IP6K1_4	-0.302251	2.79815	R3
				IL12RB2_4	7.04659	1.41831	R2		KCNIP3_1	0.766608	-22.5489	R1
				IL12RB2_4	1.78127	1.2367	R1		KCNIP3_1	0.759617	0.139737	R2
				IL12RB2_4	0.665379	1.26519	R3		KCNIP3_1	0.267393	-0.668577	R3
				IP6K1_1	-1.00429	0.084395	R1		KCNIP3_2	1.8167	-56.9098	R1
				IP6K1_1	-1.18299	0.454941	R3		KCNIP3_2	-0.643331	-0.336445	R2
				IP6K1_1	-5.1673	0.294262	R2		KCNIP3_2	-1.03111	-2.34504	R3
				IP6K1_2	-1.21571	0.304618	R1		KCNIP3_3	0.580736	20.1919	R1
				IP6K1_2	-1.62729	0.19961	R3		KCNIP3_3	0.928961	0.963984	R2
				IP6K1_2	-4.96924	0.42656	R2		KCNIP3_3	2.70335	2.99873	R3
				IP6K1_3	-0.696239	0.565133	R1		KCNIP3_4	1.36976	12.8061	R1
				IP6K1_3	-1.06201	0.554384	R3		KCNIP3_4	0.623876	0.917613	R2
				IP6K1_3	-2.21975	0.833481	R2		KCNIP3_4	1.02247	3.35479	R3
				IP6K1_4	1.04094	1.82349	R1		KDM5C_1	3.83105	4.10118	R1
				IP6K1_4	0.289788	1.71203	R3		KDM5C_1	-15.0059	6.00637	R2
				IP6K1_4	-1.41401	1.89314	R2		KDM5C_1	6.95355	2.85397	R3
				KCNIP3_1	-0.0289065	0.331757	R1		KDM5C_2	2.13546	2.58401	R1
				KCNIP3_1	-0.633469	0.369681	R2		KDM5C_2	-10.7835	3.80641	R2
				KCNIP3_1	-0.840716	0.251989	R3		KDM5C_2	4.07038	1.88001	R3
				KCNIP3_2	0.718546	0.229355	R1		KDM5C_3	1.16754	-0.497941	R1
				KCNIP3_2	-0.20389	0.0753278	R2		KDM5C_3	-0.291152	0.726459	R2
				KCNIP3_2	-0.211122	-0.166877	R3		KDM5C_3	2.67131	0.530418	R3
				KCNIP3_3	1.23013	1.13881	R1		KDM5C_4	0.172268	2.31467	R1
				KCNIP3_3	0.870755	0.795791	R3		KDM5C_4	-5.14236	3.96907	R2
				KCNIP3_3	0.528005	0.869429	R2		KDM5C_4	4.17578	3.90601	R3
				KCNIP3_4	0.583371	1.25917	R1		L3HYPDH_1	0.126054	0.954625	R1
				KCNIP3_4	-0.15005	1.05082	R2		L3HYPDH_1	0.808962	-0.992022	R2
				KCNIP3_4	-0.338107	1.17431	R3		L3HYPDH_1	1.18031	1.20661	R3
				KDM5C_1	3.28977	1.69763	R2		L3HYPDH_2	8.13543	0.643979	R1
				KDM5C_1	0.139998	1.26758	R1		L3HYPDH_2	1.78431	7.40062	R2
				KDM5C_1	-0.378385	0.776801	R3		L3HYPDH_2	3.90776	6.26053	R3
				KDM5C_2	-0.671565	0.983096	R1		L3HYPDH_3	7.79522	2.45996	R1
				KDM5C_2	-1.74563	0.876898	R3		L3HYPDH_3	1.57123	2.58481	R2
				KDM5C_2	-3.32786	0.852152	R2		L3HYPDH_3	1.67568	1.92181	R3
				KDM5C_3	-0.685353	0.710526	R1		L3HYPDH_4	15.4269	-2.29067	R1
				KDM5C_3	-1.51255	0.0139827	R3		L3HYPDH_4	2.06988	3.63926	R2
				KDM5C_3	-4.67096	0.261541	R2		L3HYPDH_4	2.07799	0.644085	R3
				KDM5C_4	9.24172	1.65787	R2		LDHD_1	1.93789	3.5569	R1
				KDM5C_4	1.97563	1.66377	R1		LDHD_1	-4.53435	2.3738	R2
				KDM5C_4	1.48527	2.10654	R3		LDHD_1	3.44909	1.72967	R3
				L3HYPDH_1	0.968542	0.0533877	R1		LDHD_2	-1.56192	5.27264	R1
				L3HYPDH_1	0.523845	0.0550984	R3		LDHD_2	-7.59318	4.86678	R2
				L3HYPDH_1	-0.0242535	0.223315	R2		LDHD_2	2.61986	3.13832	R3
				L3HYPDH_2	3.85215	2.28408	R2		LDHD_3	1.00345	2.0086	R1
				L3HYPDH_2	1.72796	2.71622	R1		LDHD_3	-5.68611	3.65759	R2
				L3HYPDH_2	1.66315	1.57274	R3		LDHD_3	3.13183	1.98552	R3
				L3HYPDH_3	7.59716	1.64565	R2		LDHD_4	0.543898	0.902846	R1
				L3HYPDH_3	2.68236	1.83169	R3		LDHD_4	-0.259516	1.5313	R2
				L3HYPDH_3	2.40652	1.28367	R1		LDHD_4	3.86424	0.738092	R3
				L3HYPDH_4	0.483932	-0.173362	R3		LGALS9_1	0.656102	0.994253	R1
				L3HYPDH_4	0.209744	-0.313121	R1		LGALS9_1	-7.70292	2.506	R2
				L3HYPDH_4	-2.09377	0.00400694	R2		LGALS9_1	0.280457	0.806081	R3
				LDHD_1	-0.745585	0.409548	R1		LGALS9_2	-0.209585	-0.78266	R1
				LDHD_1	-1.38517	0.548502	R3		LGALS9_2	-1.08008	1.15279	R2
				LDHD_1	-4.44008	0.465057	R2		LGALS9_2	0.052876	1.39343	R3
				LDHD_2	3.21125	1.78719	R2		LGALS9_3	0.788498	0.2706	R1
				LDHD_2	0.51465	1.76451	R3		LGALS9_3	-5.00198	0.761171	R2
				LDHD_2	-1.40681	0.0824988	R1		LGALS9_3	4.28403	0.931055	R3
				LDHD_3	2.19572	1.57495	R2		LGALS9_4	-1.02748	0.351871	R1
				LDHD_3	0.522046	0.948703	R3		LGALS9_4	-5.39941	1.53905	R2
				LDHD_3	-1.17906	0.231108	R1		LGALS9_4	0.775277	0.644853	R3
				LDHD_4	-0.902733	-0.0478775	R3		LGR6_1	0.911693	3.18548	R1
				LDHD_4	-1.37548	0.25823	R1		LGR6_1	-5.67425	3.73384	R2
				LDHD_4	-3.83534	0.235044	R2		LGR6_1	6.68239	2.62175	R3
				LGALS9_1	5.84295	0.81563	R2		LGR6_2	1.04971	0.613783	R1
				LGALS9_1	2.92648	1.47524	R3		LGR6_2	-9.19871	2.48384	R2
				LGALS9_1	1.61895	0.816371	R1		LGR6_2	1.55913	0.657015	R3
				LGALS9_2	5.26751	0.840152	R2		LGR6_3	1.19412	0.298113	R1
				LGALS9_2	0.557995	1.00033	R1		LGR6_3	-3.90855	2.25619	R2
				LGALS9_2	0.226505	0.813451	R3		LGR6_3	1.05359	1.18517	R3
				LGALS9_3	1.35599	2.11786	R2		LGR6_4	2.4138	3.80741	R1
				LGALS9_3	0.000544267	0.0888644	R1		LGR6_4	-10.303	6.20116	R2
				LGALS9_3	-1.00431	0.232478	R3		LGR6_4	4.32547	3.09964	R3
				LGALS9_4	-0.280418	0.785864	R1		LMX1A_1	1.19361	2.05367	R1
				LGALS9_4	-1.29525	0.458163	R3		LMX1A_1	-4.65695	3.00323	R2
				LGALS9_4	-4.84852	0.76722	R2		LMX1A_1	-0.878885	-0.247227	R3
				LGR6_1	-0.798077	1.03294	R1		LMX1A_2	2.16869	2.09439	R1
				LGR6_1	-1.1483	0.794029	R3		LMX1A_2	-8.10529	3.25452	R2
				LGR6_1	-2.64577	1.12644	R2		LMX1A_2	3.50554	1.61488	R3
				LGR6_2	0.563727	0.428871	R2		LMX1A_3	0.693674	0.27766	R1
				LGR6_2	-0.0271529	0.371118	R1		LMX1A_3	-2.63322	1.32284	R2
				LGR6_2	-1.04656	0.0229466	R3		LMX1A_3	-0.0900322	0.341624	R3
				LGR6_3	1.92792	2.18382	R2		LMX1A_4	0.758339	0.844563	R1
				LGR6_3	-1.04167	0.378228	R1		LMX1A_4	-0.299061	0.975535	R2
				LGR6_3	-1.58619	0.18299	R3		LMX1A_4	-1.12826	-0.591574	R3
				LGR6_4	2.04161	1.90488	R2		LOXL4_1	1.36843	2.44789	R1
				LGR6_4	0.527274	1.65064	R1		LOXL4_1	-7.65645	3.92051	R2
				LGR6_4	-0.693322	1.6392	R3		LOXL4_1	2.75956	1.40756	R3
				LMX1A_1	-0.488449	0.39035	R1		LOXL4_2	2.29546	1.49853	R1
				LMX1A_1	-0.641381	0.265252	R3		LOXL4_2	-4.64014	1.46612	R2
				LMX1A_1	-3.73806	0.340026	R2		LOXL4_2	1.26652	0.793456	R3
				LMX1A_2	-1.21329	0.664071	R1		LOXL4_3	1.06096	2.98131	R1
				LMX1A_2	-2.59182	0.295038	R3		LOXL4_3	-11.1364	4.44322	R2
				LMX1A_2	-4.99678	0.92009	R2		LOXL4_3	3.01965	1.04862	R3
				LMX1A_3	-0.908986	0.658992	R1		LOXL4_4	0.411757	2.02163	R1
				LMX1A_3	-1.6166	0.920924	R3		LOXL4_4	-5.17301	4.96778	R2
				LMX1A_3	-5.00674	0.86486	R2		LOXL4_4	2.09646	1.29393	R3
				LMX1A_4	-1.46692	0.340136	R1		MCOLN1_1	-2.30108	3.82352	R1
				LMX1A_4	-1.53129	0.239154	R3		MCOLN1_1	-2.11567	-0.226455	R2
				LMX1A_4	-5.18371	0.652959	R2		MCOLN1_1	1.24267	3.1427	R3
				LOXL4_1	2.5983	1.84417	R2		MCOLN1_2	0.1795	3.76653	R1
				LOXL4_1	1.10698	1.55766	R1		MCOLN1_2	5.30773	-0.937809	R2
				LOXL4_1	-1.34013	0.555738	R3		MCOLN1_2	2.36993	1.36757	R3
				LOXL4_2	-1.50792	0.0451517	R1		MCOLN1_3	NA	NA	R1
				LOXL4_2	-2.4046	0.243029	R3		MCOLN1_3	9.53642	4.51037	R2
				LOXL4_2	-7.51597	0.445865	R2		MCOLN1_3	NA	NA	R3
				LOXL4_3	2.69116	1.35477	R1		MCOLN1_4	-2.03776	4.91048	R1
				LOXL4_3	1.83885	1.469	R2		MCOLN1_4	3.47285	0.689887	R2
				LOXL4_3	0.299486	1.17196	R3		MCOLN1_4	1.62422	3.58642	R3
				LOXL4_4	-0.311018	1.10127	R1		MME_1	2.39676	-5.99149	R1
				LOXL4_4	-1.68498	0.746501	R3		MME_1	-2.59691	0.451647	R2
				LOXL4_4	-3.24055	0.939804	R2		MME_1	1.30672	0.788745	R3
				MCOLN1_1	-0.333687	0.629617	R3		MME_2	0.953642	4.97597	R1
				MCOLN1_1	-1.17527	1.46869	R1		MME_2	1.16203	-0.0345154	R2
				MCOLN1_1	-1.55556	0.158414	R2		MME_2	1.85903	3.66414	R3
				MCOLN1_2	-0.697773	0.0492768	R3		MME_3	1.33913	3.47565	R1
				MCOLN1_2	-1.75757	-0.200521	R2		MME_3	-1.17351	0.678943	R2
				MCOLN1_2	-1.94064	0.369627	R1		MME_3	2.28847	5.00737	R3
				MCOLN1_3	1.77155	2.60265	R1		MME_4	-1.4534	9.08739	R1
				MCOLN1_3	1.4549	2.89928	R2		MME_4	6.75055	2.78607	R2
				MCOLN1_3	1.42257	2.07705	R3		MME_4	0.98645	2.67418	R3
				MCOLN1_4	0.608425	0.0613833	R1		MMP20_1	1.15054	0.64512	R1
				MCOLN1_4	-0.517262	-0.262533	R3		MMP20_1	-5.17263	-1.23856	R2
				MCOLN1_4	-0.8289	0.0268886	R2		MMP20_1	0.35915	0.284279	R3
				MME_1	-0.496917	0.399612	R3		MMP20_2	-1.79618	3.63385	R1
				MME_1	-1.02024	0.37122	R1		MMP20_2	12.6843	1.74177	R2
				MME_1	-1.8503	-0.229412	R2		MMP20_2	2.18315	1.89214	R3
				MME_2	-0.555202	-0.144554	R3		MMP20_3	-0.578037	7.32596	R1
				MME_2	-1.30076	0.471352	R2		MMP20_3	-8.59779	-0.669683	R2
				MME_2	-2.55594	-0.257213	R1		MMP20_3	1.53168	1.67374	R3
				MME_3	-0.431169	0.53134	R3		MMP20_4	-2.72531	7.60834	R1
				MME_3	-0.664642	0.306054	R1		MMP20_4	11.6291	3.16069	R2
				MME_3	-1.00369	0.821934	R2		MMP20_4	2.31096	3.36981	R3
				MME_4	-0.37744	0.605671	R3		MMP27_1	-3.0685	20.2088	R1
				MME_4	-1.41141	0.895997	R1		MMP27_1	5.86137	4.27234	R2
				MME_4	-1.52753	0.369061	R2		MMP27_1	2.67665	6.20947	R3
				MMP20_1	-0.754252	-0.239463	R3		MMP27_2	-0.823169	11.0725	R1
				MMP20_1	-1.40497	-0.921546	R1		MMP27_2	2.34172	1.54541	R2
				MMP20_1	-2.10169	-0.634171	R2		MMP27_2	1.76449	3.58106	R3
				MMP20_2	-0.948588	0.517729	R3		MMP27_3	-1.87012	17.3306	R1
				MMP20_2	-2.21603	0.514546	R2		MMP27_3	3.46578	0.97043	R2
				MMP20_2	-2.49299	0.708595	R1		MMP27_3	2.47094	5.02724	R3
				MMP20_3	2.3993	1.30763	R1		MMP27_4	-1.26045	6.87434	R1
				MMP20_3	0.210125	0.565114	R3		MMP27_4	16.5024	3.12428	R2
				MMP20_3	0.168297	1.13642	R2		MMP27_4	2.57703	5.03997	R3
				MMP20_4	-0.0479164	0.702932	R3		MMP8_1	2.00771	-0.949607	R1
				MMP20_4	-0.37624	0.734542	R1		MMP8_1	4.77704	1.69336	R2
				MMP20_4	-0.677358	0.62599	R2		MMP8_1	2.60659	4.22488	R3
				MMP27_1	-0.196536	0.638153	R3		MMP8_2	-0.67688	11.0657	R1
				MMP27_1	-0.678549	1.48833	R1		MMP8_2	1.70155	0.673051	R2
				MMP27_1	-1.26739	1.01519	R2		MMP8_2	1.15598	2.31175	R3
				MMP27_2	-0.751895	0.186587	R3		MMP8_4	-1.60403	7.42547	R1
				MMP27_2	-2.35245	-0.72857	R1		MMP8_4	12.2199	4.05135	R2
				MMP27_2	-3.12939	-0.677651	R2		MMP8_4	3.18908	4.04779	R3
				MMP27_3	-0.355367	0.336171	R3		MRPL43_1	-5.62341	14.1038	R1
				MMP27_3	-1.03605	0.75591	R1		MRPL43_1	-0.47947	0.313375	R2
				MMP27_3	-2.46003	0.276495	R2		MRPL43_1	2.58288	2.98504	R3
				MMP27_4	-0.496131	0.221976	R3		MRPL43_2	-4.54562	4.1195	R1
				MMP27_4	-1.74388	0.562005	R1		MRPL43_2	4.80088	-1.54309	R2
				MMP27_4	-2.04999	0.109099	R2		MRPL43_2	2.18454	-0.0466726	R3
				MMP8_1	-0.408861	-0.0839735	R3		MRPL43_3	-0.999506	2.05528	R1
				MMP8_1	-1.5764	-0.172139	R1		MRPL43_3	0.736424	0.107755	R2
				MMP8_1	-1.71982	0.0328957	R2		MRPL43_3	1.86196	3.33832	R3
				MMP8_2	-0.984643	-0.4135	R3		MRPL43_4	NA	NA	R1
				MMP8_2	-3.04869	-0.437827	R2		MRPL43_4	-11.4313	0.203936	R2
				MMP8_2	-3.21502	-0.99567	R1		MRPL43_4	3.22973	7.49263	R3
				MMP8_3	2.24002	2.27105	R1		MSH4_1	NA	NA	R1
				MMP8_3	1.05703	1.82328	R2		MSH4_1	-0.335541	-0.258024	R2
				MMP8_3	0.884569	1.74619	R3		MSH4_1	4.66987	3.64024	R3
				MMP8_4	1.74227	2.74825	R1		MSH4_2	-3.88376	22.5273	R1
				MMP8_4	0.568085	1.59176	R3		MSH4_2	-1.16115	0.950437	R2
				MMP8_4	0.122205	1.64713	R2		MSH4_2	1.72015	3.51295	R3
				MRPL43_1	1.60846	2.11411	R1		MSH4_3	-2.7775	8.18499	R1
				MRPL43_1	0.283594	1.72968	R2		MSH4_3	3.15143	0.366621	R2
				MRPL43_1	0.0302423	0.357303	R3		MSH4_3	3.04296	2.90375	R3
				MRPL43_2	-0.611602	-0.677417	R3		MSH4_4	-5.63408	15.0351	R1
				MRPL43_2	-1.18947	-1.36231	R1		MSH4_4	9.08874	3.39893	R2
				MRPL43_2	-1.42645	-0.843788	R2		MSH4_4	NA	NA	R3
				MRPL43_3	-0.876478	-0.102014	R3		MTX1_1	-0.0106751	6.18456	R1
				MRPL43_3	-1.54053	0.0041807	R1		MTX1_1	2.91126	1.92339	R2
				MRPL43_3	-2.28537	-0.218485	R2		MTX1_1	1.51521	1.7979	R3
				MRPL43_4	0.301559	1.33412	R3		MTX1_2	-0.549965	0.147565	R1
				MRPL43_4	-0.694591	1.4632	R2		MTX1_2	6.98808	1.37683	R2
				MRPL43_4	-1.23486	1.13317	R1		MTX1_2	3.06251	5.08062	R3
				MSH4_1	-0.589293	0.0199783	R3		MTX1_3	NA	NA	R1
				MSH4_1	-1.28954	-0.32049	R2		MTX1_3	7.64768	2.3622	R2
				MSH4_1	-1.35578	-0.363588	R1		MTX1_3	2.49927	4.79053	R3
				MSH4_2	-0.257963	0.892472	R3		MTX1_4	NA	NA	R1
				MSH4_2	-0.927863	0.24978	R1		MTX1_4	0.982781	4.70125	R2
				MSH4_2	-2.35991	0.184502	R2		MTX1_4	1.82331	5.11657	R3
				MSH4_3	0.099839	1.90957	R3		MYBBP1A_1	-7.32668	29.8665	R1
				MSH4_3	-1.94913	-0.0392853	R1		MYBBP1A_1	12.4918	5.23835	R2
				MSH4_3	-3.07933	-0.421065	R2		MYBBP1A_1	3.08992	4.48571	R3
				MSH4_4	0.801962	0.761418	R1		MYBBP1A_2	NA	NA	R1
				MSH4_4	0.116728	0.30152	R3		MYBBP1A_2	NA	NA	R2
				MSH4_4	-0.328455	1.04866	R2		MYBBP1A_2	1.54615	2.54779	R3
				MTX1_1	-0.342485	-0.360532	R3		MYBBP1A_4	NA	NA	R1
				MTX1_1	-0.949676	-0.65345	R1		MYBBP1A_4	3.70596	1.73019	R2
				MTX1_1	-1.99925	-0.661575	R2		MYBBP1A_4	4.86373	6.18312	R3
				MTX1_2	-0.583088	0.752209	R3		MYT1L_1	-2.29831	6.65065	R1
				MTX1_2	-0.684551	-0.0219653	R1		MYT1L_1	6.65254	1.35242	R2
				MTX1_2	-1.12897	0.454532	R2		MYT1L_1	2.27061	3.62617	R3
				MTX1_3	1.44739	2.24657	R3		MYT1L_2	NA	NA	R1
				MTX1_3	1.41783	2.37816	R2		MYT1L_2	9.90817	3.57824	R2
				MTX1_3	0.845295	2.59602	R1		MYT1L_2	1.90446	3.01362	R3
				MTX1_4	1.19313	3.75732	R1		MYT1L_3	-4.41475	7.53434	R1
				MTX1_4	0.844664	2.05532	R3		MYT1L_3	8.04062	1.72977	R2
				MTX1_4	0.787048	2.72205	R2		MYT1L_3	3.8983	5.20076	R3
				MYBBP1A_1	1.56425	2.30741	R1		NAPB_1	0.462619	3.52255	R1
				MYBBP1A_1	0.668604	2.10893	R2		NAPB_1	1.85024	2.3545	R2
				MYBBP1A_1	0.570127	1.36166	R3		NAPB_1	1.50588	0.812209	R3
				MYBBP1A_2	0.132988	-0.172746	R3		NAPB_2	0.612144	2.745	R1
				MYBBP1A_2	-0.593785	-0.414752	R1		NAPB_2	1.10261	1.05138	R2
				MYBBP1A_2	-0.789783	-0.208301	R2		NAPB_2	0.363476	1.43842	R3
				MYBBP1A_3	0.685912	0.301566	R3		NAPB_3	1.02446	0.783444	R1
				MYBBP1A_3	0.00746624	-0.0114803	R1		NAPB_3	2.53946	0.912883	R2
				MYBBP1A_3	-1.60795	-0.312423	R2		NAPB_3	0.888182	0.353699	R3
				MYBBP1A_4	0.568898	-0.514491	R1		NAPB_4	1.57719	0.972978	R1
				MYBBP1A_4	-0.0491732	0.0557824	R3		NAPB_4	0.718294	0.61433	R2
				MYBBP1A_4	-2.70704	0.0264882	R2		NAPB_4	0.770618	1.00752	R3
				MYT1L_1	-0.832489	0.440353	R3		NDUFA7_1	0.276522	1.1001	R1
				MYT1L_1	-2.06917	-0.22662	R1		NDUFA7_1	1.61427	1.76585	R2
				MYT1L_1	-2.18936	0.0469121	R2		NDUFA7_1	2.11297	3.38801	R3
				MYT1L_2	-0.154275	2.09412	R3		NDUFA7_2	-0.0729882	-2.16232	R1
				MYT1L_2	-1.35013	0.161103	R2		NDUFA7_2	2.39751	0.405703	R2
				MYT1L_2	-1.63906	-0.0662939	R1		NDUFA7_2	1.39167	1.3108	R3
				MYT1L_3	-0.0963042	0.292754	R3		NDUFA7_3	1.07769	2.47859	R1
				MYT1L_3	-0.633605	0.763143	R1		NDUFA7_3	1.56303	1.17802	R2
				MYT1L_3	-0.830814	1.35856	R2		NDUFA7_3	0.824008	3.26857	R3
				MYT1L_4	4.43304	3.55831	R1		NDUFA7_4	0.567086	1.96898	R1
				MYT1L_4	4.06599	3.36068	R2		NDUFA7_4	0.767487	1.08552	R2
				MYT1L_4	2.08083	2.47154	R3		NDUFA7_4	1.43074	1.59016	R3
				NAPB_1	0.834519	2.18297	R3		NFE2L2_1	0.891444	0.418839	R1
				NAPB_1	0.709236	2.92208	R1		NFE2L2_1	2.76416	1.84495	R2
				NAPB_1	0.358628	1.30918	R2		NFE2L2_1	0.585875	1.23882	R3
				NAPB_2	1.10192	0.894446	R3		NFE2L2_2	0.935422	-3.48259	R1
				NAPB_2	1.08066	1.12524	R1		NFE2L2_2	1.39956	0.271225	R2
				NAPB_2	-0.0922369	0.464943	R2		NFE2L2_2	0.54486	0.16555	R3
				NAPB_3	0.0766757	0.683942	R3		NFE2L2_3	0.824628	-1.95985	R1
				NAPB_3	-0.534251	0.459805	R1		NFE2L2_3	-1.3022	-0.691675	R2
				NAPB_3	-3.07779	0.211737	R2		NFE2L2_3	1.18625	-0.325272	R3
				NAPB_4	1.83347	-0.558108	R2		NFE2L2_4	1.23154	1.66185	R1
				NAPB_4	1.34126	-0.294814	R1		NFE2L2_4	-0.911991	0.0440354	R2
				NAPB_4	1.07751	0.319213	R3		NFE2L2_4	0.889773	0.562503	R3
				NDUFA7_1	0.696868	0.610287	R3		NR1D1_1	1.07862	1.5412	R1
				NDUFA7_1	0.238885	1.30421	R1		NR1D1_1	1.81514	1.31333	R2
				NDUFA7_1	-0.17352	2.64672	R2		NR1D1_1	1.18324	0.772534	R3
				NDUFA7_2	0.121243	0.421483	R3		NR1D1_2	1.34758	2.61598	R1
				NDUFA7_2	0.00259172	0.48768	R1		NR1D1_2	2.50231	1.16039	R2
				NDUFA7_2	-2.5539	0.0939635	R2		NR1D1_2	1.1622	1.90633	R3
				NDUFA7_3	0.567623	0.93525	R3		NR1D1_3	0.368644	-2.07935	R1
				NDUFA7_3	0.400465	1.34746	R1		NR1D1_3	1.42339	0.962487	R2
				NDUFA7_3	-0.48214	0.638888	R2		NR1D1_3	1.45231	3.51439	R3
				NDUFA7_4	1.10101	1.90832	R3		NR1D1_4	1.07291	1.86698	R1
				NDUFA7_4	1.06707	2.17007	R1		NR1D1_4	1.9125	1.64364	R2
				NDUFA7_4	0.485315	1.87879	R2		NR1D1_4	1.59657	3.06529	R3
				NFE2L2_1	1.37852	1.95749	R1		NRDC_1	0.536841	0.120076	R1
				NFE2L2_1	0.461819	0.587032	R2		NRDC_1	1.99577	1.43976	R2
				NFE2L2_1	-0.142716	1.27923	R3		NRDC_1	1.70706	1.6779	R3
				NFE2L2_2	0.079807	-0.874455	R1		NRDC_2	1.5525	3.71779	R1
				NFE2L2_2	-0.0436555	-0.449665	R3		NRDC_2	2.89252	1.93477	R2
				NFE2L2_2	-1.96492	-1.05941	R2		NRDC_2	2.11544	2.03988	R3
				NFE2L2_3	0.282765	-0.888783	R1		NRDC_3	1.24065	1.71284	R1
				NFE2L2_3	-0.021372	0.160666	R3		NRDC_3	0.167435	0.581019	R2
				NFE2L2_3	-1.80775	-0.423715	R2		NRDC_3	0.928136	2.8481	R3
				NFE2L2_4	0.686358	0.375138	R1		NRDC_4	1.22105	1.53168	R1
				NFE2L2_4	0.112532	0.0569267	R3		NRDC_4	0.78619	1.86526	R2
				NFE2L2_4	-2.77584	-0.0202948	R2		NRDC_4	0.692124	2.68368	R3
				NR1D1_1	0.0893368	0.00566242	R3		NTSR1_1	1.28771	0.66432	R1
				NR1D1_1	-0.00196613	0.995506	R1		NTSR1_1	1.53869	0.606286	R2
				NR1D1_1	-2.96793	0.387599	R2		NTSR1_1	-0.169539	-0.195	R3
				NR1D1_2	0.310856	1.54809	R3		NTSR1_2	0.514158	2.77088	R1
				NR1D1_2	0.128066	0.724139	R1		NTSR1_2	3.13028	2.83549	R2
				NR1D1_2	-1.55914	1.26499	R2		NTSR1_2	1.0602	1.52267	R3
				NR1D1_3	-0.363931	-0.173547	R3		NTSR1_3	0.833886	0.824548	R1
				NR1D1_3	-0.662854	-0.12878	R1		NTSR1_3	1.88355	1.45832	R2
				NR1D1_3	-3.63978	0.0544924	R2		NTSR1_3	1.10987	1.79324	R3
				NR1D1_4	0.442227	0.540609	R3		NTSR1_4	0.441787	1.74748	R1
				NR1D1_4	0.0772152	0.805419	R1		NTSR1_4	1.38265	1.2861	R2
				NR1D1_4	-2.30624	0.00958811	R2		NTSR1_4	1.49527	3.54814	R3
				NRDC_1	0.203226	1.12889	R1		P2RX7_1	2.27714	8.29363	R1
				NRDC_1	0.148591	0.24893	R3		P2RX7_1	3.09595	3.83479	R2
				NRDC_1	-2.26528	0.597659	R2		P2RX7_1	1.86493	1.99611	R3
				NRDC_2	3.54294	2.82258	R2		P2RX7_2	1.12707	3.32236	R1
				NRDC_2	1.22061	3.05651	R1		P2RX7_2	3.83256	3.10764	R2
				NRDC_2	0.891646	2.68005	R3		P2RX7_2	1.01476	2.03415	R3
				NRDC_3	0.468296	1.29727	R1		P2RX7_3	1.55389	7.71056	R1
				NRDC_3	0.106252	-0.161876	R3		P2RX7_3	1.32373	3.39836	R2
				NRDC_3	-2.8441	0.954017	R2		P2RX7_3	1.38708	3.23421	R3
				NRDC_4	2.89236	1.20634	R2		P2RX7_4	1.30931	3.68735	R1
				NRDC_4	2.62885	5.54316	R3		P2RX7_4	1.32475	0.30897	R2
				NRDC_4	1.37334	1.48944	R1		P2RX7_4	1.2605	3.64139	R3
				NTSR1_1	0.826214	1.0912	R3		PAPPA_1	1.95324	4.79372	R1
				NTSR1_1	0.425488	0.0950003	R1		PAPPA_1	2.52024	2.15144	R2
				NTSR1_1	-0.538022	0.138468	R2		PAPPA_1	0.663131	0.533054	R3
				NTSR1_2	1.8579	3.10279	R1		PAPPA_2	2.03688	5.38858	R1
				NTSR1_2	1.78679	2.08485	R2		PAPPA_2	1.62836	1.65024	R2
				NTSR1_2	1.00367	2.43099	R3		PAPPA_2	1.52656	2.1859	R3
				NTSR1_3	0.104429	0.819754	R3		PAPPA_3	1.63768	5.42055	R1
				NTSR1_3	-0.091425	1.50655	R1		PAPPA_3	2.99654	1.91157	R2
				NTSR1_3	-3.06064	1.16735	R2		PAPPA_3	0.726775	1.63311	R3
				NTSR1_4	0.478793	1.0325	R3		PAPPA_4	3.08896	5.45633	R1
				NTSR1_4	0.0878502	0.335454	R1		PAPPA_4	2.50359	1.98768	R2
				NTSR1_4	-3.12319	0.262554	R2		PAPPA_4	2.18598	3.40805	R3
				P2RX7_1	1.25173	2.89125	R3		PBX2_1	0.941131	1.63026	R1
				P2RX7_1	1.20956	2.95322	R2		PBX2_1	2.52767	0.407559	R2
				P2RX7_1	1.04294	3.05078	R1		PBX2_1	0.971095	1.76563	R3
				P2RX7_2	0.862171	1.7617	R3		PBX2_2	1.69725	7.25614	R1
				P2RX7_2	0.252379	0.808284	R1		PBX2_2	2.94376	2.71411	R2
				P2RX7_2	-0.867598	1.00691	R2		PBX2_2	2.32211	5.41531	R3
				P2RX7_3	1.56815	3.89665	R3		PBX2_3	1.96744	6.9509	R1
				P2RX7_3	1.02596	2.91366	R1		PBX2_3	3.42134	1.43574	R2
				P2RX7_3	0.76917	2.73157	R2		PBX2_3	1.22461	1.82944	R3
				P2RX7_4	0.284016	0.497145	R1		PBX2_4	0.854872	2.67992	R1
				P2RX7_4	-0.0611785	-0.21971	R3		PBX2_4	2.15744	2.04089	R2
				P2RX7_4	-2.82061	-0.068555	R2		PBX2_4	1.75709	3.37512	R3
				PAPPA_1	0.571877	2.09125	R3		PCNA_1	NA	NA	R1
				PAPPA_1	-0.0319049	2.53592	R1		PCNA_1	3.9837	2.49681	R2
				PAPPA_1	-3.56358	1.49838	R2		PCNA_1	NA	NA	R3
				PAPPA_2	0.653111	1.01011	R3		PCNA_2	NA	NA	R1
				PAPPA_2	-0.278475	1.18525	R1		PCNA_2	5.05284	2.02179	R2
				PAPPA_2	-1.58358	1.17015	R2		PCNA_2	NA	NA	R3
				PAPPA_3	0.627999	4.00538	R1		PCNA_3	-3.33056	0.364206	R1
				PAPPA_3	0.416601	2.45745	R3		PCNA_3	3.70174	2.56775	R2
				PAPPA_3	-0.883474	2.51864	R2		PCNA_3	64.25	1.89961	R3
				PAPPA_4	-0.0654326	0.873439	R3		PCNA_4	3.87453	1.45961	R1
				PAPPA_4	-0.467134	0.247834	R1		PCNA_4	2.82286	2.91006	R2
				PAPPA_4	-3.74456	0.138788	R2		PCNA_4	55.6826	1.16346	R3
				PBX2_1	0.405763	-0.361919	R3		PGF_1	9.72192	2.71832	R1
				PBX2_1	-0.11904	-0.974839	R1		PGF_1	2.77951	0.852655	R2
				PBX2_1	-1.11907	-0.658144	R2		PGF_1	NA	NA	R3
				PBX2_2	4.11065	3.61975	R2		PGF_2	2.14956	1.93255	R1
				PBX2_2	1.14929	4.58016	R1		PGF_2	2.12007	1.33257	R2
				PBX2_2	1.04864	3.3834	R3		PGF_2	-18.7612	1.8973	R3
				PBX2_3	1.17019	2.32941	R3		PGF_3	-4.00803	0.273851	R1
				PBX2_3	1.02123	2.54643	R1		PGF_3	0.453246	0.860758	R2
				PBX2_3	0.108747	2.53733	R2		PGF_3	-8.14888	1.09751	R3
				PBX2_4	0.604999	3.30992	R3		PGF_4	2.50741	2.06676	R1
				PBX2_4	0.110282	2.91045	R1		PGF_4	2.2225	2.94829	R2
				PBX2_4	-2.22686	3.01051	R2		PGF_4	-10.8511	2.28986	R3
				PCNA_1	3.08947	1.8733	R1		PHF19_1	-2.83977	-1.11573	R1
				PCNA_1	-1.5262	0.296648	R3		PHF19_1	-1.51817	-0.867332	R2
				PCNA_1	-24.8761	2.21181	R2		PHF19_1	18.5758	-0.357903	R3
				PCNA_2	2.8546	1.22079	R1		PHF19_2	-0.554217	0.430615	R1
				PCNA_2	-1.34013	0.133243	R3		PHF19_2	3.1217	2.05649	R2
				PCNA_2	-39.1286	1.23004	R2		PHF19_2	26.8736	1.24	R3
				PCNA_3	1.2503	1.53293	R1		PHF19_4	3.8701	2.22171	R1
				PCNA_3	0.938977	0.609739	R3		PHF19_4	3.82104	3.10576	R2
				PCNA_3	-15.4974	2.32841	R2		PHF19_4	NA	NA	R3
				PCNA_4	5.84232	1.59947	R3		PHOX2A_1	6.50852	3.47625	R1
				PCNA_4	2.26424	1.3492	R1		PHOX2A_1	4.35197	3.18434	R2
				PCNA_4	-43.0957	0.71668	R2		PHOX2A_1	NA	NA	R3
				PGF_1	7.61798	1.08783	R3		PHOX2A_2	2.94004	1.54481	R1
				PGF_1	5.40176	1.07057	R1		PHOX2A_2	2.18759	2.73287	R2
				PGF_1	-60.754	1.20102	R2		PHOX2A_2	16.2556	1.50097	R3
				PGF_2	1.60515	0.0334761	R1		PHOX2A_3	3.82025	1.04403	R1
				PGF_2	0.137927	0.339308	R3		PHOX2A_3	1.70154	1.84383	R2
				PGF_2	-31.4786	0.324685	R2		PHOX2A_3	-6.69944	0.304535	R3
				PGF_3	2.42002	0.111539	R1		PHOX2A_4	0.825647	0.985834	R1
				PGF_3	2.32075	1.17936	R3		PHOX2A_4	2.80867	1.99213	R2
				PGF_3	-20.9442	0.559016	R2		PHOX2A_4	8.27809	0.159423	R3
				PGF_4	3.83306	3.02004	R3		PHTF1_1	-0.597424	0.659775	R1
				PGF_4	3.27306	1.81387	R1		PHTF1_1	1.22049	1.33624	R2
				PGF_4	-53.374	2.46987	R2		PHTF1_1	-93.323	-0.0718742	R3
				PHF19_1	1.44367	-0.21659	R3		PHTF1_2	-2.87633	0.59267	R1
				PHF19_1	1.13281	-0.533679	R1		PHTF1_2	2.66136	1.43256	R2
				PHF19_1	-18.4263	-0.977606	R2		PHTF1_2	-34.5084	-0.560996	R3
				PHF19_2	2.04026	1.03562	R1		PHTF1_3	-1.12256	-0.638335	R1
				PHF19_2	1.72527	1.73441	R3		PHTF1_3	1.63518	1.94198	R2
				PHF19_2	-1.04052	1.04197	R2		PHTF1_3	30.4747	0.407287	R3
				PHF19_4	0.782153	1.62598	R1		PHTF1_4	2.96219	3.37726	R1
				PHF19_4	0.530324	2.17501	R3		PHTF1_4	4.64889	5.17907	R2
				PHF19_4	-11.1286	2.53883	R2		PHTF1_4	NA	NA	R3
				PHOX2A_1	0.991497	3.62499	R3		PLCH2_1	-2.35452	0.475723	R1
				PHOX2A_1	0.912894	2.34955	R1		PLCH2_1	2.26738	1.20384	R2
				PHOX2A_1	-2.90311	2.75055	R2		PLCH2_1	NA	NA	R3
				PHOX2A_2	17.9777	0.63447	R2		PLCH2_2	-2.7661	0.881557	R1
				PHOX2A_2	0.0712717	0.710578	R1		PLCH2_2	4.5668	2.57356	R2
				PHOX2A_2	-1.58247	1.31861	R3		PLCH2_2	21.5197	0.856986	R3
				PHOX2A_3	25.0241	1.47719	R2		PLCH2_3	-2.48802	0.487557	R1
				PHOX2A_3	-0.617447	0.849748	R1		PLCH2_3	2.30805	3.4178	R2
				PHOX2A_3	-1.51994	1.49094	R3		PLCH2_3	-24.441	1.40755	R3
				PHOX2A_4	19.9836	-0.0525837	R2		PLCH2_4	-1.29705	1.11448	R1
				PHOX2A_4	-0.0838606	0.751259	R1		PLCH2_4	2.65369	2.39086	R2
				PHOX2A_4	-1.9266	0.837887	R3		PLCH2_4	33.3174	2.05436	R3
				PHTF1_1	9.4633	1.09958	R2		PNPT1_1	2.09251	0.62664	R1
				PHTF1_1	-0.585057	0.763989	R1		PNPT1_1	2.72964	1.9299	R2
				PHTF1_1	-1.35588	1.73319	R3		PNPT1_1	-38.9073	-0.266789	R3
				PHTF1_2	29.1133	0.294192	R2		PNPT1_2	0.79795	0.384811	R1
				PHTF1_2	-0.943842	-0.0806956	R1		PNPT1_2	-0.0822864	-0.088522	R2
				PHTF1_2	-2.15168	0.246846	R3		PNPT1_2	-35.3511	-0.951769	R3
				PHTF1_3	-0.201226	0.392367	R1		PNPT1_3	3.14112	0.534057	R1
				PHTF1_3	-0.472302	1.79342	R3		PNPT1_3	-0.322816	0.590911	R2
				PHTF1_3	-2.18203	1.14575	R2		PNPT1_3	-35.3399	-0.488965	R3
				PHTF1_4	3.74632	2.81763	R1		PNPT1_4	4.0385	2.41203	R1
				PHTF1_4	2.55233	3.8303	R3		PNPT1_4	2.13043	2.84448	R2
				PHTF1_4	-62.0505	4.13575	R2		PNPT1_4	20.7725	2.2648	R3
				PLCH2_1	1.9495	0.0641053	R2		POLA1_1	-1.82606	-0.504124	R1
				PLCH2_1	0.65262	1.47676	R3		POLA1_1	NA	NA	R2
				PLCH2_1	0.310199	0.180343	R1		POLA1_1	NA	NA	R3
				PLCH2_2	10.4662	1.24234	R2		POLA1_2	0.96524	-0.577912	R1
				PLCH2_2	-0.0795332	0.456021	R1		POLA1_2	4.23612	1.387	R2
				PLCH2_2	-2.34	1.06237	R3		POLA1_2	NA	NA	R3
				PLCH2_3	1.70288	1.09066	R2		POLA1_3	1.56571	0.0381469	R1
				PLCH2_3	1.6782	1.22733	R1		POLA1_3	3.20802	0.134235	R2
				PLCH2_3	0.109666	1.05513	R3		POLA1_3	NA	NA	R3
				PLCH2_4	7.91075	1.95703	R2		POLA1_4	2.94004	1.18673	R1
				PLCH2_4	0.328296	1.01334	R1		POLA1_4	4.33509	1.70592	R2
				PLCH2_4	-1.58922	1.63856	R3		POLA1_4	NA	NA	R3
				PNPT1_1	2.08841	2.64126	R3		POLD1_1	-0.927572	0.0118339	R1
				PNPT1_1	0.887323	1.44132	R1		POLD1_1	3.4566	3.17181	R2
				PNPT1_1	-5.10159	1.66665	R2		POLD1_1	19.0871	1.04959	R3
				PNPT1_2	13.4281	0.344263	R2		POLD1_2	6.23432	2.01037	R1
				PNPT1_2	0.0314067	-0.16414	R1		POLD1_2	6.94332	3.69178	R2
				PNPT1_2	-1.75003	-0.395969	R3		POLD1_2	78.6882	0.739659	R3
				PNPT1_3	18.485	0.847317	R2		POLD1_3	3.88949	1.4429	R1
				PNPT1_3	-0.395699	0.208524	R1		POLD1_3	1.4192	1.79857	R2
				PNPT1_3	-2.37101	0.736216	R3		POLD1_3	31.1601	-0.119161	R3
				PNPT1_4	1.48668	2.79151	R3		POLD1_4	-0.394682	0.477533	R1
				PNPT1_4	1.33764	1.83453	R1		POLD1_4	1.36703	1.32752	R2
				PNPT1_4	-33.8767	3.61364	R2		POLD1_4	-9.1264	-0.518637	R3
				POLA1_1	NA	NA	R2		POLR1B_1	3.66071	1.33403	R1
				POLA1_1	NA	NA	R3		POLR1B_1	2.61916	1.52811	R2
				POLA1_1	4.24437	0.40857	R1		POLR1B_1	NA	NA	R3
				POLA1_3	NA	NA	R1		POLR1B_2	5.78507	2.56114	R1
				POLA1_3	NA	NA	R2		POLR1B_2	NA	NA	R2
				POLA1_3	4.83294	-0.600813	R3		POLR1B_2	NA	NA	R3
				POLA1_4	NA	NA	R2		POLR1B_3	-1.57014	-1.17838	R1
				POLA1_4	1.79105	0.168385	R3		POLR1B_3	1.11	1.07235	R2
				POLA1_4	1.65131	0.0486372	R1		POLR1B_3	NA	NA	R3
				POLD1_1	2.26424	1.22277	R2		POLR1B_4	-0.923141	-0.131008	R1
				POLD1_1	0.133429	0.535415	R1		POLR1B_4	2.6276	1.92333	R2
				POLD1_1	-1.73903	0.953182	R3		POLR1B_4	5.60955	-0.00749672	R3
				POLD1_2	1.56271	0.994714	R3		PPCDC_1	-0.516359	6.91091	R1
				POLD1_2	1.38865	0.486517	R1		PPCDC_1	-11.2901	-1.91687	R2
				POLD1_2	-2.29947	0.756616	R2		PPCDC_1	2.64709	1.89884	R3
				POLD1_3	1.60292	0.554279	R1		PPCDC_3	1.68153	5.24134	R1
				POLD1_3	-0.447543	0.456482	R3		PPCDC_3	-0.546578	1.61549	R2
				POLD1_3	-5.0781	0.295404	R2		PPCDC_3	1.47302	3.69093	R3
				POLD1_4	29.1039	-0.607961	R2		PPCDC_4	-1.73688	3.86094	R1
				POLD1_4	-0.245287	0.241566	R1		PPCDC_4	-1.32274	0.510365	R2
				POLD1_4	-2.61661	0.421715	R3		PPCDC_4	0.212257	0.218624	R3
				POLR1B_2	NA	NA	R1		PPP1R16A_1	2.99931	1.89315	R1
				POLR1B_2	NA	NA	R3		PPP1R16A_1	4.47089	2.13982	R2
				POLR1B_2	-3.81914	-0.0208776	R2		PPP1R16A_1	18.0028	1.43135	R3
				POLR1B_4	0.74832	1.08984	R1		PPP1R16A_2	2.0842	1.86015	R1
				POLR1B_4	0.361511	2.22162	R3		PPP1R16A_2	3.00432	2.50415	R2
				POLR1B_4	-0.796242	1.27171	R2		PPP1R16A_2	32.5815	1.20844	R3
				PPCDC_1	1.40497	0.329014	R1		PPP1R16A_3	1.84988	1.78414	R1
				PPCDC_1	1.11897	0.138095	R3		PPP1R16A_3	2.58732	2.23858	R2
				PPCDC_1	-1.96656	0.140164	R2		PPP1R16A_3	18.868	1.36844	R3
				PPCDC_2	4.45705	2.17456	R1		PPP1R16A_4	2.89738	1.36716	R1
				PPCDC_2	4.28209	1.67196	R2		PPP1R16A_4	3.28206	2.29928	R2
				PPCDC_2	1.97801	1.23529	R3		PPP1R16A_4	4.26124	0.334312	R3
				PPCDC_3	3.74322	1.85178	R1		PPP4C_1	5.17083	-0.331775	R1
				PPCDC_3	3.22198	1.37086	R2		PPP4C_1	-1.80021	10.4774	R2
				PPCDC_3	2.68976	0.900593	R3		PPP4C_1	0.873941	0.84634	R3
				PPCDC_4	0.710184	0.00595197	R3		PPP4C_2	-2.93255	0.641229	R1
				PPCDC_4	0.0849101	-0.059857	R1		PPP4C_2	-0.358265	1.79937	R2
				PPCDC_4	-0.795528	-0.244343	R2		PPP4C_2	0.910618	-0.57578	R3
				PPP1R16A_1	27.34	1.55343	R2		PPP4C_3	-3.20067	0.213183	R1
				PPP1R16A_1	0.0965807	0.705023	R1		PPP4C_3	-3.44656	4.31088	R2
				PPP1R16A_1	-2.00338	1.72088	R3		PPP4C_3	0.10933	-0.727445	R3
				PPP1R16A_2	1.82981	3.29977	R3		PPP4C_4	-2.85354	1.06266	R1
				PPP1R16A_2	1.26433	1.13191	R1		PPP4C_4	-1.90653	4.54049	R2
				PPP1R16A_2	-29.7099	3.01685	R2		PPP4C_4	-0.175124	-1.67819	R3
				PPP1R16A_3	5.7475	1.70399	R2		PPWD1_1	0.282684	2.84791	R1
				PPP1R16A_3	0.590827	1.15222	R1		PPWD1_1	-2.99506	1.99197	R2
				PPP1R16A_3	-0.887458	1.1367	R3		PPWD1_1	1.79493	2.13911	R3
				PPP1R16A_4	13.5573	1.65539	R2		PPWD1_2	0.111182	1.1081	R1
				PPP1R16A_4	0.533575	2.45418	R3		PPWD1_2	3.82847	3.15131	R2
				PPP1R16A_4	-0.381143	1.43363	R1		PPWD1_2	1.66667	2.15926	R3
				PPP4C_1	14.968	1.72765	R1		PPWD1_3	0.0807668	1.93149	R1
				PPP4C_1	4.12187	2.09877	R3		PPWD1_3	-0.197232	2.994	R2
				PPP4C_1	2.58639	1.90502	R2		PPWD1_3	-1.16041	0.415984	R3
				PPP4C_2	8.30632	-0.767108	R1		PPWD1_4	1.12204	1.92479	R1
				PPP4C_2	1.74388	-0.0553394	R3		PPWD1_4	-7.3134	2.79459	R2
				PPP4C_2	1.0731	0.341873	R2		PPWD1_4	1.84566	1.67117	R3
				PPP4C_3	12.8173	1.72389	R1		PRICKLE4_1	0.0445922	1.83022	R1
				PPP4C_3	4.6798	0.730985	R3		PRICKLE4_1	2.21291	1.19803	R2
				PPP4C_3	2.82619	1.84437	R2		PRICKLE4_1	1.21629	0.0624377	R3
				PPP4C_4	11.1233	1.14513	R1		PRICKLE4_2	1.90694	1.58212	R1
				PPP4C_4	3.01997	1.67242	R3		PRICKLE4_2	3.30277	2.69541	R2
				PPP4C_4	1.42841	1.12277	R2		PRICKLE4_2	-23.4017	0.330013	R3
				PPWD1_1	6.21096	2.33021	R2		PRICKLE4_3	1.73799	1.66051	R1
				PPWD1_1	1.06489	1.56281	R1		PRICKLE4_3	2.52057	2.31655	R2
				PPWD1_1	0.320197	1.17537	R3		PRICKLE4_3	16.5478	0.694155	R3
				PPWD1_2	1.04808	0.904914	R1		PRICKLE4_4	6.43983	1.78859	R1
				PPWD1_2	0.93642	0.690822	R2		PRICKLE4_4	2.53361	2.08141	R2
				PPWD1_2	-0.419642	1.18134	R3		PRICKLE4_4	-13.6152	-0.388309	R3
				PPWD1_3	-1.44346	0.0736615	R1		PRKAR1A_1	-1.70935	-0.508812	R1
				PPWD1_3	-2.33294	0.310585	R3		PRKAR1A_1	-1.2937	-1.28744	R2
				PPWD1_3	-5.76502	0.526101	R2		PRKAR1A_1	9.32488	5.39112	R3
				PPWD1_4	-0.48337	0.912566	R1		PRKAR1A_2	-2.27119	3.40659	R1
				PPWD1_4	-0.834847	1.31954	R3		PRKAR1A_2	0.123532	0.243845	R2
				PPWD1_4	-4.23791	0.823531	R2		PRKAR1A_2	0.394009	-1.47198	R3
				PRICKLE4_1	20.9748	-0.404297	R2		PRKAR1A_3	9.77715	-1.28844	R1
				PRICKLE4_1	0.0647149	0.276228	R1		PRKAR1A_3	0.11361	0.292341	R2
				PRICKLE4_1	-3.27185	0.951866	R3		PRKAR1A_3	-0.0875576	-3.3219	R3
				PRICKLE4_2	-0.0792709	1.35869	R1		PRKAR1A_4	-8.4049	5.36854	R1
				PRICKLE4_2	-0.193448	3.36461	R3		PRKAR1A_4	3.68695	4.13941	R2
				PRICKLE4_2	-7.91075	2.01507	R2		PRKAR1A_4	-8.67512	-21.6582	R3
				PRICKLE4_3	11.6007	1.36354	R2		PTGES2_1	-3.74325	1.80977	R1
				PRICKLE4_3	-0.250402	0.302673	R1		PTGES2_1	0.301141	0.50307	R2
				PRICKLE4_3	-1.06352	1.24692	R3		PTGES2_1	13.1659	2.2144	R3
				PRICKLE4_4	0.227584	0.960448	R1		PTGES2_2	-4.02134	1.53969	R1
				PRICKLE4_4	0.160935	1.14675	R3		PTGES2_2	0.442699	-0.490915	R2
				PRICKLE4_4	-4.58955	1.10105	R2		PTGES2_2	3.07834	2.8098	R3
				PRKAR1A_1	80.0044	-0.453947	R3		PTGES2_3	1.6742	-0.178802	R1
				PRKAR1A_1	11.3577	-1.23084	R2		PTGES2_3	1.46999	1.1035	R2
				PRKAR1A_1	1.03653	-0.746486	R1		PTGES2_3	-5.24424	0.643798	R3
				PRKAR1A_2	41.9985	3.00456	R3		PTGES2_4	-0.932831	1.61687	R1
				PRKAR1A_2	5.59395	3.15053	R1		PTGES2_4	1.87349	0.892527	R2
				PRKAR1A_2	-14.251	4.30798	R2		PTGES2_4	-5.13825	-9.17182	R3
				PRKAR1A_3	23.7456	0.22626	R2		REG3A_1	0.934804	-2.30695	R1
				PRKAR1A_3	-3.32334	1.00132	R1		REG3A_1	1.20049	0.0984866	R2
				PRKAR1A_3	-34.3719	1.27318	R3		REG3A_1	-1.31672	-0.807096	R3
				PRKAR1A_4	107.447	3.76606	R3		REG3A_2	0.668313	0.920837	R1
				PRKAR1A_4	13.3674	4.2591	R1		REG3A_2	1.82334	1.53495	R2
				PRKAR1A_4	-28.0354	5.13645	R2		REG3A_2	-0.0401308	-0.0215757	R3
				PTGES2_1	NA	NA	R3		REG3A_3	1.41285	1.79087	R1
				PTGES2_1	2.38843	1.0391	R1		REG3A_3	1.51358	0.762833	R2
				PTGES2_1	-22.6092	1.48315	R2		REG3A_3	1.26775	0.206043	R3
				PTGES2_2	77.723	1.12922	R3		REG3A_4	1.15701	4.18972	R1
				PTGES2_2	5.6168	0.938002	R1		REG3A_4	1.61606	1.70934	R2
				PTGES2_2	-26.178	0.822005	R2		REG3A_4	-0.29612	0.235084	R3
				PTGES2_3	2.9925	0.502467	R1		RFWD2_1	5.6177	2.91078	R1
				PTGES2_3	-3.16372	-0.583757	R2		RFWD2_1	-0.477758	4.98915	R2
				PTGES2_3	-10.9704	0.137582	R3		RFWD2_1	13.6382	-16.8508	R3
				PTGES2_4	4.57479	0.935331	R1		RFWD2_2	-7.17451	4.56205	R1
				PTGES2_4	-1.56593	1.52871	R3		RFWD2_2	0.282289	2.57178	R2
				PTGES2_4	-3.7684	2.03621	R2		RFWD2_2	-13.5922	-11.0291	R3
				REG3A_1	0.77567	-0.407219	R3		RFWD2_3	-4.13434	1.44548	R1
				REG3A_1	0.638277	-0.512255	R1		RFWD2_3	-0.721184	0.071814	R2
				REG3A_1	-2.35323	-0.756342	R2		RFWD2_3	-2.76037	-0.4	R3
				REG3A_2	1.75028	1.13363	R2		RFWD2_4	5.45888	3.30619	R1
				REG3A_2	1.59864	1.14547	R1		RFWD2_4	3.77923	5.8529	R2
				REG3A_2	0.71358	1.24154	R3		RFWD2_4	-12.4493	-28.3179	R3
				REG3A_3	0.16581	0.909401	R3		RHOF_1	11.8462	-1.77853	R1
				REG3A_3	-0.175075	0.904587	R1		RHOF_1	0.910038	1.72837	R2
				REG3A_3	-1.93666	0.674923	R2		RHOF_1	-6.26959	-19.8205	R3
				REG3A_4	0.186675	1.38453	R3		RHOF_2	-2.55618	1.304	R1
				REG3A_4	-0.367487	0.748019	R1		RHOF_2	0.524392	0.830264	R2
				REG3A_4	-2.68884	0.454237	R2		RHOF_2	-2.95392	-7.17243	R3
				RFWD2_1	49.1896	4.01388	R3		RHOF_3	-3.8619	1.48863	R1
				RFWD2_1	9.63822	4.44032	R1		RHOF_3	2.61171	0.270016	R2
				RFWD2_1	-40.6492	8.08454	R2		RHOF_3	-3.68664	-12.8545	R3
				RFWD2_2	25.24	3.13576	R3		RHOF_4	-1.12116	0.748511	R1
				RFWD2_2	3.45995	3.95587	R1		RHOF_4	0.904085	0.481984	R2
				RFWD2_2	-24.2362	6.49526	R2		RHOF_4	-8.053	-6.25237	R3
				RFWD2_3	22.2829	0.518609	R2		RNASEH2A_1	0.455744	1.52024	R1
				RFWD2_3	-3.68035	0.745249	R1		RNASEH2A_1	1.7789	1.40502	R2
				RFWD2_3	-33.7941	0.600644	R3		RNASEH2A_1	-12.7419	-9.33599	R3
				RFWD2_4	44.277	3.48172	R3		RNASEH2A_2	-3.94601	0.552328	R1
				RFWD2_4	7.12103	3.79894	R1		RNASEH2A_2	4.04316	0.441054	R2
				RFWD2_4	-40.9778	7.1146	R2		RNASEH2A_2	-5.57143	-3.86585	R3
				RHOF_1	53.3822	2.74228	R3		RNASEH2A_3	1.52793	0.500547	R1
				RHOF_1	6.48078	2.81335	R1		RNASEH2A_3	1.09195	0.303876	R2
				RHOF_1	-13.3155	4.23003	R2		RNASEH2A_3	-7.9424	-8.05697	R3
				RHOF_2	26.6731	-0.305592	R2		RNASEH2A_4	-4.63026	0.766257	R1
				RHOF_2	-4.90563	0.315512	R1		RNASEH2A_4	1.1065	1.30071	R2
				RHOF_2	-41.963	0.245934	R3		RNASEH2A_4	12.5783	-1.53201	R3
				RHOF_3	16.7336	-0.364715	R2		RNF123_1	-3.02574	0.777075	R1
				RHOF_3	-3.10913	0.252064	R1		RNF123_1	2.08484	0.760806	R2
				RHOF_3	-7.41185	1.08413	R3		RNF123_1	-0.525346	-4.72588	R3
				RHOF_4	17.4181	-0.117931	R2		RNF123_2	-0.315756	0.698675	R1
				RHOF_4	0.703796	0.270369	R1		RNF123_2	2.46056	1.52719	R2
				RHOF_4	-2.52296	0.223753	R3		RNF123_2	-10.318	-3.5902	R3
				RNASEH2A_1	17.3822	1.29493	R3		RNF123_3	-1.51538	0.719825	R1
				RNASEH2A_1	7.58813	1.91722	R2		RNF123_3	1.59699	0.51907	R2
				RNASEH2A_1	-0.417232	0.970898	R1		RNF123_3	-12.2811	-4.17825	R3
				RNASEH2A_2	2.83542	1.7294	R1		RNF123_4	3.4639	0.00534824	R1
				RNASEH2A_2	-7.46492	0.947656	R2		RNF123_4	3.66149	1.98847	R2
				RNASEH2A_2	-24.9733	0.572751	R3		RNF123_4	-16.1014	-13.962	R3
				RNASEH2A_3	14.4564	0.675516	R2		RNF167_1	-1.70998	1.20214	R1
				RNASEH2A_3	-1.02892	1.29915	R1		RNF167_1	0.305771	0.693457	R2
				RNASEH2A_3	-26.5556	0.764357	R3		RNF167_1	-3.64055	-6.32956	R3
				RNASEH2A_4	30.8169	-0.181322	R2		RNF167_2	-1.66918	0.190835	R1
				RNASEH2A_4	-6.33702	0.156176	R1		RNF167_2	1.51265	0.616186	R2
				RNASEH2A_4	-27.2193	0.977171	R3		RNF167_2	-9.63825	-4.78591	R3
				RNF123_1	20.3046	-0.111278	R2		RNF167_3	-2.63151	2.10028	R1
				RNF123_1	-4.1002	0.319551	R1		RNF167_3	3.26162	-0.0455194	R2
				RNF123_1	-22.1052	0.123787	R3		RNF167_3	4.60369	6.24257	R3
				RNF123_2	24.3799	-0.763008	R2		RNF167_4	0.0213434	1.19096	R1
				RNF123_2	-4.89278	0.112727	R1		RNF167_4	1.12039	1.60905	R2
				RNF123_2	-38.1585	0.937792	R3		RNF167_4	-15.4954	-11.3035	R3
				RNF123_3	12.1015	0.203791	R2		RNF222_1	-0.146893	-0.453385	R1
				RNF123_3	-3.77032	0.657894	R1		RNF222_1	-0.372251	0.370977	R2
				RNF123_3	-30.1763	0.141046	R3		RNF222_1	-1.66129	-2.38959	R3
				RNF123_4	1.21742	2.4311	R1		RNF222_2	-4.78719	2.33256	R1
				RNF123_4	1.01778	2.12091	R3		RNF222_2	2.19001	1.90561	R2
				RNF123_4	-6.13463	4.18383	R2		RNF222_2	-19.947	-7.11485	R3
				RNF167_1	27.9601	0.680537	R2		RNF222_3	-2.73697	2.85402	R1
				RNF167_1	-4.78662	0.729224	R1		RNF222_3	3.18158	1.61414	R2
				RNF167_1	-34.4548	0.246845	R3		RNF222_3	-12.6751	-20.3498	R3
				RNF167_2	29.6965	-0.304965	R2		RNF222_4	-11.8657	3.12799	R1
				RNF167_2	-3.81554	0.115593	R1		RNF222_4	3.84405	1.84459	R2
				RNF167_2	-39.9837	0.286102	R3		RNF222_4	-13.9931	-8.60582	R3
				RNF167_3	6.09037	1.93034	R3		RPN1_1	1.45745	0.79438	R1
				RNF167_3	4.35254	4.07299	R2		RPN1_1	0.087715	0.865018	R2
				RNF167_3	-1.37165	2.0357	R1		RPN1_1	-0.648002	-1.44586	R3
				RNF167_4	9.29036	1.71637	R2		RPN1_2	1.24648	0.627363	R1
				RNF167_4	-0.54909	0.622392	R1		RPN1_2	0.0669793	4.20517	R2
				RNF167_4	-27.557	0.901695	R3		RPN1_2	-1.03661	-2.39828	R3
				RNF222_1	9.97262	2.41053	R2		RPN1_3	-0.152973	0.250263	R1
				RNF222_1	-1.95192	1.31009	R1		RPN1_3	0.783839	4.07445	R2
				RNF222_1	-41.8563	1.26388	R3		RPN1_3	-1.39861	-2.30123	R3
				RNF222_2	6.69823	2.72384	R2		RPN1_4	0.00924564	-0.0440651	R1
				RNF222_2	0.78948	2.08345	R1		RPN1_4	6.5931	-9.66525	R2
				RNF222_2	-1.56296	2.20836	R3		RPN1_4	0.580808	1.19	R3
				RNF222_3	8.01711	4.10914	R2		RSPRY1_1	-5.62461	1.49751	R1
				RNF222_3	-1.49066	2.3999	R1		RSPRY1_1	3.41376	1.05104	R2
				RNF222_3	-13.4356	1.79421	R3		RSPRY1_1	-15.0968	-8.03124	R3
				RNF222_4	34.3867	2.91158	R3		RSPRY1_2	12.0678	-2.21478	R1
				RNF222_4	8.41533	3.30413	R1		RSPRY1_2	3.27815	1.64242	R2
				RNF222_4	-39.3143	6.58388	R2		RSPRY1_2	-13.5369	-6.89556	R3
				RPN1_1	-0.0817459	-0.132446	R2		RSPRY1_3	0.931576	-0.309104	R1
				RPN1_1	-1.59174	-0.325651	R3		RSPRY1_3	2.45427	1.16242	R2
				RPN1_1	-4.43085	-0.671883	R1		RSPRY1_3	2.36175	1.84074	R3
				RPN1_2	1.78709	1.54604	R3		RSPRY1_4	0.964846	2.4044	R1
				RPN1_2	0.72681	1.16382	R2		RSPRY1_4	3.14057	3.15274	R2
				RPN1_2	0.619073	2.07205	R1		RSPRY1_4	-6.09447	-15.709	R3
				RPN1_3	2.90785	-0.0528659	R1		RUNX1_1	-1.3032	0.463352	R1
				RPN1_3	0.977598	0.65676	R2		RUNX1_1	0.949066	1.06964	R2
				RPN1_3	-1.08738	0.723669	R3		RUNX1_1	47.2097	22.6309	R3
				RPN1_4	0.903714	0.303382	R2		RUNX1_2	-10.9874	4.56363	R1
				RPN1_4	-0.504473	0.38538	R3		RUNX1_2	4.25848	4.14834	R2
				RPN1_4	-2.26874	-0.464069	R1		RUNX1_2	-15.0184	-15.2888	R3
				RSPRY1_1	20.0878	-0.0482646	R2		RUNX1_3	-6.52103	0.443904	R1
				RSPRY1_1	-1.27931	1.61977	R1		RUNX1_3	4.34315	0.38462	R2
				RSPRY1_1	-24.1941	0.611583	R3		RUNX1_3	1.08065	4.64625	R3
				RSPRY1_2	1.46606	0.983054	R2		RUNX1_4	-1.05587	0.687249	R1
				RSPRY1_2	0.561466	1.7354	R1		RUNX1_4	1.90028	1.84843	R2
				RSPRY1_2	-5.28148	1.10983	R3		RUNX1_4	-7.59677	-11.6833	R3
				RSPRY1_3	23.2322	0.438398	R2		SARS_1	-1.16824	0.926097	R1
				RSPRY1_3	-2.70927	0.433287	R1		SARS_1	2.92393	1.66437	R2
				RSPRY1_3	-26.9259	0.161707	R3		SARS_1	-3.17051	-7.66861	R3
				RSPRY1_4	34.6889	2.57765	R3		SARS_2	-2.92028	0.554759	R1
				RSPRY1_4	5.77484	2.98565	R1		SARS_2	2.86109	1.35504	R2
				RSPRY1_4	-12.4027	5.35976	R2		SARS_2	-6.30876	-6.21317	R3
				RUNX1_1	21.587	0.384171	R2		SARS_3	-1.1764	0.885013	R1
				RUNX1_1	-3.98548	0.558684	R1		SARS_3	1.9952	0.883225	R2
				RUNX1_1	-42.6711	0.694107	R3		SARS_3	-9.35023	-10.3479	R3
				RUNX1_2	76.1496	3.82355	R3		SARS_4	-1.93534	1.22718	R1
				RUNX1_2	21.5145	4.71561	R1		SARS_4	2.86638	1.10226	R2
				RUNX1_2	-69.3246	8.015	R2		SARS_4	-1.81106	-9.77825	R3
				RUNX1_3	15.0953	-0.815101	R2		SCARA3_1	-0.528562	-0.0347636	R1
				RUNX1_3	-1.20457	0.277078	R1		SCARA3_1	1.63304	1.16502	R2
				RUNX1_3	-20.1496	0.257784	R3		SCARA3_1	-10.0783	-2.04288	R3
				RUNX1_4	21.5094	1.73031	R2		SCARA3_2	-3.77024	0.92476	R1
				RUNX1_4	-3.64751	0.970116	R1		SCARA3_2	3.40086	1.51839	R2
				RUNX1_4	-49.7674	1.38767	R3		SCARA3_2	0.271889	-3.64533	R3
				SARS_1	11.2732	-0.229273	R2		SCARA3_3	-4.86252	0.461164	R1
				SARS_1	-5.26217	0.633271	R1		SCARA3_3	3.17629	1.18127	R2
				SARS_1	-42.517	1.15699	R3		SCARA3_3	4.50691	1.88484	R3
				SARS_2	42.0044	0.65795	R3		SCARA3_4	-5.21281	1.04315	R1
				SARS_2	5.58967	0.819575	R1		SCARA3_4	2.58326	1.65544	R2
				SARS_2	-7.40559	1.03326	R2		SCARA3_4	10.7166	2.28178	R3
				SARS_3	42.1259	1.84161	R3		SDR9C7_1	2.36463	-1.04142	R1
				SARS_3	4.99798	1.73494	R1		SDR9C7_1	0.447212	0.888507	R2
				SARS_3	-16.2065	3.79972	R2		SDR9C7_1	0.0726318	0.0175119	R3
				SARS_4	7.92356	0.505931	R2		SDR9C7_2	1.78213	-0.0713386	R1
				SARS_4	6.25037	0.52371	R3		SDR9C7_2	1.11004	0.59651	R2
				SARS_4	-0.0402237	0.851168	R1		SDR9C7_2	0.659795	-0.130852	R3
				SCARA3_1	30.9333	0.227013	R2		SDR9C7_3	2.00537	0.124882	R1
				SCARA3_1	-3.81411	0.398241	R1		SDR9C7_3	0.554763	0.543057	R2
				SCARA3_1	-45.7378	0.37124	R3		SDR9C7_3	0.267907	0.00316186	R3
				SCARA3_2	16.3343	0.604092	R2		SDR9C7_4	2.18402	-3.12866	R1
				SCARA3_2	-2.36178	0.422018	R1		SDR9C7_4	0.746843	1.97821	R2
				SCARA3_2	-26.6415	1.03976	R3		SDR9C7_4	0.0144118	1.58263	R3
				SCARA3_3	19.109	0.165631	R2		SHH_1	1.62333	1.64646	R1
				SCARA3_3	-1.35975	-0.262943	R1		SHH_1	0.449961	0.552132	R2
				SCARA3_3	-34.3659	0.0159823	R3		SHH_1	-0.730804	1.78816	R3
				SCARA3_4	10.5111	1.52708	R2		SHH_2	3.37016	-3.2474	R1
				SCARA3_4	4.60907	1.58837	R1		SHH_2	1.70243	0.213762	R2
				SCARA3_4	-4.90519	1.13827	R3		SHH_2	-0.478072	2.41639	R3
				SDR9C7_1	-0.590767	0.957244	R2		SHH_3	1.80589	-0.859055	R1
				SDR9C7_1	-1.65337	0.278006	R1		SHH_3	-0.301864	0.664622	R2
				SDR9C7_1	-1.97048	0.914625	R3		SHH_3	-2.29301	2.41153	R3
				SDR9C7_2	-1.3077	0.73729	R1		SHH_4	0.313212	2.78945	R1
				SDR9C7_2	-1.47384	0.323724	R2		SHH_4	NA	NA	R2
				SDR9C7_2	-3.19258	0.140934	R3		SHH_4	NA	NA	R3
				SDR9C7_3	0.415628	0.958581	R2		SIRT3_1	2.92467	-1.73906	R1
				SDR9C7_3	-0.802668	0.459047	R1		SIRT3_1	0.340349	0.694839	R2
				SDR9C7_3	-2.63646	0.621002	R3		SIRT3_1	-1.70432	3.0169	R3
				SDR9C7_4	2.48199	1.15628	R1		SIRT3_2	3.09258	0.533386	R1
				SDR9C7_4	2.3093	1.19012	R3		SIRT3_2	0.475045	1.19237	R2
				SDR9C7_4	1.64374	1.26019	R2		SIRT3_2	-1.19351	1.66436	R3
				SHH_1	1.93088	0.767945	R2		SIRT3_3	2.02945	-2.41244	R1
				SHH_1	1.61504	0.166017	R1		SIRT3_3	0.0592733	1.08706	R2
				SHH_1	-0.695503	-0.273396	R3		SIRT3_3	-0.18659	1.02882	R3
				SHH_2	4.1174	0.0260811	R1		SIRT3_4	1.52408	-0.654961	R1
				SHH_2	1.88168	1.44213	R2		SIRT3_4	2.09312	1.22269	R2
				SHH_2	0.140748	0.63788	R3		SIRT3_4	-1.02477	3.26693	R3
				SHH_3	13.6818	0.417022	R3		SLC31A2_1	2.72161	-3.88961	R1
				SHH_3	7.94518	0.0235713	R1		SLC31A2_1	2.56112	2.64637	R2
				SHH_3	3.39874	-0.0076321	R2		SLC31A2_1	-1.77647	6.29843	R3
				SHH_4	NA	NA	R3		SLC31A2_2	0.941263	1.62976	R1
				SHH_4	9.32953	-0.410887	R1		SLC31A2_2	0.00326432	1.04198	R2
				SHH_4	6.69424	-0.159717	R2		SLC31A2_2	0.689764	0.0372127	R3
				SIRT3_1	1.6344	0.0229855	R3		SLC31A2_3	2.66824	-1.23575	R1
				SIRT3_1	0.346392	0.350517	R1		SLC31A2_3	3.04493	0.848317	R2
				SIRT3_1	-0.837242	0.572185	R2		SLC31A2_3	1.85798	-2.2656	R3
				SIRT3_2	-1.60651	0.932397	R2		SLC31A2_4	4.25626	-1.34913	R1
				SIRT3_2	-2.71583	0.417263	R1		SLC31A2_4	3.30401	-0.0616804	R2
				SIRT3_2	-3.20597	0.324095	R3		SLC31A2_4	-1.32178	1.0619	R3
				SIRT3_3	-1.18932	0.305117	R2		SLC37A4_1	1.60966	0.984094	R1
				SIRT3_3	-1.49642	0.087943	R1		SLC37A4_1	2.29894	0.565495	R2
				SIRT3_3	-1.83213	0.664478	R3		SLC37A4_1	-0.830064	2.43439	R3
				SIRT3_4	-1.4722	0.826551	R2		SLC37A4_2	3.09844	-4.68709	R1
				SIRT3_4	-1.49836	0.556317	R1		SLC37A4_2	2	0.861381	R2
				SIRT3_4	-2.86097	-0.281933	R3		SLC37A4_2	-0.713815	2.94394	R3
				SLC31A2_1	0.889751	2.48123	R1		SLC37A4_3	1.74016	-1.14	R1
				SLC31A2_1	0.743768	3.53121	R2		SLC37A4_3	0.093291	1.00299	R2
				SLC31A2_1	0.365946	2.11453	R3		SLC37A4_3	-0.215032	0.663748	R3
				SLC31A2_2	0.018678	1.04918	R1		SLC37A4_4	4.8739	-7.75512	R1
				SLC31A2_2	-0.0566426	0.95022	R3		SLC37A4_4	2.20823	1.89963	R2
				SLC31A2_2	-0.958757	1.08448	R2		SLC37A4_4	-0.292532	3.49045	R3
				SLC31A2_3	-1.67539	-0.30066	R2		SMARCA4_1	4.16775	0.340945	R1
				SLC31A2_3	-3.57502	-0.393115	R1		SMARCA4_1	5.69487	1.02493	R2
				SLC31A2_3	-3.6162	0.0989033	R3		SMARCA4_1	-2.06433	2.00608	R3
				SLC31A2_4	NA	NA	R1		SMARCA4_2	2.40661	1.46598	R1
				SLC31A2_4	NA	NA	R3		SMARCA4_2	3.85448	1.59736	R2
				SLC31A2_4	-0.041571	0.641821	R2		SMARCA4_2	-2.75762	2.43682	R3
				SLC37A4_1	-1.8287	0.172588	R3		SMARCA4_3	3.94387	3.10567	R1
				SLC37A4_1	-1.86332	-0.429347	R2		SMARCA4_3	2.37866	-0.555223	R2
				SLC37A4_1	-2.68405	-0.391962	R1		SMARCA4_3	-2.57132	1.408	R3
				SLC37A4_2	-0.911856	2.03142	R2		SMARCA4_4	3.5807	-0.0206299	R1
				SLC37A4_2	-1.24648	0.349445	R3		SMARCA4_4	2.07903	0.80713	R2
				SLC37A4_2	-1.41637	0.609768	R1		SMARCA4_4	2.09372	-2.74109	R3
				SLC37A4_3	-0.413824	0.685051	R2		SNAP25_1	1.86935	-0.121102	R1
				SLC37A4_3	-2.1567	0.663829	R1		SNAP25_1	1.04235	0.811917	R2
				SLC37A4_3	-2.96567	0.192487	R3		SNAP25_1	2.94622	-4.06178	R3
				SLC37A4_4	-0.0243522	3.56809	R2		SNAP25_2	2.66694	-3.5948	R1
				SLC37A4_4	-0.971507	1.87555	R3		SNAP25_2	0.005326	1.62049	R2
				SLC37A4_4	-1.1983	0.893234	R1		SNAP25_2	-1.221	3.87961	R3
				SMARCA4_1	2.08445	1.04085	R3		SNAP25_3	2.41409	-3.05055	R1
				SMARCA4_1	1.09552	1.55745	R2		SNAP25_3	0.979469	1.21411	R2
				SMARCA4_1	-0.479806	0.40736	R1		SNAP25_3	-1.46533	4.40423	R3
				SMARCA4_2	2.65534	2.6853	R3		SNAP25_4	1.60739	-1.36047	R1
				SMARCA4_2	1.32298	0.947431	R1		SNAP25_4	1.35882	1.08038	R2
				SMARCA4_2	-0.11799	0.883151	R2		SNAP25_4	0.841518	2.74425	R3
				SMARCA4_3	3.14809	-0.610107	R1		SP4_1	2.33371	-4.22882	R1
				SMARCA4_3	0.0820761	-0.518481	R2		SP4_1	2.48381	2.08621	R2
				SMARCA4_3	-1.82321	-0.350693	R3		SP4_1	-3.2335	6.23714	R3
				SMARCA4_4	4.09436	1.15967	R1		SP4_2	-1.72681	-3.23953	R1
				SMARCA4_4	1.97794	1.05574	R2		SP4_2	2.95971	1.84577	R2
				SMARCA4_4	-0.321318	0.229001	R3		SP4_2	-0.392746	3.55199	R3
				SNAP25_1	0.11635	1.72402	R2		SP4_3	2.34087	-2.6811	R1
				SNAP25_1	-0.358035	0.346719	R1		SP4_3	0.815222	1.53872	R2
				SNAP25_1	-3.17096	0.302686	R3		SP4_3	-1.61575	2.5059	R3
				SNAP25_2	1.45692	2.35509	R3		SP4_4	2.21168	-3.09717	R1
				SNAP25_2	0.538127	3.23919	R2		SP4_4	0.639292	0.855298	R2
				SNAP25_2	0.249363	2.44901	R1		SP4_4	NA	NA	R3
				SNAP25_3	-1.60618	0.950224	R2		SRF_1	3.2657	-2.92583	R1
				SNAP25_3	-2.36114	0.630131	R3		SRF_1	1.39112	1.34565	R2
				SNAP25_3	-2.61953	0.476819	R1		SRF_1	-1.4304	2.00681	R3
				SNAP25_4	-0.407827	0.881461	R3		SRF_2	4.97185	-6.95921	R1
				SNAP25_4	-0.856756	0.871229	R2		SRF_2	NA	NA	R2
				SNAP25_4	-1.1658	0.962354	R1		SRF_2	NA	NA	R3
				SP4_1	-0.454579	1.24677	R1		SRF_3	6.56378	-5.80772	R1
				SP4_1	-1.00103	1.26643	R3		SRF_3	NA	NA	R2
				SP4_1	-1.08601	1.99343	R2		SRF_3	NA	NA	R3
				SP4_2	-0.535112	1.04158	R1		SRF_4	3.53189	-2.02157	R1
				SP4_2	-0.545343	1.838	R2		SRF_4	5.83816	1.5822	R2
				SP4_2	-0.79643	1.43436	R3		SRF_4	NA	NA	R3
				SP4_3	0.53681	0.955706	R1		ST3GAL1_1	2.53905	-0.585039	R1
				SP4_3	0.0781404	1.7629	R2		ST3GAL1_1	2.01374	0.656943	R2
				SP4_3	-2.11123	1.06968	R3		ST3GAL1_1	-0.201861	-0.569135	R3
				SP4_4	2.67063	2.51308	R2		ST3GAL1_2	2.62659	-1.14472	R1
				SP4_4	1.95027	1.26997	R1		ST3GAL1_2	0.461988	1.15208	R2
				SP4_4	1.26227	0.836934	R3		ST3GAL1_2	-0.89382	1.23288	R3
				SRF_1	-1.02074	1.32481	R2		ST3GAL1_3	3.86935	-3.96236	R1
				SRF_1	-2.24306	0.575852	R1		ST3GAL1_3	0.665407	0.0843181	R2
				SRF_1	-2.66323	0.282787	R3		ST3GAL1_3	-0.30723	1.94552	R3
				SRF_2	4.28184	2.69508	R3		ST3GAL1_4	4.45477	-4.34693	R1
				SRF_2	2.52226	2.40844	R1		ST3GAL1_4	3.16588	2.38	R2
				SRF_2	1.23868	4.40784	R2		ST3GAL1_4	-0.612264	2.45239	R3
				SRF_3	NA	NA	R2		SUPT3H_1	2.61129	-3.21465	R1
				SRF_3	3.63199	2.81093	R3		SUPT3H_1	4.14861	2.3816	R2
				SRF_3	2.92104	2.40159	R1		SUPT3H_1	-2.41537	5.27496	R3
				SRF_4	0.505518	1.75822	R1		SUPT3H_2	0.87683	0.127087	R1
				SRF_4	-0.133076	1.76814	R2		SUPT3H_2	1.01039	1.38733	R2
				SRF_4	-0.773086	1.26295	R3		SUPT3H_2	1.14445	-0.830597	R3
				ST3GAL1_1	-0.150017	0.981152	R3		SUPT3H_3	2.87195	-1.44488	R1
				ST3GAL1_1	-0.662266	1.32459	R2		SUPT3H_3	-0.606649	0.689554	R2
				ST3GAL1_1	-0.952577	1.08676	R1		SUPT3H_3	-0.147841	2.69342	R3
				ST3GAL1_2	0.0635084	1.76811	R3		SUPT3H_4	2.62821	-0.811811	R1
				ST3GAL1_2	-0.383978	1.03312	R2		SUPT3H_4	0.989434	1.08397	R2
				ST3GAL1_2	-1.28393	1.33834	R1		SUPT3H_4	0.635171	-0.479387	R3
				ST3GAL1_3	-0.185376	1.3985	R3		TGS1_1	0.232544	0.643768	R1
				ST3GAL1_3	-1.11356	0.890727	R2		TGS1_1	0.55816	0.687344	R2
				ST3GAL1_3	-1.59515	0.743395	R1		TGS1_1	0.492177	0.508922	R3
				ST3GAL1_4	1.97563	1.53674	R3		TGS1_2	-0.441324	-3.73264	R1
				ST3GAL1_4	0.0388114	1.44735	R1		TGS1_2	1.01524	0.938562	R2
				ST3GAL1_4	-0.0874877	1.45628	R2		TGS1_2	0.0680633	-0.0812925	R3
				SUPT3H_1	1.11535	1.24023	R3		TGS1_3	0.747627	-0.455756	R1
				SUPT3H_1	0.700476	2.97022	R2		TGS1_3	2.17461	1.20824	R2
				SUPT3H_1	-0.969072	1.63171	R1		TGS1_3	0.641563	1.08482	R3
				SUPT3H_2	-1.55157	0.94833	R2		TGS1_4	0.783736	2.88696	R1
				SUPT3H_2	-1.75888	1.0993	R1		TGS1_4	1.89508	1.66097	R2
				SUPT3H_2	-4.40027	0.473829	R3		TGS1_4	1.57412	1.56235	R3
				SUPT3H_3	0.270952	0.671494	R1		TMX2_1	0.855143	-3.95445	R1
				SUPT3H_3	-0.0387832	2.3337	R2		TMX2_1	1.17285	1.01417	R2
				SUPT3H_3	-0.477858	0.617587	R3		TMX2_1	7.06635	3.07773	R3
				SUPT3H_4	-0.0439054	1.65118	R1		TMX2_2	-0.404476	8.98634	R1
				SUPT3H_4	-0.176041	2.32512	R2		TMX2_2	0.309558	0.868562	R2
				SUPT3H_4	-0.23069	0.984633	R3		TMX2_2	5.85832	3.60303	R3
				TGS1_1	0.323922	1.08386	R3		TMX2_3	0.40183	-0.855487	R1
				TGS1_1	0.186604	1.6896	R1		TMX2_3	0.678072	1.29325	R2
				TGS1_1	-1.89475	0.695218	R2		TMX2_3	-1.86021	-0.779347	R3
				TGS1_2	0.904814	-0.133953	R3		TMX2_4	0.276155	6.69234	R1
				TGS1_2	0.596541	0.000694701	R1		TMX2_4	1.25446	1.69736	R2
				TGS1_2	-1.12065	-0.505613	R2		TMX2_4	2.17001	3.01525	R3
				TGS1_3	0.115976	0.805922	R3		TOM1_1	-0.234704	18.4157	R1
				TGS1_3	0.0952679	0.788833	R1		TOM1_1	-3.96996	-2.57896	R2
				TGS1_3	-3.51214	-0.16923	R2		TOM1_1	2.58371	4.95258	R3
				TGS1_4	0.634676	1.55569	R3		TOM1_2	0.184875	3.18923	R1
				TGS1_4	-0.0248447	1.33626	R1		TOM1_2	-4.37157	0.333738	R2
				TGS1_4	-1.35212	1.83237	R2		TOM1_2	4.41133	3.22776	R3
				TMX2_1	0.6731	0.522408	R2		TOM1_3	0.402491	-7.0617	R1
				TMX2_1	-0.566894	-1.20507	R1		TOM1_3	0.757108	1.05823	R2
				TMX2_1	-7.99871	0.832934	R3		TOM1_3	5.88288	6.24675	R3
				TMX2_2	8.20013	-0.387852	R3		TOM1_4	-0.244185	2.64431	R1
				TMX2_2	1.15045	1.66462	R2		TOM1_4	0.52739	1.52389	R2
				TMX2_2	-0.644006	-2.46097	R1		TOM1_4	1.67226	2.54494	R3
				TMX2_3	30.3357	0.859815	R3		TREM2_1	0.402712	-1.2646	R1
				TMX2_3	3.5308	1.32329	R1		TREM2_1	0.12739	2.21113	R2
				TMX2_3	1.64853	1.40967	R2		TREM2_1	6.44864	4.47442	R3
				TMX2_4	1.20091	0.965672	R2		TREM2_2	0.185757	8.24762	R1
				TMX2_4	0.341354	-1.30673	R1		TREM2_2	0.160482	1.10342	R2
				TMX2_4	-9.01872	0.458993	R3		TREM2_2	3.86163	2.45627	R3
				TOM1_1	0.759539	0.615517	R2		TREM2_3	0.879837	1.71014	R1
				TOM1_1	-2.20452	-1.37502	R1		TREM2_3	2.70345	1.76668	R2
				TOM1_1	-8.01937	-0.145236	R3		TREM2_3	6.11334	4.56085	R3
				TOM1_2	0.636404	1.52386	R2		TREM2_4	1.3186	0.0256729	R1
				TOM1_2	-2.55472	-1.04908	R1		TREM2_4	0.168193	0.461208	R2
				TOM1_2	-26.0103	0.0415632	R3		TREM2_4	4.15632	3.29773	R3
				TOM1_3	-0.118607	1.63088	R2		TRIM47_1	0.888877	-2.44389	R1
				TOM1_3	-0.623628	0.692364	R3		TRIM47_1	0.536386	1.18521	R2
				TOM1_3	-2.73358	4.52111	R1		TRIM47_1	3.46966	5.82958	R3
				TOM1_4	13.7676	0.636889	R3		TRIM47_2	-0.202514	0.635197	R1
				TOM1_4	1.65329	2.36954	R2		TRIM47_2	1.47807	0.256317	R2
				TOM1_4	-1.01334	3.57641	R1		TRIM47_2	3.79457	2.78739	R3
				TREM2_1	10.093	1.58467	R3		TRIM47_3	0.668173	-9.99669	R1
				TREM2_1	4.00449	7.095	R1		TRIM47_3	1.29976	0.924279	R2
				TREM2_1	1.42162	2.80495	R2		TRIM47_3	-5.73743	-3.71902	R3
				TREM2_2	0.173949	0.558344	R2		TRIM47_4	0.99537	-11.0832	R1
				TREM2_2	-2.93245	-2.34456	R1		TRIM47_4	1.51052	1.70109	R2
				TREM2_2	-32.0323	-0.233927	R3		TRIM47_4	-1.95466	-0.124217	R3
				TREM2_3	0.217794	0.79138	R2		TRPM4_1	2.14415	0.904359	R1
				TREM2_3	-3.87375	0.738149	R1		TRPM4_1	0.857237	6.08355	R2
				TREM2_3	-43.5416	-0.408141	R3		TRPM4_1	1.58508	3.0772	R3
				TREM2_4	0.596134	1.84514	R2		TRPM4_2	-1.49191	0.776523	R1
				TREM2_4	-0.479635	0.379357	R1		TRPM4_2	0.0436106	-2.49446	R2
				TREM2_4	-42.1162	-0.545886	R3		TRPM4_2	2.54203	2.73648	R3
				TRIM47_1	0.238525	0.843584	R2		TRPM4_3	5.112	1.27673	R1
				TRIM47_1	-3.10117	-1.28164	R1		TRPM4_3	-1.76829	3.57999	R2
				TRIM47_1	-30.0749	0.217148	R3		TRPM4_3	1.41681	1.09001	R3
				TRIM47_2	0.513984	0.305274	R2		TRPM4_4	3.81173	1.05583	R1
				TRIM47_2	-1.98304	0.666494	R1		TRPM4_4	-1.17288	3.09292	R2
				TRIM47_2	-17.9742	0.532874	R3		TRPM4_4	1.45237	2.63901	R3
				TRIM47_3	0.594228	0.952334	R2		TRPM5_1	0.354647	2.70228	R1
				TRIM47_3	-2.56052	1.68777	R1		TRPM5_1	0.805622	0.499433	R2
				TRIM47_3	-27.3221	0.117927	R3		TRPM5_1	3.17875	0.897952	R3
				TRIM47_4	1.04155	2.09434	R2		TRPM5_2	-1.92448	-20.2128	R1
				TRIM47_4	0.300188	6.42631	R1		TRPM5_2	1.96578	2.85431	R2
				TRIM47_4	-11.2886	0.694932	R3		TRPM5_2	6.97473	4.52755	R3
				TRPM4_1	0.660789	0.77273	R2		TRPM5_3	-1.88458	6.61449	R1
				TRPM4_1	-0.878154	0.568695	R1		TRPM5_3	2.54731	2.50364	R2
				TRPM4_1	-1.31289	-0.657022	R3		TRPM5_3	3.82196	1.74839	R3
				TRPM4_2	0.0351496	-0.124279	R2		TRPM5_4	1.30427	-4.81077	R1
				TRPM4_2	-1.80068	-0.93389	R1		TRPM5_4	2.9653	2.75243	R2
				TRPM4_2	-2.02701	0.37261	R3		TRPM5_4	4.97993	0.870265	R3
				TRPM4_3	0.41058	0.150768	R2		TUBG1_1	1.0893	2.71387	R1
				TRPM4_3	-0.414674	1.03788	R3		TUBG1_1	1.43052	0.812034	R2
				TRPM4_3	-1.82501	-0.269638	R1		TUBG1_1	4.03825	5.03788	R3
				TRPM4_4	0.0877583	0.835437	R2		TUBG1_2	0.798258	15.8004	R1
				TRPM4_4	-0.649848	1.03697	R1		TUBG1_2	1.85815	0.652656	R2
				TRPM4_4	-0.722107	1.31098	R3		TUBG1_2	4.7608	2.45814	R3
				TRPM5_1	7.00968	0.0681877	R3		TUBG1_3	0.693749	-12.1714	R1
				TRPM5_1	0.48533	1.78106	R2		TUBG1_3	1.41703	2.94291	R2
				TRPM5_1	-1.1893	-0.161806	R1		TUBG1_3	3.566	1.69825	R3
				TRPM5_2	0.686683	1.90106	R2		TUBG1_4	1.88678	-38.901	R1
				TRPM5_2	-0.992463	5.51083	R1		TUBG1_4	1.33928	1.57637	R2
				TRPM5_2	-11.6191	1.73149	R3		TUBG1_4	3.89185	3.84361	R3
				TRPM5_3	0.516665	1.69695	R2		UBE3B_1	1.09613	-20.1814	R1
				TRPM5_3	-1.396	5.97387	R1		UBE3B_1	1.40161	2.71242	R2
				TRPM5_3	-10.0052	2.50128	R3		UBE3B_1	1.87627	1.50781	R3
				TRPM5_4	0.26569	0.46377	R2		UBE3B_2	0.535884	-14.7834	R1
				TRPM5_4	-3.40731	1.03822	R1		UBE3B_2	1.97992	2.08884	R2
				TRPM5_4	-25.8425	0.742274	R3		UBE3B_2	4.13176	3.29997	R3
				TUBG1_1	1.99493	-0.472224	R1		UBE3B_3	1.30515	-7.21739	R1
				TUBG1_1	1.69172	0.429664	R2		UBE3B_3	1.98635	2.28774	R2
				TUBG1_1	1.27437	1.13376	R3		UBE3B_3	-1.48524	0.0160883	R3
				TUBG1_2	34.3667	-0.265688	R3		UBE3B_4	0.642156	-15.8369	R1
				TUBG1_2	1.10726	-1.08427	R1		UBE3B_4	1.37269	0.758584	R2
				TUBG1_2	0.865517	0.452942	R2		UBE3B_4	6.12279	3.07923	R3
				TUBG1_3	7.83602	1.21372	R3		USP8_1	0.604674	-4.42484	R1
				TUBG1_3	1.25726	2.62752	R2		USP8_1	2.77992	2.6661	R2
				TUBG1_3	-0.271199	5.55765	R1		USP8_1	1.17261	3.728	R3
				TUBG1_4	0.889584	0.55803	R2		USP8_2	1.24804	-0.388406	R1
				TUBG1_4	-2.80867	-0.20811	R1		USP8_2	1.47261	1.60066	R2
				TUBG1_4	-21.9406	-0.0913021	R3		USP8_2	1.68453	1.60995	R3
				UBE3B_1	22.6766	4.68885	R3		USP8_3	1.10848	-3.5205	R1
				UBE3B_1	1.60992	2.92568	R2		USP8_3	2.17558	1.9915	R2
				UBE3B_1	0.704885	7.86148	R1		USP8_3	3.77662	3.78786	R3
				UBE3B_2	0.995919	2.7176	R2		USP8_4	0.970896	-4.84224	R1
				UBE3B_2	-1.28236	5.75787	R1		USP8_4	0.507791	0.160107	R2
				UBE3B_2	-8.20013	2.4881	R3		USP8_4	5.23589	2.03498	R3
				UBE3B_3	0.765377	2.39219	R2		XPNPEP2_1	0.441296	4.9499	R1
				UBE3B_3	-1.82505	1.96223	R1		XPNPEP2_1	1.74988	2.08285	R2
				UBE3B_3	-14.5139	0.143438	R3		XPNPEP2_1	-2.44298	-1.1621	R3
				UBE3B_4	0.528758	2.08806	R2		XPNPEP2_2	1.62375	-11.8104	R1
				UBE3B_4	-1.68648	1.64974	R1		XPNPEP2_2	0.460884	0.392695	R2
				UBE3B_4	-15.0045	0.123234	R3		XPNPEP2_2	2.24463	3.90123	R3
				USP8_1	1.50001	3.80112	R2		XPNPEP2_3	0.0997685	4.87702	R1
				USP8_1	-2.35324	1.67096	R1		XPNPEP2_3	1.36755	1.73283	R2
				USP8_1	-28.8354	0.712482	R3		XPNPEP2_3	-0.0760331	1.55832	R3
				USP8_2	0.481101	1.68691	R2		XPNPEP2_4	0.37427	-3.93789	R1
				USP8_2	-1.66734	5.56981	R1		XPNPEP2_4	0.0875502	0.198494	R2
				USP8_2	-21.3389	0.788503	R3		XPNPEP2_4	3.06446	0.341596	R3
				USP8_3	0.870461	2.9306	R2		XRCC6_1	1.05086	1.29599	R1
				USP8_3	-1.89752	1.41383	R1		XRCC6_1	3.59274	0.835654	R2
				USP8_3	-20.5694	-0.241032	R3		XRCC6_1	NA	NA	R3
				USP8_4	0.685551	2.18609	R2		XRCC6_2	4.74893	2.15627	R1
				USP8_4	-2.62342	2.68421	R1		XRCC6_2	NA	NA	R2
				USP8_4	-23.5029	0.600933	R3		XRCC6_2	-0.247306	2.78908	R3
				XPNPEP2_1	0.203259	1.28387	R2		XRCC6_3	3.66938	3.22646	R1
				XPNPEP2_1	-1.54559	2.63946	R1		XRCC6_3	6.327	3.67854	R2
				XPNPEP2_1	-40.3886	-0.198142	R3		XRCC6_3	NA	NA	R3
				XPNPEP2_2	1.1716	1.17454	R2		ZBTB16_1	0.372947	-2.15072	R1
				XPNPEP2_2	-0.21061	4.00867	R1		ZBTB16_1	0.630843	0.326936	R2
				XPNPEP2_2	-12.0219	1.4994	R3		ZBTB16_1	4.02881	1.46291	R3
				XPNPEP2_3	0.83734	1.7299	R2		ZBTB16_2	1.74589	-14.3379	R1
				XPNPEP2_3	-1.88969	2.62549	R1		ZBTB16_2	0.995823	1.19768	R2
				XPNPEP2_3	-4.84312	2.50351	R3		ZBTB16_2	3.4366	-0.112244	R3
				XPNPEP2_4	0.353915	1.38984	R2		ZBTB16_3	3.72914	-27.6729	R1
				XPNPEP2_4	-4.04566	1.72838	R1		ZBTB16_3	1.95325	2.09904	R2
				XPNPEP2_4	-33.9225	0.0554319	R3		ZBTB16_3	3.78512	4.85717	R3
				XRCC6_1	3.96013	3.42164	R2		ZBTB16_4	-0.0499394	12.9002	R1
				XRCC6_1	1.79881	2.72644	R1		ZBTB16_4	0.689639	0.125283	R2
				XRCC6_1	0.197593	1.36886	R3		ZBTB16_4	0.0543093	-1.12394	R3
				XRCC6_2	3.86427	3.07186	R2		ZBTB17_1	0.0375923	9.09068	R1
				XRCC6_2	1.72882	2.55095	R1		ZBTB17_1	2.16209	2.23413	R2
				XRCC6_2	0.10993	1.02347	R3		ZBTB17_1	4.96765	3.06463	R3
				XRCC6_3	7.24206	4.17185	R2		ZBTB17_2	0.231617	9.42526	R1
				XRCC6_3	2.64182	2.60804	R1		ZBTB17_2	1.48096	2.0234	R2
				XRCC6_3	0.77312	1.94634	R3		ZBTB17_2	2.83872	4.12085	R3
				XRCC6_4	0.929235	2.30766	R2		ZBTB17_3	1.89185	-16.4911	R1
				XRCC6_4	0.471463	1.87928	R1		ZBTB17_3	1.85044	2.60002	R2
				XRCC6_4	-0.36306	1.06604	R3		ZBTB17_3	4.73813	4.15415	R3
				ZBTB16_1	0.236083	1.09001	R2		ZBTB17_4	0.917319	1.49482	R1
				ZBTB16_1	-3.34585	1.41383	R1		ZBTB17_4	0.0133333	-0.640509	R2
				ZBTB16_1	-21.7934	0.721214	R3		ZBTB17_4	5.30295	4.65326	R3
				ZBTB16_2	1.1246	0.885669	R3
				ZBTB16_2	0.682989	1.45345	R2
				ZBTB16_2	-1.84244	1.75555	R1
				ZBTB16_4	1.31576	0.288588	R2
				ZBTB16_4	0.223076	-1.41719	R1
				ZBTB16_4	-0.956746	-0.0342008	R3
				ZBTB17_1	1.05311	1.69062	R2
				ZBTB17_1	-2.09552	4.60958	R1
				ZBTB17_1	-11.725	0.711283	R3
				ZBTB17_2	0.320674	0.705593	R2
				ZBTB17_2	-2.93303	1.66475	R1
				ZBTB17_2	-32.9929	0.137189	R3
				ZBTB17_3	1.47952	1.82008	R2
				ZBTB17_3	-0.157269	7.80689	R1
				ZBTB17_3	-19.7999	1.35164	R3
				ZBTB17_4	1.00474	2.18081	R2
				ZBTB17_4	0.763444	7.42611	R1
				ZBTB17_4	-28.2311	1.09687	R3
