# Supplementary material for: SMARCA4 regulates the NK-mediated killing of senescent cells
Source: Sci Adv. 2025 Jan 15;11(3):eadn2811. doi: 10.1126/sciadv.adn2811 (PMC11734740; doi:10.1126/sciadv.adn2811)
Supplement: Supplementary file 2 — Tables S1 to S3 and S11 [file sciadv.adn2811_tables_s1_to_s3_and_s11.zip › adn2811_table_s3.xlsx]

## Sheet: Sheet1
76 hits for NK cytotoxicity screen:	Gene		siRNA_n	NK_NPA_2to1	Replicate_Number	Normalised to drug positive controls; Threshold = 0.7
	ACAD10		ACAD10_1	-0.998356	R3
	ADAD1		ACAD10_1	-0.910965	R6
	B4GALT7		ACAD10_1	-0.892457	R2
	CD247		ACAD10_1	-0.0688436	R1
	CDC14A		ACAD10_1	0.287074	R5
	CELA3A		ACAD10_1	0.924163	R4
	CETN1		ACAD10_2	0.0926007	R1
	CHRNB4		ACAD10_2	0.278938	R3
	CHST6		ACAD10_2	0.785986	R2
	COMMD3		ACAD10_2	1.07559	R4
	COX7A2		ACAD10_2	1.24092	R6
	CRMP1		ACAD10_2	1.31924	R5
	CSNK1A1L		ACAD10_3	0.15039	R6
	CTSE		ACAD10_3	0.210304	R1
	CYB5R4		ACAD10_3	0.648687	R5
	CYP2U1		ACAD10_3	0.767565	R2
	DACH1		ACAD10_3	0.908475	R3
	DGAT1		ACAD10_3	1.26859	R4
	DPH5		ACAD10_4	-0.961029	R6
	E2F1		ACAD10_4	-0.460086	R2
	EIF5A		ACAD10_4	-0.320562	R3
	FBXO24		ACAD10_4	0.140952	R5
	FCRL2		ACAD10_4	0.392631	R1
	FOSL1		ACAD10_4	0.652861	R4
	FOXH1		ADAD1_1	-0.964435	R2
	FURIN		ADAD1_1	-0.323514	R1
	GCN1		ADAD1_1	-0.145816	R3
	GLRA4		ADAD1_1	0.158668	R4
	GLT8D2		ADAD1_1	0.314784	R5
	GSTO2		ADAD1_1	0.404768	R6
	HDAC1		ADAD1_2	-1.87556	R2
	IGBP1		ADAD1_2	-1.37003	R6
	KDM5C		ADAD1_2	-0.449428	R1
	L3HYPDH		ADAD1_2	-0.272752	R3
	LGR6		ADAD1_2	0.280379	R4
	LOXL4		ADAD1_2	0.479154	R5
	MMP20		ADAD1_3	-0.96323	R2
	MMP27		ADAD1_3	0.252925	R1
	MMP8		ADAD1_3	0.287444	R5
	MRPL43		ADAD1_3	0.435467	R3
	MSH4		ADAD1_3	0.778448	R4
	MTX1		ADAD1_3	0.836101	R6
	MYBBP1A		ADAD1_4	-0.0644043	R3
	MYT1L		ADAD1_4	0.135484	R1
	NRDC		ADAD1_4	0.260183	R2
	P2RX7		ADAD1_4	0.542368	R6
	PAPPA		ADAD1_4	0.775508	R5
	PBX2		ADAD1_4	1.00691	R4
	PCNA		B4GALT7_1	-0.749232	R2
	PGF		B4GALT7_1	-0.243607	R1
	PHF19		B4GALT7_1	-0.203561	R3
	PHOX2A		B4GALT7_1	0.645925	R5
	PLCH2		B4GALT7_1	1.22341	R4
	PNPT1		B4GALT7_1	1.73788	R6
	POLD1		B4GALT7_2	-0.601005	R1
	POLR1B		B4GALT7_2	0.425496	R3
	PPCDC		B4GALT7_2	0.49604	R2
	PPP1R16A		B4GALT7_2	0.581846	R5
	PPP4C		B4GALT7_2	1.09949	R4
	PRKAR1A		B4GALT7_2	1.81367	R6
	RFWD2		B4GALT7_3	0.201701	R3
	SARS		B4GALT7_3	0.694119	R2
	SCARA3		B4GALT7_3	0.859646	R6
	SLC31A2		B4GALT7_3	0.881985	R1
	SMARCA4		B4GALT7_3	0.908179	R5
	SP4		B4GALT7_3	1.33938	R4
	SRF		B4GALT7_4	-0.382125	R5
	ST3GAL1		B4GALT7_4	-0.345325	R1
	TMX2		B4GALT7_4	-0.341061	R2
	TOM1		B4GALT7_4	0.295036	R3
	TRPM5		B4GALT7_4	0.852752	R6
	TUBG1		B4GALT7_4	1.06579	R4
	UBE3B		CD247_1	-0.294787	R1
	USP8		CD247_1	-0.0478571	R2
	XRCC6		CD247_1	0.00489882	R5
	ZBTB17		CD247_1	0.110257	R3
			CD247_1	0.410687	R4
			CD247_1	0.878397	R6
			CD247_2	-0.634473	R3
			CD247_2	-0.488129	R1
			CD247_2	0.129888	R2
			CD247_2	0.945648	R4
			CD247_2	1.15226	R5
			CD247_2	1.83372	R6
			CD247_3	0.599661	R1
			CD247_3	0.754095	R2
			CD247_3	0.92048	R6
			CD247_3	0.948675	R3
			CD247_3	1.38871	R5
			CD247_3	1.74767	R4
			CD247_4	-1.3514	R6
			CD247_4	0.221715	R5
			CD247_4	0.446297	R1
			CD247_4	0.455029	R2
			CD247_4	0.464018	R3
			CD247_4	0.86967	R4
			CDC14A_1	-0.365171	R6
			CDC14A_1	0.232041	R2
			CDC14A_1	0.63666	R3
			CDC14A_1	0.644242	R1
			CDC14A_1	1.32673	R4
			CDC14A_1	4.11369	R5
			CDC14A_2	-0.616445	R1
			CDC14A_2	-0.321387	R2
			CDC14A_2	-0.205795	R3
			CDC14A_2	0.655152	R4
			CDC14A_2	0.730298	R6
			CDC14A_2	0.956565	R5
			CDC14A_3	-0.00286959	R2
			CDC14A_3	0.356848	R4
			CDC14A_3	0.395996	R1
			CDC14A_3	0.493736	R3
			CDC14A_3	1.13325	R5
			CDC14A_3	1.14671	R6
			CDC14A_4	-0.963735	R5
			CDC14A_4	-0.507064	R3
			CDC14A_4	-0.0192885	R2
			CDC14A_4	0.140542	R1
			CDC14A_4	0.741351	R4
			CDC14A_4	0.801712	R6
			CELA3A_1	-0.183655	R1
			CELA3A_1	-0.110964	R4
			CELA3A_1	0.214105	R2
			CELA3A_1	0.344012	R3
			CELA3A_1	1.76648	R6
			CELA3A_1	1.94809	R5
			CELA3A_2	-4.27067	R5
			CELA3A_2	-0.161327	R3
			CELA3A_2	0.113207	R2
			CELA3A_2	0.169907	R1
			CELA3A_2	0.195731	R4
			CELA3A_2	2.32485	R6
			CELA3A_3	0.0535188	R2
			CELA3A_3	0.325627	R3
			CELA3A_3	0.60056	R1
			CELA3A_3	1.01464	R4
			CELA3A_3	1.65149	R6
			CELA3A_3	3.08139	R5
			CELA3A_4	-0.19257	R6
			CELA3A_4	-0.108679	R3
			CELA3A_4	-0.0515635	R2
			CELA3A_4	-0.0197487	R1
			CELA3A_4	0.652906	R4
			CELA3A_4	1.01474	R5
			CETN1_1	-2.43192	R5
			CETN1_1	0.0962543	R4
			CETN1_1	0.145225	R1
			CETN1_1	0.520924	R2
			CETN1_1	0.987396	R6
			CETN1_1	1.04971	R3
			CETN1_2	-1.35786	R5
			CETN1_2	-0.40032	R2
			CETN1_2	-0.171922	R3
			CETN1_2	-0.113639	R1
			CETN1_2	0.685084	R4
			CETN1_2	1.00168	R6
			CETN1_3	-2.02407	R5
			CETN1_3	-0.222857	R2
			CETN1_3	-0.12421	R4
			CETN1_3	0.164089	R1
			CETN1_3	1.07107	R6
			CETN1_3	1.1569	R3
			CETN1_4	-2.39052	R5
			CETN1_4	-0.717916	R3
			CETN1_4	-0.378485	R2
			CETN1_4	0.0823606	R6
			CETN1_4	0.326619	R1
			CETN1_4	0.365596	R4
			CHRNB4_1	-0.0688116	R5
			CHRNB4_1	0.141264	R3
			CHRNB4_1	0.200303	R1
			CHRNB4_1	0.288205	R2
			CHRNB4_1	0.454996	R4
			CHRNB4_1	1.12017	R6
			CHRNB4_2	-0.333236	R4
			CHRNB4_2	-0.00848123	R2
			CHRNB4_2	0.139452	R1
			CHRNB4_2	0.883154	R3
			CHRNB4_2	2.07123	R6
			CHRNB4_2	2.17305	R5
			CHRNB4_3	-0.47164	R5
			CHRNB4_3	-0.455083	R2
			CHRNB4_3	0.238961	R1
			CHRNB4_3	1.11487	R4
			CHRNB4_3	1.14506	R3
			CHRNB4_3	2.31477	R6
			CHRNB4_4	-0.713292	R2
			CHRNB4_4	-0.139276	R3
			CHRNB4_4	-0.105651	R1
			CHRNB4_4	0.496586	R4
			CHRNB4_4	0.795393	R5
			CHRNB4_4	2.58601	R6
			CHST6_1	-1.233	R5
			CHST6_1	0.248549	R3
			CHST6_1	0.74374	R4
			CHST6_1	0.7632	R2
			CHST6_1	0.836908	R1
			CHST6_1	1.42144	R6
			CHST6_2	0.306693	R2
			CHST6_2	0.371038	R1
			CHST6_2	0.479673	R3
			CHST6_2	0.778324	R4
			CHST6_2	1.12389	R6
			CHST6_2	3.84226	R5
			CHST6_3	-1.19816	R2
			CHST6_3	-1.01776	R3
			CHST6_3	-0.841227	R1
			CHST6_3	-0.39799	R5
			CHST6_3	0.413117	R4
			CHST6_3	0.509608	R6
			CHST6_4	-0.98303	R4
			CHST6_4	-0.759246	R5
			CHST6_4	-0.559907	R6
			CHST6_4	0.13267	R1
			CHST6_4	0.393134	R2
			CHST6_4	1.14352	R3
			COMMD3_1	-0.297728	R3
			COMMD3_1	-0.0484434	R6
			COMMD3_1	0.133966	R2
			COMMD3_1	0.473967	R1
			COMMD3_1	0.50343	R4
			COMMD3_1	1.8243	R5
			COMMD3_2	0.212233	R2
			COMMD3_2	0.546894	R3
			COMMD3_2	0.653312	R4
			COMMD3_2	0.743429	R1
			COMMD3_2	1.29578	R6
			COMMD3_2	2.24439	R5
			COMMD3_3	-0.826098	R5
			COMMD3_3	-0.481461	R1
			COMMD3_3	-0.317898	R2
			COMMD3_3	-0.281081	R3
			COMMD3_3	0.56018	R4
			COMMD3_3	1.11002	R6
			COMMD3_4	-0.323057	R5
			COMMD3_4	0.0225246	R3
			COMMD3_4	0.0537028	R4
			COMMD3_4	0.111807	R1
			COMMD3_4	0.173978	R2
			COMMD3_4	1.13295	R6
			COX7A2_1	-0.869892	R5
			COX7A2_1	-0.1297	R2
			COX7A2_1	-0.116103	R3
			COX7A2_1	0.028766	R1
			COX7A2_1	0.294283	R6
			COX7A2_1	0.447447	R4
			COX7A2_2	-0.486149	R4
			COX7A2_2	-0.175801	R2
			COX7A2_2	0.126092	R3
			COX7A2_2	0.545585	R1
			COX7A2_2	1.14734	R6
			COX7A2_2	2.06204	R5
			COX7A2_3	-0.531969	R4
			COX7A2_3	-0.255884	R2
			COX7A2_3	0.448391	R3
			COX7A2_3	0.739454	R1
			COX7A2_3	1.01565	R6
			COX7A2_3	2.7647	R5
			COX7A2_4	-0.696231	R5
			COX7A2_4	-0.284547	R1
			COX7A2_4	-0.103515	R2
			COX7A2_4	0.157559	R3
			COX7A2_4	0.884592	R4
			COX7A2_4	1.25416	R6
			CRMP1_1	-0.590622	R1
			CRMP1_1	-0.423465	R2
			CRMP1_1	-0.331337	R3
			CRMP1_1	0.762691	R6
			CRMP1_1	0.769381	R4
			CRMP1_1	0.935481	R5
			CRMP1_2	0.354139	R1
			CRMP1_2	0.466496	R6
			CRMP1_2	0.720835	R3
			CRMP1_2	0.739679	R2
			CRMP1_2	0.786918	R4
			CRMP1_2	2.29967	R5
			CRMP1_3	-0.771316	R1
			CRMP1_3	-0.374146	R3
			CRMP1_3	-0.310487	R4
			CRMP1_3	-0.0932069	R2
			CRMP1_3	0.100217	R5
			CRMP1_3	0.69011	R6
			CRMP1_4	-0.316387	R6
			CRMP1_4	-0.162376	R5
			CRMP1_4	-0.119999	R2
			CRMP1_4	0.0859235	R1
			CRMP1_4	0.138098	R4
			CRMP1_4	0.176439	R3
			CSNK1A1L_1	-2.46482	R5
			CSNK1A1L_1	-1.02962	R6
			CSNK1A1L_1	-0.433639	R4
			CSNK1A1L_1	0.239914	R2
			CSNK1A1L_1	0.343551	R3
			CSNK1A1L_1	0.487662	R1
			CSNK1A1L_2	-0.0918324	R5
			CSNK1A1L_2	0.257008	R3
			CSNK1A1L_2	0.700396	R1
			CSNK1A1L_2	0.797807	R2
			CSNK1A1L_2	1.14097	R4
			CSNK1A1L_2	1.3901	R6
			CSNK1A1L_3	-0.95066	R1
			CSNK1A1L_3	-0.505642	R2
			CSNK1A1L_3	-0.10054	R3
			CSNK1A1L_3	0.55325	R4
			CSNK1A1L_3	0.660728	R5
			CSNK1A1L_3	1.16378	R6
			CSNK1A1L_4	-0.272932	R2
			CSNK1A1L_4	-0.129177	R1
			CSNK1A1L_4	-0.0593898	R3
			CSNK1A1L_4	0.86662	R4
			CSNK1A1L_4	1.44501	R6
			CSNK1A1L_4	2.41728	R5
			CTSE_1	-0.013667	R2
			CTSE_1	0.215702	R1
			CTSE_1	0.379753	R3
			CTSE_1	0.977943	R4
			CTSE_1	1.80624	R6
			CTSE_1	3.28955	R5
			CTSE_2	0.0733817	R6
			CTSE_2	0.475398	R3
			CTSE_2	0.594385	R4
			CTSE_2	0.640025	R1
			CTSE_2	0.644188	R2
			CTSE_2	2.24341	R5
			CTSE_3	-8.65963	R5
			CTSE_3	0.200583	R2
			CTSE_3	0.297286	R1
			CTSE_3	0.405949	R3
			CTSE_3	1.0239	R4
			CTSE_3	1.15566	R6
			CTSE_4	-5.79355	R5
			CTSE_4	-0.206607	R2
			CTSE_4	-0.0926682	R1
			CTSE_4	0.238718	R3
			CTSE_4	0.366926	R6
			CTSE_4	0.580183	R4
			CYB5R4_1	0.490211	R2
			CYB5R4_1	0.494127	R3
			CYB5R4_1	0.514243	R1
			CYB5R4_1	1.07646	R4
			CYB5R4_1	1.62083	R6
			CYB5R4_1	1.82988	R5
			CYB5R4_2	-1.17577	R5
			CYB5R4_2	-0.451945	R4
			CYB5R4_2	0.154323	R2
			CYB5R4_2	0.535705	R3
			CYB5R4_2	0.615135	R1
			CYB5R4_2	1.33545	R6
			CYB5R4_3	-0.543234	R4
			CYB5R4_3	0.184389	R1
			CYB5R4_3	0.430414	R3
			CYB5R4_3	0.719066	R2
			CYB5R4_3	1.05042	R6
			CYB5R4_3	2.66465	R5
			CYB5R4_4	0.582662	R3
			CYB5R4_4	0.712794	R2
			CYB5R4_4	0.804428	R1
			CYB5R4_4	0.895191	R4
			CYB5R4_4	2.46048	R6
			CYB5R4_4	2.69256	R5
			CYP2U1_1	-0.0174936	R5
			CYP2U1_1	0.176147	R3
			CYP2U1_1	0.463034	R1
			CYP2U1_1	0.481034	R2
			CYP2U1_1	0.77074	R4
			CYP2U1_1	1.72339	R6
			CYP2U1_2	-3.03045	R5
			CYP2U1_2	0.268602	R3
			CYP2U1_2	0.281658	R1
			CYP2U1_2	0.62905	R2
			CYP2U1_2	0.740802	R6
			CYP2U1_2	0.800763	R4
			CYP2U1_3	-1.00054	R5
			CYP2U1_3	0.354664	R1
			CYP2U1_3	0.51197	R4
			CYP2U1_3	0.519326	R3
			CYP2U1_3	0.530431	R2
			CYP2U1_3	1.99732	R6
			CYP2U1_4	-0.646994	R2
			CYP2U1_4	0.153614	R3
			CYP2U1_4	0.20037	R1
			CYP2U1_4	0.294843	R4
			CYP2U1_4	0.69201	R5
			CYP2U1_4	0.79277	R6
			DACH1_1	0.0460676	R5
			DACH1_1	0.109721	R4
			DACH1_1	0.872621	R3
			DACH1_1	0.873394	R1
			DACH1_1	0.91324	R2
			DACH1_1	3.90337	R6
			DACH1_2	-1.31258	R1
			DACH1_2	-0.44599	R3
			DACH1_2	-0.390302	R5
			DACH1_2	-0.245428	R4
			DACH1_2	-0.230443	R2
			DACH1_2	4.59489	R6
			DACH1_3	-1.62468	R3
			DACH1_3	-0.338575	R1
			DACH1_3	0.0842287	R4
			DACH1_3	0.12876	R5
			DACH1_3	0.608687	R2
			DACH1_3	2.00196	R6
			DACH1_4	0.29597	R3
			DACH1_4	0.377607	R4
			DACH1_4	0.502804	R1
			DACH1_4	0.780952	R2
			DACH1_4	1.30661	R5
			DACH1_4	1.52058	R6
			DGAT1_1	-1.39602	R6
			DGAT1_1	-0.0309204	R3
			DGAT1_1	0.2301	R2
			DGAT1_1	0.262372	R4
			DGAT1_1	0.947777	R5
			DGAT1_1	1.04532	R1
			DGAT1_2	-1.05986	R3
			DGAT1_2	-0.813953	R1
			DGAT1_2	-0.508505	R4
			DGAT1_2	0.0197136	R2
			DGAT1_2	0.64923	R5
			DGAT1_2	6.79865	R6
			DGAT1_3	-0.394096	R4
			DGAT1_3	-0.315783	R5
			DGAT1_3	0.459004	R2
			DGAT1_3	0.672623	R3
			DGAT1_3	0.702413	R6
			DGAT1_3	1.0294	R1
			DGAT1_4	-0.690847	R2
			DGAT1_4	-0.384186	R6
			DGAT1_4	-0.144635	R4
			DGAT1_4	0.444094	R3
			DGAT1_4	0.618611	R1
			DGAT1_4	2.07598	R5
			DPH5_1	-2.03213	R5
			DPH5_1	-1.11484	R3
			DPH5_1	-0.736635	R2
			DPH5_1	-0.48617	R4
			DPH5_1	-0.353277	R1
			DPH5_1	0.952658	R6
			DPH5_2	-0.478755	R3
			DPH5_2	-0.336723	R5
			DPH5_2	-0.0957161	R4
			DPH5_2	-0.0686472	R1
			DPH5_2	0.149295	R2
			DPH5_2	5.54686	R6
			DPH5_3	-2.24874	R5
			DPH5_3	-0.457174	R4
			DPH5_3	-0.448068	R2
			DPH5_3	0.0582896	R3
			DPH5_3	0.123316	R1
			DPH5_3	8.72336	R6
			DPH5_4	-2.07899	R5
			DPH5_4	0.203245	R1
			DPH5_4	0.226229	R4
			DPH5_4	0.516361	R2
			DPH5_4	0.88529	R3
			DPH5_4	3.07066	R6
			E2F1_1	-1.31177	R5
			E2F1_1	-0.110176	R3
			E2F1_1	-0.0829481	R4
			E2F1_1	0.0939892	R1
			E2F1_1	0.575377	R2
			E2F1_1	5.86511	R6
			E2F1_2	-0.904562	R3
			E2F1_2	-0.570315	R4
			E2F1_2	-0.407031	R1
			E2F1_2	0.0392162	R5
			E2F1_2	0.940638	R2
			E2F1_2	6.01805	R6
			E2F1_3	-0.204008	R4
			E2F1_3	0.0524303	R1
			E2F1_3	0.528134	R3
			E2F1_3	1.04712	R2
			E2F1_3	1.26983	R5
			E2F1_3	4.20237	R6
			E2F1_4	-0.716874	R1
			E2F1_4	-0.548009	R3
			E2F1_4	-0.359831	R4
			E2F1_4	-0.170399	R2
			E2F1_4	0.226728	R5
			E2F1_4	4.67296	R6
			EIF5A_1	-1.31984	R2
			EIF5A_1	-1.03357	R3
			EIF5A_1	-0.621003	R5
			EIF5A_1	-0.589449	R1
			EIF5A_1	-0.534025	R4
			EIF5A_1	2.50433	R6
			EIF5A_2	-0.581619	R2
			EIF5A_2	-0.572232	R4
			EIF5A_2	-0.118017	R1
			EIF5A_2	-0.0394588	R3
			EIF5A_2	1.14261	R5
			EIF5A_2	2.90352	R6
			EIF5A_3	-1.57579	R5
			EIF5A_3	-0.182069	R1
			EIF5A_3	0.106106	R3
			EIF5A_3	0.126863	R4
			EIF5A_3	0.519613	R2
			EIF5A_3	5.7412	R6
			EIF5A_4	-2.30058	R5
			EIF5A_4	-0.493742	R2
			EIF5A_4	-0.232121	R4
			EIF5A_4	-0.1646	R3
			EIF5A_4	0.323024	R1
			EIF5A_4	7.73193	R6
			FBXO24_1	-3.70266	R5
			FBXO24_1	-0.590993	R3
			FBXO24_1	-0.52201	R2
			FBXO24_1	-0.38567	R4
			FBXO24_1	0.187314	R1
			FBXO24_1	8.74084	R6
			FBXO24_2	-3.99152	R5
			FBXO24_2	-0.514664	R4
			FBXO24_2	-0.330984	R3
			FBXO24_2	-0.133823	R2
			FBXO24_2	-0.0888691	R1
			FBXO24_2	8.87178	R6
			FBXO24_3	-3.55198	R5
			FBXO24_3	-0.251859	R1
			FBXO24_3	0.359331	R3
			FBXO24_3	0.495152	R4
			FBXO24_3	0.64372	R2
			FBXO24_3	4.25851	R6
			FBXO24_4	-0.176342	R4
			FBXO24_4	0.342003	R1
			FBXO24_4	0.579114	R3
			FBXO24_4	0.662496	R2
			FBXO24_4	0.712338	R5
			FBXO24_4	7.07206	R6
			FCRL2_1	-1.75384	R5
			FCRL2_1	-0.657679	R4
			FCRL2_1	-0.148226	R3
			FCRL2_1	-0.144489	R1
			FCRL2_1	0.484489	R2
			FCRL2_1	5.8562	R6
			FCRL2_2	-0.892325	R5
			FCRL2_2	-0.469916	R4
			FCRL2_2	0.240803	R2
			FCRL2_2	0.250898	R3
			FCRL2_2	0.513835	R1
			FCRL2_2	7.93433	R6
			FCRL2_3	-1.10252	R4
			FCRL2_3	-1.09699	R5
			FCRL2_3	0.871986	R2
			FCRL2_3	0.95228	R3
			FCRL2_3	1.11651	R1
			FCRL2_3	7.27453	R6
			FCRL2_4	-0.773423	R4
			FCRL2_4	-0.636589	R3
			FCRL2_4	-0.275649	R5
			FCRL2_4	0.112398	R1
			FCRL2_4	0.518161	R2
			FCRL2_4	6.6072	R6
			FOSL1_1	0.554973	R5
			FOSL1_1	0.580125	R4
			FOSL1_1	0.857069	R3
			FOSL1_1	1.07996	R2
			FOSL1_1	1.15612	R1
			FOSL1_2	-1.21874	R3
			FOSL1_2	-0.228754	R5
			FOSL1_2	-0.0453025	R1
			FOSL1_2	-0.019711	R2
			FOSL1_2	0.0965816	R4
			FOSL1_3	-3.10441	R5
			FOSL1_3	-0.045998	R4
			FOSL1_3	0.812959	R3
			FOSL1_3	0.935889	R2
			FOSL1_3	1.13577	R1
			FOSL1_3	3.3086	R6
			FOSL1_4	-2.23969	R5
			FOSL1_4	-0.824098	R2
			FOSL1_4	-0.525232	R4
			FOSL1_4	-0.0993009	R1
			FOSL1_4	0.191356	R3
			FOXH1_1	-2.47115	R1
			FOXH1_1	-1.79737	R5
			FOXH1_1	-1.32388	R3
			FOXH1_1	-1.07629	R2
			FOXH1_1	-0.841227	R4
			FOXH1_1	5.76015	R6
			FOXH1_2	-0.434958	R4
			FOXH1_2	-0.353028	R1
			FOXH1_2	0.119857	R5
			FOXH1_2	0.150717	R2
			FOXH1_2	0.299852	R3
			FOXH1_2	3.68294	R6
			FOXH1_3	-5.16308	R5
			FOXH1_3	-1.43894	R3
			FOXH1_3	-0.408691	R4
			FOXH1_3	-0.224979	R2
			FOXH1_3	-0.209288	R1
			FOXH1_3	6.84396	R6
			FOXH1_4	-1.58311	R5
			FOXH1_4	0.0231025	R4
			FOXH1_4	0.603345	R1
			FOXH1_4	0.703689	R3
			FOXH1_4	0.819141	R2
			FURIN_1	0.139683	R4
			FURIN_1	0.684237	R2
			FURIN_1	0.790875	R3
			FURIN_1	0.960812	R1
			FURIN_1	1.81597	R5
			FURIN_1	7.23578	R6
			FURIN_2	-0.533326	R4
			FURIN_2	-0.358629	R1
			FURIN_2	0.523166	R3
			FURIN_2	0.640684	R2
			FURIN_2	0.655769	R5
			FURIN_3	-2.43401	R5
			FURIN_3	-0.157561	R4
			FURIN_3	0.7458	R3
			FURIN_3	0.790706	R1
			FURIN_3	0.948061	R2
			FURIN_3	5.96308	R6
			FURIN_4	-1.13996	R5
			FURIN_4	-0.727373	R3
			FURIN_4	-0.640356	R1
			FURIN_4	-0.593235	R2
			FURIN_4	-0.00843102	R4
			GCN1_1	-0.650378	R4
			GCN1_1	-0.433606	R5
			GCN1_1	-0.333576	R3
			GCN1_1	-0.0327754	R2
			GCN1_1	0.0537935	R1
			GCN1_1	5.92196	R6
			GCN1_2	0.0948534	R4
			GCN1_2	0.493121	R1
			GCN1_2	0.689025	R3
			GCN1_2	0.918161	R2
			GCN1_2	1.33093	R5
			GCN1_2	2.74408	R6
			GCN1_3	-0.908967	R4
			GCN1_3	-0.813822	R3
			GCN1_3	-0.454528	R1
			GCN1_3	-0.107545	R5
			GCN1_3	0.103379	R2
			GCN1_3	5.94385	R6
			GCN1_4	-1.26769	R3
			GCN1_4	-1.11482	R1
			GCN1_4	-1.11143	R4
			GCN1_4	-0.7087	R2
			GCN1_4	1.12486	R5
			GCN1_4	4.41582	R6
			GLRA4_1	-0.750709	R4
			GLRA4_1	-0.0188089	R3
			GLRA4_1	0.542226	R1
			GLRA4_1	1.01121	R6
			GLRA4_1	1.02999	R2
			GLRA4_1	2.03304	R5
			GLRA4_2	-1.27882	R4
			GLRA4_2	-1.00236	R2
			GLRA4_2	-0.97746	R3
			GLRA4_2	-0.966118	R6
			GLRA4_2	-0.782858	R1
			GLRA4_2	1.83009	R5
			GLRA4_3	-5.52262	R5
			GLRA4_3	-0.999066	R4
			GLRA4_3	-0.778692	R3
			GLRA4_3	-0.39526	R2
			GLRA4_3	-0.275883	R1
			GLRA4_3	9.76569	R6
			GLRA4_4	-1.90744	R5
			GLRA4_4	-0.979779	R4
			GLRA4_4	-0.516589	R1
			GLRA4_4	-0.247936	R3
			GLRA4_4	-0.10831	R2
			GLRA4_4	9.07229	R6
			GLT8D2_1	0.184045	R3
			GLT8D2_1	0.259177	R1
			GLT8D2_1	0.427553	R2
			GLT8D2_1	0.437403	R4
			GLT8D2_1	0.63634	R6
			GLT8D2_1	1.10472	R5
			GLT8D2_2	-0.130019	R3
			GLT8D2_2	0.0726199	R5
			GLT8D2_2	0.0745431	R1
			GLT8D2_2	0.243297	R6
			GLT8D2_2	0.501812	R2
			GLT8D2_2	0.626779	R4
			GLT8D2_3	-0.645668	R3
			GLT8D2_3	-0.596003	R1
			GLT8D2_3	-0.130029	R4
			GLT8D2_3	-0.0340126	R2
			GLT8D2_3	0.318908	R6
			GLT8D2_3	7.95528	R5
			GLT8D2_4	-0.497556	R4
			GLT8D2_4	-0.218513	R3
			GLT8D2_4	-0.122335	R1
			GLT8D2_4	0.433249	R2
			GLT8D2_4	0.489783	R6
			GLT8D2_4	1.03585	R5
			GSTO2_1	-1.95018	R5
			GSTO2_1	-0.643626	R1
			GSTO2_1	-0.522032	R4
			GSTO2_1	-0.0764103	R3
			GSTO2_1	0.0645966	R2
			GSTO2_1	0.657708	R6
			GSTO2_2	-1.3398	R6
			GSTO2_2	-0.814317	R1
			GSTO2_2	-0.714913	R4
			GSTO2_2	-0.457193	R3
			GSTO2_2	-0.139231	R2
			GSTO2_2	7.04687	R5
			GSTO2_3	-0.900515	R1
			GSTO2_3	0.0334285	R3
			GSTO2_3	0.0557553	R2
			GSTO2_3	0.358943	R6
			GSTO2_3	0.360837	R4
			GSTO2_3	2.08203	R5
			GSTO2_4	-3.73892	R5
			GSTO2_4	-0.0538046	R2
			GSTO2_4	-0.051833	R3
			GSTO2_4	0.220827	R1
			GSTO2_4	0.709204	R4
			GSTO2_4	0.876702	R6
			HDAC1_1	-1.37844	R6
			HDAC1_1	-0.342885	R2
			HDAC1_1	0.100485	R3
			HDAC1_1	0.241738	R4
			HDAC1_1	0.290851	R1
			HDAC1_2	-0.476559	R6
			HDAC1_2	-0.4611	R2
			HDAC1_2	-0.250618	R3
			HDAC1_2	-0.103314	R1
			HDAC1_2	0.48125	R4
			HDAC1_2	5.25612	R5
			HDAC1_3	-0.822317	R3
			HDAC1_3	-0.184181	R6
			HDAC1_3	-0.0953278	R1
			HDAC1_3	-0.0311331	R4
			HDAC1_3	0.311199	R2
			HDAC1_4	-2.06481	R4
			HDAC1_4	-0.707186	R6
			HDAC1_4	0.552494	R2
			HDAC1_4	0.566694	R3
			HDAC1_4	0.613183	R1
			IGBP1_1	-1.22104	R5
			IGBP1_1	-0.23061	R3
			IGBP1_1	-0.0270872	R2
			IGBP1_1	0.0490758	R1
			IGBP1_1	0.22472	R4
			IGBP1_1	0.435972	R6
			IGBP1_2	-5.04758	R5
			IGBP1_2	-1.68553	R6
			IGBP1_2	-0.118392	R4
			IGBP1_2	0.184942	R1
			IGBP1_2	0.279179	R3
			IGBP1_2	0.362772	R2
			IGBP1_3	-1.27215	R5
			IGBP1_3	0.113128	R3
			IGBP1_3	0.282085	R1
			IGBP1_3	0.418468	R2
			IGBP1_3	0.622216	R4
			IGBP1_3	1.18411	R6
			IGBP1_4	-0.372773	R1
			IGBP1_4	-0.282127	R3
			IGBP1_4	0.164888	R2
			IGBP1_4	0.471548	R4
			IGBP1_4	0.685261	R6
			KDM5C_1	-0.991408	R4
			KDM5C_1	-0.385818	R3
			KDM5C_1	-0.134771	R1
			KDM5C_1	0.0762402	R6
			KDM5C_1	0.132475	R2
			KDM5C_2	-4.62596	R5
			KDM5C_2	-0.613567	R1
			KDM5C_2	0.0200588	R3
			KDM5C_2	0.203613	R2
			KDM5C_2	0.54342	R4
			KDM5C_2	1.0153	R6
			KDM5C_3	-0.337327	R1
			KDM5C_3	-0.0989151	R3
			KDM5C_3	0.0476379	R6
			KDM5C_3	0.163319	R4
			KDM5C_3	0.656091	R2
			KDM5C_3	6.02011	R5
			KDM5C_4	-0.362171	R4
			KDM5C_4	0.589493	R6
			KDM5C_4	0.7737	R3
			KDM5C_4	0.876387	R1
			KDM5C_4	0.909304	R2
			L3HYPDH_1	-1.0601	R4
			L3HYPDH_1	-1.03787	R6
			L3HYPDH_1	-0.831172	R3
			L3HYPDH_1	-0.42653	R1
			L3HYPDH_1	-0.288526	R2
			L3HYPDH_1	4.92265	R5
			L3HYPDH_2	-0.723463	R6
			L3HYPDH_2	-0.063863	R3
			L3HYPDH_2	-0.038097	R1
			L3HYPDH_2	0.223541	R2
			L3HYPDH_2	0.555466	R4
			L3HYPDH_2	8.2528	R5
			L3HYPDH_3	-5.36463	R5
			L3HYPDH_3	-0.856922	R1
			L3HYPDH_3	-0.114967	R3
			L3HYPDH_3	-0.101238	R4
			L3HYPDH_3	0.100456	R2
			L3HYPDH_3	0.248998	R6
			L3HYPDH_4	-0.89868	R1
			L3HYPDH_4	-0.464361	R2
			L3HYPDH_4	-0.39662	R6
			L3HYPDH_4	-0.276549	R4
			L3HYPDH_4	-0.181842	R3
			L3HYPDH_4	7.01903	R5
			LGR6_1	-9.86828	R5
			LGR6_1	-0.609769	R3
			LGR6_1	-0.554654	R1
			LGR6_1	-0.250574	R2
			LGR6_1	-0.0469011	R4
			LGR6_1	0.359519	R6
			LGR6_2	-0.982488	R3
			LGR6_2	0.141371	R1
			LGR6_2	0.198998	R2
			LGR6_2	0.365806	R4
			LGR6_2	0.708944	R6
			LGR6_3	-0.183347	R3
			LGR6_3	-0.180262	R2
			LGR6_3	-0.0543374	R1
			LGR6_3	0.204861	R4
			LGR6_3	0.783582	R6
			LGR6_3	1.84219	R5
			LGR6_4	-5.57579	R5
			LGR6_4	-0.0445194	R3
			LGR6_4	0.0987885	R1
			LGR6_4	0.261959	R6
			LGR6_4	0.46814	R2
			LGR6_4	0.731823	R4
			LOXL4_1	0.250387	R4
			LOXL4_1	0.306127	R6
			LOXL4_1	0.495537	R3
			LOXL4_1	0.561104	R1
			LOXL4_1	0.835351	R2
			LOXL4_1	8.78712	R5
			LOXL4_2	-0.731953	R1
			LOXL4_2	-0.4438	R3
			LOXL4_2	-0.249532	R2
			LOXL4_2	0.379553	R4
			LOXL4_2	0.917477	R6
			LOXL4_2	6.36209	R5
			LOXL4_3	-1.61913	R4
			LOXL4_3	0.342093	R6
			LOXL4_3	0.390538	R2
			LOXL4_3	0.568271	R3
			LOXL4_3	0.727307	R1
			LOXL4_3	4.65641	R5
			LOXL4_4	-0.707137	R1
			LOXL4_4	-0.343357	R3
			LOXL4_4	-0.0924282	R2
			LOXL4_4	0.671456	R6
			LOXL4_4	0.740723	R4
			LOXL4_4	5.20108	R5
			MMP20_1	-0.62836	R4
			MMP20_1	-0.267612	R1
			MMP20_1	-0.124652	R6
			MMP20_1	0.200759	R3
			MMP20_1	0.286193	R2
			MMP20_1	8.87356	R5
			MMP20_2	-1.11268	R1
			MMP20_2	-0.620908	R2
			MMP20_2	-0.552085	R5
			MMP20_2	-0.512164	R3
			MMP20_2	0.720626	R6
			MMP20_2	0.881572	R4
			MMP20_3	-0.95587	R5
			MMP20_3	-0.601606	R3
			MMP20_3	-0.0879711	R1
			MMP20_3	0.263181	R6
			MMP20_3	0.383585	R2
			MMP20_3	0.405696	R4
			MMP20_4	-1.13003	R6
			MMP20_4	0.182294	R4
			MMP20_4	0.357416	R3
			MMP20_4	0.485801	R1
			MMP20_4	0.506193	R2
			MMP20_4	4.21306	R5
			MMP27_1	-0.218181	R3
			MMP27_1	0.0171703	R6
			MMP27_1	0.102354	R1
			MMP27_1	0.206275	R2
			MMP27_1	0.262194	R4
			MMP27_2	-2.54316	R5
			MMP27_2	-0.672742	R1
			MMP27_2	-0.336394	R3
			MMP27_2	-0.2319	R2
			MMP27_2	0.451985	R6
			MMP27_2	0.790007	R4
			MMP27_3	-0.000736668	R3
			MMP27_3	0.107367	R1
			MMP27_3	0.119353	R5
			MMP27_3	0.46879	R2
			MMP27_3	0.532575	R4
			MMP27_3	0.720114	R6
			MMP27_4	-1.14044	R4
			MMP27_4	0.0943415	R1
			MMP27_4	0.408148	R3
			MMP27_4	0.825113	R6
			MMP27_4	0.84681	R2
			MMP8_1	-0.862137	R1
			MMP8_1	-0.236452	R3
			MMP8_1	0.322503	R4
			MMP8_1	0.343064	R2
			MMP8_1	0.785293	R6
			MMP8_1	2.35679	R5
			MMP8_2	-0.935975	R1
			MMP8_2	-0.636138	R3
			MMP8_2	-0.181883	R2
			MMP8_2	0.372629	R4
			MMP8_2	0.755203	R6
			MMP8_2	1.40334	R5
			MMP8_3	0.258686	R6
			MMP8_3	0.335227	R1
			MMP8_3	0.6886	R3
			MMP8_3	0.864788	R2
			MMP8_3	0.876857	R4
			MMP8_3	3.841	R5
			MMP8_4	-0.0731006	R6
			MMP8_4	0.0972653	R1
			MMP8_4	0.197092	R4
			MMP8_4	0.274555	R3
			MMP8_4	0.374345	R2
			MRPL43_1	-5.90085	R5
			MRPL43_1	-0.899345	R4
			MRPL43_1	0.423191	R3
			MRPL43_1	0.706366	R1
			MRPL43_1	0.798903	R2
			MRPL43_1	2.59177	R6
			MRPL43_2	-1.09633	R6
			MRPL43_2	-0.329509	R3
			MRPL43_2	0.129615	R1
			MRPL43_2	0.356957	R4
			MRPL43_2	0.426232	R2
			MRPL43_2	4.33026	R5
			MRPL43_3	-0.47828	R3
			MRPL43_3	0.0159296	R1
			MRPL43_3	0.108547	R2
			MRPL43_3	0.504557	R4
			MRPL43_3	0.702293	R6
			MRPL43_3	3.61532	R5
			MRPL43_4	0.223984	R4
			MRPL43_4	0.256875	R1
			MRPL43_4	0.332743	R3
			MRPL43_4	0.627323	R2
			MRPL43_4	0.719042	R6
			MSH4_1	-2.21445	R5
			MSH4_1	-0.246749	R6
			MSH4_1	0.17956	R4
			MSH4_1	0.29559	R1
			MSH4_1	0.304038	R3
			MSH4_1	0.428786	R2
			MSH4_2	-0.557261	R6
			MSH4_2	-0.0543373	R2
			MSH4_2	0.0173968	R1
			MSH4_2	0.118304	R3
			MSH4_2	0.930627	R5
			MSH4_2	1.16106	R4
			MSH4_3	-0.91974	R1
			MSH4_3	-0.506661	R6
			MSH4_3	-0.0449671	R2
			MSH4_3	-0.0383973	R4
			MSH4_3	0.355451	R3
			MSH4_3	0.481086	R5
			MSH4_4	-0.267553	R1
			MSH4_4	-0.203293	R6
			MSH4_4	0.324275	R2
			MSH4_4	0.350416	R3
			MSH4_4	0.89074	R5
			MSH4_4	1.17953	R4
			MTX1_1	-1.04514	R4
			MTX1_1	-0.37452	R1
			MTX1_1	-0.157134	R6
			MTX1_1	0.130714	R2
			MTX1_1	0.494799	R3
			MTX1_1	0.6035	R5
			MTX1_2	-0.524968	R6
			MTX1_2	-0.0856518	R2
			MTX1_2	-0.0204435	R1
			MTX1_2	0.096875	R4
			MTX1_2	0.288329	R3
			MTX1_2	1.73039	R5
			MTX1_3	-0.506429	R4
			MTX1_3	-0.47243	R1
			MTX1_3	-0.447292	R6
			MTX1_3	0.854541	R2
			MTX1_3	0.882232	R3
			MTX1_3	3.03477	R5
			MTX1_4	-0.392635	R6
			MTX1_4	-0.0860812	R4
			MTX1_4	0.00580851	R5
			MTX1_4	0.375381	R2
			MTX1_4	0.403429	R3
			MTX1_4	0.706097	R1
			MYBBP1A_1	-5.45449	R5
			MYBBP1A_1	-0.702811	R1
			MYBBP1A_1	-0.642126	R6
			MYBBP1A_1	-0.0672659	R4
			MYBBP1A_1	0.453918	R2
			MYBBP1A_1	0.775857	R3
			MYBBP1A_2	-2.09413	R4
			MYBBP1A_2	-1.0435	R1
			MYBBP1A_2	0.395585	R5
			MYBBP1A_2	0.512664	R6
			MYBBP1A_2	0.611214	R2
			MYBBP1A_2	0.706978	R3
			MYBBP1A_3	-0.448669	R1
			MYBBP1A_3	-0.448439	R6
			MYBBP1A_3	0.0725985	R2
			MYBBP1A_3	0.647359	R3
			MYBBP1A_3	1.33615	R5
			MYBBP1A_3	2.13344	R4
			MYBBP1A_4	-2.70154	R5
			MYBBP1A_4	-0.383658	R6
			MYBBP1A_4	-0.265666	R1
			MYBBP1A_4	-0.0158095	R2
			MYBBP1A_4	0.82953	R3
			MYBBP1A_4	2.23655	R4
			MYT1L_1	-1.91662	R5
			MYT1L_1	-0.496277	R4
			MYT1L_1	-0.215652	R2
			MYT1L_1	0.224966	R3
			MYT1L_1	0.273919	R1
			MYT1L_1	3.17712	R6
			MYT1L_2	-1.41385	R5
			MYT1L_2	-0.285743	R1
			MYT1L_2	-0.228114	R6
			MYT1L_2	-0.037645	R4
			MYT1L_2	-0.0137899	R2
			MYT1L_2	0.0927621	R3
			MYT1L_3	-0.99679	R4
			MYT1L_3	-0.827905	R1
			MYT1L_3	-0.0333933	R5
			MYT1L_3	0.314636	R2
			MYT1L_3	0.428447	R3
			MYT1L_3	1.17242	R6
			MYT1L_4	-0.31492	R6
			MYT1L_4	0.564806	R1
			MYT1L_4	0.738189	R4
			MYT1L_4	0.800681	R2
			MYT1L_4	0.869113	R3
			MYT1L_4	3.84704	R5
			NRDC_1	-0.839444	R4
			NRDC_1	-0.377389	R6
			NRDC_1	-0.220738	R1
			NRDC_1	0.0998293	R2
			NRDC_1	0.189324	R3
			NRDC_1	2.61573	R5
			NRDC_2	-1.77344	R4
			NRDC_2	-0.48611	R6
			NRDC_2	-0.00529527	R2
			NRDC_2	0.344428	R1
			NRDC_2	0.463685	R5
			NRDC_2	0.615303	R3
			NRDC_3	-0.258079	R6
			NRDC_3	-0.166479	R4
			NRDC_3	0.140425	R1
			NRDC_3	0.359071	R2
			NRDC_3	0.620739	R3
			NRDC_3	2.43431	R5
			NRDC_4	-1.15141	R4
			NRDC_4	-1.09392	R1
			NRDC_4	-0.36699	R6
			NRDC_4	-0.211146	R2
			NRDC_4	0.519319	R3
			NRDC_4	2.81013	R5
			P2RX7_1	-1.22536	R1
			P2RX7_1	-0.179736	R6
			P2RX7_1	0.459226	R2
			P2RX7_1	0.676694	R3
			P2RX7_1	1.11406	R4
			P2RX7_1	2.1131	R5
			P2RX7_2	-1.15159	R4
			P2RX7_2	-0.286194	R5
			P2RX7_2	-0.199197	R6
			P2RX7_2	-0.122179	R1
			P2RX7_2	0.414467	R2
			P2RX7_2	0.666423	R3
			P2RX7_3	-1.52626	R4
			P2RX7_3	-0.555866	R6
			P2RX7_3	-0.470063	R1
			P2RX7_3	-0.105698	R2
			P2RX7_3	0.864194	R3
			P2RX7_3	1.6359	R5
			P2RX7_4	-1.65958	R5
			P2RX7_4	-0.272843	R2
			P2RX7_4	-0.270042	R1
			P2RX7_4	0.230799	R3
			P2RX7_4	0.297957	R4
			P2RX7_4	1.26158	R6
			PAPPA_1	-1.06256	R4
			PAPPA_1	-0.947448	R2
			PAPPA_1	-0.434871	R1
			PAPPA_1	-0.421226	R6
			PAPPA_1	-0.185713	R3
			PAPPA_1	-0.0786914	R5
			PAPPA_2	-1.1682	R1
			PAPPA_2	-0.119941	R2
			PAPPA_2	-0.0940807	R6
			PAPPA_2	0.644937	R3
			PAPPA_2	0.879681	R4
			PAPPA_2	3.44777	R5
			PAPPA_3	-0.731139	R2
			PAPPA_3	-0.667831	R6
			PAPPA_3	-0.321856	R1
			PAPPA_3	0.539015	R4
			PAPPA_3	0.686928	R3
			PAPPA_3	3.28934	R5
			PAPPA_4	-0.442434	R6
			PAPPA_4	-0.203195	R4
			PAPPA_4	-0.108787	R2
			PAPPA_4	-0.0377968	R1
			PAPPA_4	0.489987	R3
			PAPPA_4	1.31268	R5
			PBX2_1	-2.28871	R5
			PBX2_1	-1.22539	R4
			PBX2_1	0.49861	R1
			PBX2_1	0.548685	R2
			PBX2_1	0.778126	R3
			PBX2_1	1.8529	R6
			PBX2_2	-0.60709	R1
			PBX2_2	-0.542867	R6
			PBX2_2	-0.0655253	R2
			PBX2_2	0.398781	R4
			PBX2_2	0.864928	R3
			PBX2_2	2.95801	R5
			PBX2_3	-1.14415	R4
			PBX2_3	0.316321	R2
			PBX2_3	0.457571	R6
			PBX2_3	0.654942	R3
			PBX2_3	0.762127	R1
			PBX2_3	1.4595	R5
			PBX2_4	-0.443275	R4
			PBX2_4	-0.405618	R1
			PBX2_4	-0.305988	R6
			PBX2_4	-0.151894	R2
			PBX2_4	0.195428	R3
			PBX2_4	2.01592	R5
			PCNA_1	-0.515112	R6
			PCNA_1	-0.292403	R4
			PCNA_1	-0.28542	R1
			PCNA_1	0.71749	R2
			PCNA_1	0.809449	R3
			PCNA_1	3.91836	R5
			PCNA_2	-2.88151	R5
			PCNA_2	-1.32127	R1
			PCNA_2	-0.520904	R6
			PCNA_2	0.37612	R2
			PCNA_2	0.906307	R3
			PCNA_2	1.41787	R4
			PCNA_3	-1.79003	R4
			PCNA_3	-0.608	R1
			PCNA_3	-0.356553	R6
			PCNA_3	0.0631128	R2
			PCNA_3	0.578205	R3
			PCNA_3	3.51713	R5
			PCNA_4	-1.2123	R5
			PCNA_4	-0.419045	R2
			PCNA_4	-0.181245	R6
			PCNA_4	0.228916	R4
			PCNA_4	0.283574	R1
			PCNA_4	0.770656	R3
			PGF_1	-3.37809	R4
			PGF_1	-0.32712	R6
			PGF_1	-0.311997	R2
			PGF_1	-0.0624989	R1
			PGF_1	0.575915	R3
			PGF_1	0.843255	R5
			PGF_2	-0.598221	R6
			PGF_2	-0.469755	R1
			PGF_2	0.242625	R2
			PGF_2	0.435062	R3
			PGF_2	0.93742	R4
			PGF_2	2.62433	R5
			PGF_3	-4.93918	R5
			PGF_3	-0.415706	R4
			PGF_3	-0.0347435	R1
			PGF_3	0.156716	R3
			PGF_3	0.200977	R2
			PGF_3	0.927992	R6
			PGF_4	-0.18185	R6
			PGF_4	0.182959	R4
			PGF_4	0.200918	R5
			PGF_4	0.232672	R2
			PGF_4	0.638134	R1
			PGF_4	0.741411	R3
			PHF19_1	-1.35605	R4
			PHF19_1	-0.741798	R5
			PHF19_1	-0.546142	R1
			PHF19_1	0.037883	R6
			PHF19_1	0.590441	R2
			PHF19_1	0.862083	R3
			PHF19_2	-1.65542	R1
			PHF19_2	-1.23773	R4
			PHF19_2	-0.633247	R6
			PHF19_2	0.257574	R2
			PHF19_2	0.53824	R3
			PHF19_2	1.046	R5
			PHF19_3	-0.372021	R6
			PHF19_3	0.534918	R1
			PHF19_3	0.655954	R2
			PHF19_3	0.660386	R4
			PHF19_3	0.982401	R3
			PHF19_3	1.06346	R5
			PHF19_4	-1.11537	R2
			PHF19_4	-0.246405	R6
			PHF19_4	0.184841	R1
			PHF19_4	0.405861	R4
			PHF19_4	0.537385	R5
			PHF19_4	0.94642	R3
			PHOX2A_1	-0.414417	R6
			PHOX2A_1	-0.0648254	R5
			PHOX2A_1	0.146698	R2
			PHOX2A_1	0.321123	R1
			PHOX2A_1	0.505036	R3
			PHOX2A_1	1.454	R4
			PHOX2A_2	-1.25946	R4
			PHOX2A_2	-0.57591	R2
			PHOX2A_2	-0.380341	R1
			PHOX2A_2	-0.200965	R6
			PHOX2A_2	-0.0700528	R3
			PHOX2A_2	1.15087	R5
			PHOX2A_3	-1.73442	R5
			PHOX2A_3	-0.613247	R1
			PHOX2A_3	-0.588994	R6
			PHOX2A_3	-0.0965183	R2
			PHOX2A_3	0.13821	R4
			PHOX2A_3	0.330902	R3
			PHOX2A_4	-0.357799	R6
			PHOX2A_4	-0.168726	R4
			PHOX2A_4	0.0770964	R2
			PHOX2A_4	0.265473	R1
			PHOX2A_4	0.851175	R3
			PHOX2A_4	2.03491	R5
			PLCH2_1	-5.06175	R4
			PLCH2_1	-2.62973	R6
			PLCH2_1	0.165288	R1
			PLCH2_1	0.362586	R3
			PLCH2_1	0.436777	R2
			PLCH2_1	2.5393	R5
			PLCH2_2	-0.264334	R6
			PLCH2_2	-0.219307	R2
			PLCH2_2	-0.00329369	R3
			PLCH2_2	0.0415013	R1
			PLCH2_2	0.112282	R5
			PLCH2_2	1.45909	R4
			PLCH2_3	-2.45051	R6
			PLCH2_3	-1.27228	R5
			PLCH2_3	-0.117712	R1
			PLCH2_3	0.0316122	R3
			PLCH2_3	0.0856048	R2
			PLCH2_4	-3.3901	R6
			PLCH2_4	-0.555955	R1
			PLCH2_4	-0.23301	R2
			PLCH2_4	0.0679802	R3
			PLCH2_4	0.689108	R5
			PLCH2_4	1.66353	R4
			PNPT1_1	-1.97314	R5
			PNPT1_1	-0.0776201	R6
			PNPT1_1	0.255995	R3
			PNPT1_1	0.59318	R2
			PNPT1_1	0.631123	R1
			PNPT1_1	4.14485	R4
			PNPT1_2	-9.12039	R4
			PNPT1_2	-1.47134	R6
			PNPT1_2	-0.505513	R5
			PNPT1_2	-0.168083	R1
			PNPT1_2	-0.0975201	R2
			PNPT1_2	0.196989	R3
			PNPT1_3	-2.38926	R5
			PNPT1_3	-0.975158	R6
			PNPT1_3	-0.247085	R2
			PNPT1_3	0.234122	R1
			PNPT1_3	0.359201	R3
			PNPT1_4	-4.59571	R5
			PNPT1_4	-2.554	R6
			PNPT1_4	-0.0113202	R2
			PNPT1_4	0.585287	R1
			PNPT1_4	0.689207	R3
			POLD1_1	-3.91057	R5
			POLD1_1	-0.829552	R2
			POLD1_1	-0.337312	R1
			POLD1_1	-0.280857	R6
			POLD1_1	0.109701	R3
			POLD1_2	-2.48499	R5
			POLD1_2	-1.83659	R4
			POLD1_2	-0.253468	R1
			POLD1_2	-0.129911	R2
			POLD1_2	0.164226	R3
			POLD1_3	-8.00803	R4
			POLD1_3	-0.958102	R5
			POLD1_3	-0.135981	R3
			POLD1_3	-0.0255229	R1
			POLD1_3	-0.0174274	R6
			POLD1_3	0.227629	R2
			POLD1_4	-8.00959	R4
			POLD1_4	-0.590654	R6
			POLD1_4	-0.289296	R5
			POLD1_4	-0.276697	R2
			POLD1_4	-0.216486	R1
			POLD1_4	0.0891515	R3
			POLR1B_1	-2.51573	R5
			POLR1B_1	0.462958	R3
			POLR1B_1	0.912469	R1
			POLR1B_1	0.973895	R2
			POLR1B_1	2.6196	R6
			POLR1B_1	9.41555	R4
			POLR1B_2	-8.30935	R6
			POLR1B_2	-1.00453	R5
			POLR1B_2	0.420455	R3
			POLR1B_2	0.847824	R1
			POLR1B_2	0.991063	R2
			POLR1B_3	-6.1624	R4
			POLR1B_3	-0.0722388	R3
			POLR1B_3	0.347012	R5
			POLR1B_3	0.356394	R2
			POLR1B_3	0.474463	R1
			POLR1B_3	0.730059	R6
			POLR1B_4	-5.26225	R4
			POLR1B_4	-0.687723	R6
			POLR1B_4	0.371377	R1
			POLR1B_4	0.573042	R3
			POLR1B_4	0.718301	R2
			POLR1B_4	1.01538	R5
			PPCDC_1	-3.3751	R6
			PPCDC_1	-2.07259	R5
			PPCDC_1	-1.24246	R4
			PPCDC_1	-0.223536	R1
			PPCDC_1	0.0730663	R3
			PPCDC_1	0.329111	R2
			PPCDC_2	-8.87392	R4
			PPCDC_2	-3.9436	R6
			PPCDC_2	-0.485711	R5
			PPCDC_2	0.335436	R2
			PPCDC_2	0.356696	R1
			PPCDC_2	0.627001	R3
			PPCDC_3	-7.33255	R6
			PPCDC_3	0.18446	R1
			PPCDC_3	0.259335	R2
			PPCDC_3	0.259448	R3
			PPCDC_3	1.01746	R5
			PPCDC_3	4.08986	R4
			PPCDC_4	-5.29021	R4
			PPCDC_4	-3.67313	R5
			PPCDC_4	-2.28577	R6
			PPCDC_4	-0.516231	R1
			PPCDC_4	-0.484566	R2
			PPCDC_4	-0.0148814	R3
			PPP1R16A_1	-3.72191	R5
			PPP1R16A_1	-0.417017	R1
			PPP1R16A_1	-0.380776	R2
			PPP1R16A_1	-0.343644	R3
			PPP1R16A_1	-0.189207	R6
			PPP1R16A_1	3.41789	R4
			PPP1R16A_2	-5.83693	R6
			PPP1R16A_2	-3.93872	R4
			PPP1R16A_2	-1.24723	R5
			PPP1R16A_2	0.227939	R2
			PPP1R16A_2	0.309607	R1
			PPP1R16A_2	0.338267	R3
			PPP1R16A_3	-1.16623	R4
			PPP1R16A_3	-0.826452	R5
			PPP1R16A_3	-0.257753	R6
			PPP1R16A_3	-0.184742	R2
			PPP1R16A_3	-0.0894888	R3
			PPP1R16A_3	0.154199	R1
			PPP1R16A_4	-0.549699	R5
			PPP1R16A_4	-0.482796	R6
			PPP1R16A_4	0.128056	R2
			PPP1R16A_4	0.129172	R3
			PPP1R16A_4	0.297541	R1
			PPP1R16A_4	1.27912	R4
			PPP4C_1	-6.32766	R4
			PPP4C_1	-3.94047	R6
			PPP4C_1	-1.11599	R5
			PPP4C_1	0.352713	R2
			PPP4C_1	0.392886	R3
			PPP4C_1	0.408519	R1
			PPP4C_2	-2.69712	R4
			PPP4C_2	-0.647035	R5
			PPP4C_2	0.120803	R1
			PPP4C_2	0.233602	R2
			PPP4C_2	0.314521	R3
			PPP4C_2	1.25606	R6
			PPP4C_3	-7.91377	R5
			PPP4C_3	0.396721	R1
			PPP4C_3	0.654718	R6
			PPP4C_3	0.708936	R2
			PPP4C_3	0.862864	R3
			PPP4C_4	-2.68591	R6
			PPP4C_4	-0.454035	R2
			PPP4C_4	-0.419566	R5
			PPP4C_4	0.609939	R3
			PPP4C_4	0.619629	R1
			PPP4C_4	4.42718	R4
			PRKAR1A_1	-8.07282	R6
			PRKAR1A_1	-7.09857	R4
			PRKAR1A_1	-1.86552	R5
			PRKAR1A_1	-0.131593	R3
			PRKAR1A_1	-0.106463	R2
			PRKAR1A_1	0.433208	R1
			PRKAR1A_2	-8.63264	R5
			PRKAR1A_2	-4.72725	R6
			PRKAR1A_2	0.292004	R2
			PRKAR1A_2	0.354578	R1
			PRKAR1A_2	0.545656	R3
			PRKAR1A_2	5.01716	R4
			PRKAR1A_3	-4.82323	R6
			PRKAR1A_3	-1.06399	R1
			PRKAR1A_3	-0.481016	R2
			PRKAR1A_3	-0.0764361	R5
			PRKAR1A_3	0.136637	R3
			PRKAR1A_3	2.88314	R4
			PRKAR1A_4	-7.62111	R5
			PRKAR1A_4	-1.36856	R6
			PRKAR1A_4	-0.202886	R3
			PRKAR1A_4	0.132368	R1
			PRKAR1A_4	0.462554	R2
			PRKAR1A_4	9.06136	R4
			RFWD2_1	-4.16156	R6
			RFWD2_1	-0.0975553	R3
			RFWD2_1	0.150182	R1
			RFWD2_1	0.281919	R5
			RFWD2_1	0.415338	R2
			RFWD2_2	-2.06503	R5
			RFWD2_2	-1.67711	R6
			RFWD2_2	-0.601379	R2
			RFWD2_2	-0.431204	R3
			RFWD2_2	0.375096	R1
			RFWD2_3	-3.43566	R4
			RFWD2_3	-0.388877	R6
			RFWD2_3	-0.322388	R2
			RFWD2_3	0.0985612	R1
			RFWD2_3	0.346595	R3
			RFWD2_3	0.966193	R5
			RFWD2_4	-2.00423	R6
			RFWD2_4	-0.100094	R1
			RFWD2_4	0.357678	R2
			RFWD2_4	0.546773	R3
			RFWD2_4	1.57366	R5
			RFWD2_4	9.14324	R4
			SARS_1	-2.76893	R6
			SARS_1	-1.5563	R5
			SARS_1	-0.270591	R2
			SARS_1	0.0287311	R3
			SARS_1	0.18481	R1
			SARS_1	8.39264	R4
			SARS_2	-8.5442	R4
			SARS_2	-4.98436	R6
			SARS_2	-3.71802	R5
			SARS_2	0.626197	R3
			SARS_2	0.63483	R1
			SARS_2	0.67564	R2
			SARS_3	-3.3608	R6
			SARS_3	-1.7935	R5
			SARS_3	0.442585	R1
			SARS_3	0.44922	R3
			SARS_3	0.793016	R2
			SARS_3	2.07375	R4
			SARS_4	-9.77549	R6
			SARS_4	-5.76937	R4
			SARS_4	-0.226968	R1
			SARS_4	0.0215722	R5
			SARS_4	0.101079	R3
			SARS_4	0.416387	R2
			SCARA3_1	-8.91644	R4
			SCARA3_1	-4.49963	R6
			SCARA3_1	-3.39354	R5
			SCARA3_1	-0.274217	R1
			SCARA3_1	-0.148304	R2
			SCARA3_1	-0.00596775	R3
			SCARA3_2	-5.78944	R6
			SCARA3_2	-0.755486	R2
			SCARA3_2	-0.463143	R5
			SCARA3_2	-0.178486	R3
			SCARA3_2	-0.154552	R1
			SCARA3_2	0.379813	R4
			SCARA3_3	-0.135142	R1
			SCARA3_3	0.227139	R6
			SCARA3_3	0.248754	R3
			SCARA3_3	0.312248	R2
			SCARA3_3	0.656952	R5
			SCARA3_4	-1.61903	R6
			SCARA3_4	-0.787768	R4
			SCARA3_4	-0.31355	R2
			SCARA3_4	-0.160475	R1
			SCARA3_4	0.035192	R3
			SCARA3_4	0.440299	R5
			SLC31A2_1	-6.6378	R5
			SLC31A2_1	-3.47653	R6
			SLC31A2_1	-1.60652	R4
			SLC31A2_1	0.0238662	R3
			SLC31A2_1	0.544711	R1
			SLC31A2_1	0.705899	R2
			SLC31A2_2	-3.17572	R6
			SLC31A2_2	-1.46068	R5
			SLC31A2_2	-0.264377	R2
			SLC31A2_2	-0.0615657	R4
			SLC31A2_2	0.046871	R3
			SLC31A2_2	0.268365	R1
			SLC31A2_3	-7.52456	R5
			SLC31A2_3	-5.08446	R6
			SLC31A2_3	-0.676125	R2
			SLC31A2_3	-0.0848873	R1
			SLC31A2_3	0.32443	R3
			SLC31A2_4	-4.8801	R6
			SLC31A2_4	0.154463	R2
			SLC31A2_4	0.629537	R1
			SLC31A2_4	0.793053	R3
			SMARCA4_1	-0.221675	R3
			SMARCA4_1	-0.0883298	R4
			SMARCA4_1	-0.0852294	R2
			SMARCA4_1	0.44438	R1
			SMARCA4_1	1.02251	R5
			SMARCA4_1	1.13103	R6
			SMARCA4_2	-0.735199	R5
			SMARCA4_2	0.141265	R3
			SMARCA4_2	0.648247	R2
			SMARCA4_2	0.709036	R1
			SMARCA4_2	1.53703	R6
			SMARCA4_2	1.82122	R4
			SMARCA4_3	-1.94844	R4
			SMARCA4_3	-0.345467	R6
			SMARCA4_3	0.21579	R2
			SMARCA4_3	0.297968	R1
			SMARCA4_3	0.324412	R3
			SMARCA4_3	2.19382	R5
			SMARCA4_4	0.108372	R3
			SMARCA4_4	0.284668	R1
			SMARCA4_4	0.302503	R5
			SMARCA4_4	0.62846	R2
			SMARCA4_4	1.33788	R6
			SMARCA4_4	1.7196	R4
			SP4_1	-0.232615	R5
			SP4_1	0.13016	R3
			SP4_1	0.138719	R2
			SP4_1	0.270098	R4
			SP4_1	0.390449	R1
			SP4_1	1.23047	R6
			SP4_2	-0.365266	R5
			SP4_2	-0.308134	R3
			SP4_2	-0.0481477	R1
			SP4_2	0.0820309	R2
			SP4_2	0.433917	R4
			SP4_2	1.29268	R6
			SP4_3	-0.0431798	R3
			SP4_3	0.0962687	R2
			SP4_3	0.257732	R5
			SP4_3	0.281217	R4
			SP4_3	0.384682	R1
			SP4_3	1.50783	R6
			SP4_4	-0.609707	R5
			SP4_4	-0.065688	R3
			SP4_4	0.291791	R2
			SP4_4	0.29509	R1
			SP4_4	1.17614	R4
			SP4_4	1.69514	R6
			SRF_1	-1.74617	R6
			SRF_1	0.0686376	R2
			SRF_1	0.168728	R4
			SRF_1	0.579522	R3
			SRF_1	0.75081	R1
			SRF_1	0.961358	R5
			SRF_2	-0.755549	R6
			SRF_2	-0.121704	R3
			SRF_2	0.354015	R5
			SRF_2	0.444857	R2
			SRF_2	0.533737	R1
			SRF_2	0.730369	R4
			SRF_3	-0.862674	R6
			SRF_3	-0.120244	R5
			SRF_3	0.567286	R1
			SRF_3	0.577475	R2
			SRF_3	0.74646	R3
			SRF_3	1.00613	R4
			SRF_4	-0.469182	R6
			SRF_4	0.251231	R4
			SRF_4	0.469087	R1
			SRF_4	0.517195	R3
			SRF_4	0.585555	R2
			SRF_4	1.25851	R5
			ST3GAL1_1	-4.28223	R4
			ST3GAL1_1	-0.144504	R6
			ST3GAL1_1	0.037576	R2
			ST3GAL1_1	0.2035	R1
			ST3GAL1_1	0.215693	R3
			ST3GAL1_1	3.68015	R5
			ST3GAL1_2	-1.39243	R4
			ST3GAL1_2	-0.424027	R3
			ST3GAL1_2	-0.24808	R2
			ST3GAL1_2	0.186576	R1
			ST3GAL1_2	1.10115	R6
			ST3GAL1_2	3.20379	R5
			ST3GAL1_3	-0.356355	R6
			ST3GAL1_3	-0.168924	R4
			ST3GAL1_3	-0.168034	R5
			ST3GAL1_3	-0.0510778	R2
			ST3GAL1_3	-0.0417828	R3
			ST3GAL1_3	0.216526	R1
			ST3GAL1_4	-0.410698	R4
			ST3GAL1_4	-0.243534	R3
			ST3GAL1_4	-0.189709	R2
			ST3GAL1_4	0.391255	R1
			ST3GAL1_4	0.535453	R5
			ST3GAL1_4	1.3272	R6
			TMX2_1	-0.928509	R4
			TMX2_1	-0.890812	R2
			TMX2_1	-0.444994	R1
			TMX2_1	-0.353251	R3
			TMX2_1	-0.306246	R5
			TMX2_1	1.14781	R6
			TMX2_2	-0.337888	R4
			TMX2_2	-0.191249	R5
			TMX2_2	-0.0274586	R3
			TMX2_2	0.0739807	R2
			TMX2_2	0.299852	R1
			TMX2_2	1.48482	R6
			TMX2_3	0.294893	R6
			TMX2_3	0.362487	R2
			TMX2_3	0.462937	R4
			TMX2_3	0.598832	R3
			TMX2_3	0.870201	R1
			TMX2_3	1.74625	R5
			TMX2_4	-1.4317	R4
			TMX2_4	-0.233833	R2
			TMX2_4	0.165996	R1
			TMX2_4	0.17619	R3
			TMX2_4	0.435901	R6
			TMX2_4	3.39812	R5
			TOM1_1	-0.0418146	R4
			TOM1_1	0.0499046	R3
			TOM1_1	0.0780521	R2
			TOM1_1	0.352374	R6
			TOM1_1	0.591703	R1
			TOM1_1	1.01056	R5
			TOM1_2	-0.620655	R6
			TOM1_2	-0.414622	R3
			TOM1_2	-0.276058	R4
			TOM1_2	-0.257922	R2
			TOM1_2	0.209758	R1
			TOM1_2	3.1236	R5
			TOM1_3	-1.26812	R4
			TOM1_3	-0.854734	R5
			TOM1_3	-0.168899	R1
			TOM1_3	-0.0774131	R3
			TOM1_3	0.0198699	R2
			TOM1_3	0.783001	R6
			TOM1_4	-1.78065	R4
			TOM1_4	0.0791423	R3
			TOM1_4	0.47078	R2
			TOM1_4	0.675575	R1
			TOM1_4	1.09636	R6
			TOM1_4	4.5022	R5
			TRPM5_1	-0.58494	R4
			TRPM5_1	-0.560874	R2
			TRPM5_1	-0.49519	R6
			TRPM5_1	0.0461987	R3
			TRPM5_1	0.299234	R1
			TRPM5_1	0.322286	R5
			TRPM5_2	-0.560081	R4
			TRPM5_2	-0.291215	R3
			TRPM5_2	-0.173556	R5
			TRPM5_2	0.2381	R2
			TRPM5_2	0.460024	R1
			TRPM5_2	1.27805	R6
			TRPM5_3	-0.699793	R4
			TRPM5_3	0.153298	R5
			TRPM5_3	0.268947	R3
			TRPM5_3	0.633449	R2
			TRPM5_3	0.722364	R1
			TRPM5_3	1.46526	R6
			TRPM5_4	-0.289221	R4
			TRPM5_4	-0.187956	R5
			TRPM5_4	-0.0915461	R3
			TRPM5_4	-0.0792632	R2
			TRPM5_4	0.556107	R1
			TRPM5_4	1.34846	R6
			TUBG1_1	0.213501	R6
			TUBG1_1	0.645834	R2
			TUBG1_1	0.935837	R1
			TUBG1_1	0.968733	R3
			TUBG1_1	1.18911	R5
			TUBG1_1	1.35061	R4
			TUBG1_2	-0.759286	R4
			TUBG1_2	-0.546276	R6
			TUBG1_2	0.235656	R3
			TUBG1_2	0.344619	R1
			TUBG1_2	0.53336	R2
			TUBG1_2	2.05359	R5
			TUBG1_3	-0.854949	R4
			TUBG1_3	-0.583182	R5
			TUBG1_3	-0.578728	R6
			TUBG1_3	0.689528	R3
			TUBG1_3	0.835942	R1
			TUBG1_3	0.841833	R2
			TUBG1_4	-1.40786	R4
			TUBG1_4	-0.923116	R6
			TUBG1_4	0.386094	R2
			TUBG1_4	0.562673	R1
			TUBG1_4	0.565744	R3
			TUBG1_4	2.01477	R5
			UBE3B_1	-0.780611	R6
			UBE3B_1	-0.364768	R4
			UBE3B_1	0.121185	R3
			UBE3B_1	0.198465	R5
			UBE3B_1	0.469571	R2
			UBE3B_1	0.625722	R1
			UBE3B_2	-0.853668	R4
			UBE3B_2	-0.252699	R6
			UBE3B_2	-0.0762613	R3
			UBE3B_2	0.183734	R5
			UBE3B_2	0.373449	R2
			UBE3B_2	0.600155	R1
			UBE3B_3	-0.746994	R6
			UBE3B_3	-0.624373	R3
			UBE3B_3	-0.253969	R4
			UBE3B_3	0.0877863	R2
			UBE3B_3	0.592944	R1
			UBE3B_3	3.30319	R5
			UBE3B_4	-1.35109	R4
			UBE3B_4	-0.555427	R3
			UBE3B_4	0.110997	R2
			UBE3B_4	0.377466	R1
			UBE3B_4	0.436337	R5
			UBE3B_4	0.860097	R6
			USP8_1	-3.30603	R4
			USP8_1	-0.564953	R3
			USP8_1	0.081943	R2
			USP8_1	0.144318	R5
			USP8_1	0.446334	R1
			USP8_1	0.989697	R6
			USP8_2	-1.43132	R4
			USP8_2	-0.557333	R3
			USP8_2	-0.219573	R5
			USP8_2	0.143396	R2
			USP8_2	0.458968	R1
			USP8_2	0.843228	R6
			USP8_3	-1.09433	R4
			USP8_3	-0.422068	R2
			USP8_3	-0.120347	R3
			USP8_3	-0.0108764	R6
			USP8_3	0.16025	R1
			USP8_3	3.58687	R5
			USP8_4	-0.268477	R5
			USP8_4	-0.14273	R2
			USP8_4	0.146418	R4
			USP8_4	0.197766	R1
			USP8_4	0.219873	R3
			USP8_4	0.221805	R6
			XRCC6_1	0.0241546	R2
			XRCC6_1	0.0700639	R3
			XRCC6_1	0.52524	R1
			XRCC6_1	0.58025	R6
			XRCC6_1	0.92687	R4
			XRCC6_1	5.73787	R5
			XRCC6_2	-1.33495	R4
			XRCC6_2	-1.1803	R6
			XRCC6_2	-0.680376	R3
			XRCC6_2	0.353615	R2
			XRCC6_2	0.540637	R1
			XRCC6_2	1.12738	R5
			XRCC6_3	-0.239741	R4
			XRCC6_3	0.162395	R5
			XRCC6_3	0.351366	R2
			XRCC6_3	0.435866	R6
			XRCC6_3	0.530476	R1
			XRCC6_3	0.657752	R3
			XRCC6_4	-1.27028	R6
			XRCC6_4	-1.04359	R4
			XRCC6_4	-0.28568	R3
			XRCC6_4	0.183307	R1
			XRCC6_4	0.239245	R2
			XRCC6_4	4.14279	R5
			ZBTB17_1	-1.33891	R4
			ZBTB17_1	0.129934	R2
			ZBTB17_1	0.262671	R3
			ZBTB17_1	0.558879	R1
			ZBTB17_1	0.60915	R6
			ZBTB17_1	3.40746	R5
			ZBTB17_2	-3.66038	R4
			ZBTB17_2	-2.56283	R6
			ZBTB17_2	-0.466811	R3
			ZBTB17_2	-0.072912	R2
			ZBTB17_2	0.438074	R1
			ZBTB17_2	3.31417	R5
			ZBTB17_3	-3.12593	R4
			ZBTB17_3	-0.594426	R3
			ZBTB17_3	-0.331091	R2
			ZBTB17_3	0.25659	R1
			ZBTB17_3	1.25476	R6
			ZBTB17_3	2.11167	R5
			ZBTB17_4	-0.507336	R5
			ZBTB17_4	-0.389579	R4
			ZBTB17_4	-0.239673	R3
			ZBTB17_4	0.0610581	R2
			ZBTB17_4	0.593946	R6
			ZBTB17_4	0.631344	R1
