# Supplementary material for: SMARCA4 regulates the NK-mediated killing of senescent cells
Source: Sci Adv. 2025 Jan 15;11(3):eadn2811. doi: 10.1126/sciadv.adn2811 (PMC11734740; doi:10.1126/sciadv.adn2811)
Supplement: Supplementary file 2 — Tables S1 to S3 and S11 [file sciadv.adn2811_tables_s1_to_s3_and_s11.zip › adn2811_table_s11.xlsx]

## Sheet: Figure 1
Figure 1C	IL6+										Figure 1E	IL6+				Figure 1G		IL6						IL8						IL1β						CCL2
	Rep	1	2	3								DMSO siNT	4OHT siNT	4OHT siPos			DMSO siNT_2	1.711	1.589	1.042	2.521	0.914	0.79	0.095	0.115	0.272	0.274	0.118	0.144	10.279	8.702	10.81	11.866	9.44	9.448	9.519	11.008	9.387
	DMSO siNT	8.65133	10.8413	7.55567								-8.627	-0.834	10.04			4OHT siNT_2	14.576	12	15.413	21.31	14.591	17.897	21.31	14.591	17.897	13.267	15.14	13.814	42.437	33.105	37.801	32.01	33.455	27.479	31.168	31.047	28.697	20.925	37.113	30.108
	4OHT siNT	28.0577	35.1087	25.995								-8.87	4.302	4.344			4OHT siFURIN_1	60.581	42.1	52.119				63.347	51.623	60.212				49.241	70.732	62.525				51.096	57.561	64.892
	4OHT siEPRS	48.8387	55.362	54.0363								-6.102	3.8	-0.256			4OHT siFURIN_2	35.043	23.863	36.454				48.889	33.1	44.255				55.934	65.253	51.502				45.946	43.502	43.491
	4OHT siLPAR2	45.618	56.8553	40.9213								-4.741	2.475	6.116
	4OHT siSIRT1	50.095	56.2003	47.237								-4.455	-2.277	7.322
	4OHT siLGMN	46.686	54.857	47.9085								-4.235	3.044	4.076			p	IL6
												-5.203	0.701	4.801				DMSO siNT_2 vs. 4OHT siNT_2	<0.0001
	p	4OHT siNT vs. DMSO siNT	0.001									-4.22	-1.834	3.673				DMSO siNT_2 vs. 4OHT siFURIN_1	<0.0001
		4OHT siNT vs. 4OHT siEPRS	0.0004									-6.302	4.591	6.341				DMSO siNT_2 vs. 4OHT siFURIN_2	<0.0001
		4OHT siNT vs. 4OHT siLPAR2	0.003									-4.734	-0.291	3.605				4OHT siNT_2 vs. 4OHT siFURIN_1	<0.0001
		4OHT siNT vs. 4OHT siSIRT1	0.0007									-5.367	1.801	5.512				4OHT siNT_2 vs. 4OHT siFURIN_2	0.0002
		4OHT siNT vs. 4OHT siLGMN	0.0013									-5.518	-1.016	6.933				4OHT siFURIN_1 vs. 4OHT siFURIN_2	<0.0001
												-3.826	1.349	5.428
	n	3										-3.758	0.905	4.991				IL8
												-2.992	1.108	6.501				DMSO siNT_2 vs. 4OHT siNT_2	<0.0001
												-4.066	0.551	-0.065				DMSO siNT_2 vs. 4OHT siFURIN_1	<0.0001
												-2.679	1.012	7.259				DMSO siNT_2 vs. 4OHT siFURIN_2	<0.0001
												-3.363	0.822	8.324				4OHT siNT_2 vs. 4OHT siFURIN_1	<0.0001
												-3.503	1.588	5.724				4OHT siNT_2 vs. 4OHT siFURIN_2	<0.0001
												-2.935	9.02	1.162				4OHT siFURIN_1 vs. 4OHT siFURIN_2	0.0009
												-3.981	0.842	12.564
												-3.953	0.067	6.159				IL1β
												-1.826	1.875	4.045				DMSO siNT_2 vs. 4OHT siNT_2	<0.0001
												-1.556	0.869	6.631				DMSO siNT_2 vs. 4OHT siFURIN_1	<0.0001
												-1.501	0.248	8.117				DMSO siNT_2 vs. 4OHT siFURIN_2	<0.0001
												-2.443	-0.292	2.096				4OHT siNT_2 vs. 4OHT siFURIN_1	<0.0001
												-1.835	-0.324	-2.058				4OHT siNT_2 vs. 4OHT siFURIN_2	<0.0001
												-1.845	-0.265	6.518				4OHT siFURIN_1 vs. 4OHT siFURIN_2	0.8477
												-2.362	1.902	0.179
												-3.05	-0.37	4.42				CCL2
												-2.043	0.365	0.653				DMSO siNT_2 vs. 4OHT siNT_2	<0.0001
												-1.48	-0.068	1.92				DMSO siNT_2 vs. 4OHT siFURIN_1	<0.0001
												-2.985	-0.133	-0.589				DMSO siNT_2 vs. 4OHT siFURIN_2	<0.0001
												-2.664	0.452	4.895				4OHT siNT_2 vs. 4OHT siFURIN_1	<0.0001
												-5.419	-1.774	6.633				4OHT siNT_2 vs. 4OHT siFURIN_2	0.0007
												-6.407	1.739	9.259				4OHT siFURIN_1 vs. 4OHT siFURIN_2	0.0075
												-3.058	2.503	29.133
												-3.327	2.036	2.389
												-3.059	-0.137	13.725			n	DMSO	6
												-2.85	0.198	4.965				4OHT	6
												-3.466	1.21	3.111				FURIN	3
												-3.289	-0.519	8.455
												-5.098	4.818	3.158
												-5.184	0.748	6.5
												-6.055	3.201	2.273
												-3.909	-0.53	4.067
												-2.028	0.454	1.237
												-3.261	1.122	4.988
												-3.408	0.076	13.341
												-3.112	-0.586	6.22
												-2.325	-1.654	3.026
												-2.229	1.084	2.314
												-4.378	0.068	-0.022
												-1.943	2.171	16.489
												-4.354	1.283	11.466
												-3.916	1.491	2.563
												-4.906	-0.589	5.585
												-4.479	-0.28	11.497
												-2.754	2.877	5.773
												-3.802	3.432	1.504
												-5.968	1.184	4.84
												-5.294	2.428	20.846
												-3.261	0.254	3.354
												-2.733	0.021	7.562
												-4.643	0.044	9.832
												-4.226	2.02	4.822
												-3.249	0.431	12.789
												-2.175	-0.131	0.964
												-2.843	2.046	11.891
												-3.49	2.871	2.994
												-3.526	-0.681	8.451
												-4.298	0.912	3.238
												-3.979	1.345	4.454
												-4.247	6.386	10.207
												-3.777	-0.367	8.329
												-2.928	-0.02	13.255
												-3.805	0.372	3.185
												-2.393	0.154	5.726
												-4.693	1.982	1.801
												-2.874	-0.253	5.198
												-4.883	0.529	3.413
												-5.325	-0.166	1.673
												-3.685	-0.127	5.479
												-2.275	-0.343	7.37
												-3.356	0.671	3.624
												-2.221	0.594	1.811
												-2.488	3.864	4.282
												-2.608	1.788	1.993
												-2.159	2.316	4.048
												-2.098	7.508	2.726
												-2.597	1.556	10.815
												-6.066	4.164	2.639
												-5.007	-0.853	4.146
												-3.875	-0.586	2.113
												-4.264	0.383	8.572
												-5.332	1.501	4.342
												-3.971	-0.239	5.386
												-3.711	0.902	3.491
												-4.463	-0.924	7.145
												-3.618	0.048	11.753
												-2.735	-0.186	1.911
												-3.338	-0.663	3.918
												-3.645	-0.169	8
												-3.191	-1.308	3.981
												-3.164	0.611	0.407
												-2.814	-2.05	4.205
												-2.812	-0.025	-1.354
												-2.001	-0.727	4.527
												-0.584	0.784	15.485
												-0.49	-1.833	8.248
												-0.554	-0.608	12.162
												-2.755	-1.118	21.865
												-3.44	1.044	4.598
												-2.257	0.302	17.232
												-1.898	-1.126	13.595
												-2.727	0.424	4.936
												-4.23	0.15	7.887
												-3.758	0.249	0.639
												-3.215	0.538	7.633
												-2.179	-0.147	2.321
												-3.118	0.113	3.729
												-2.448	1.224	0.032
												-3.714	1.078	5.508
												-3.393	0.195	11.912
												-3.235	-0.65	3.776
												-3.32	0.745	8.056
												-3.979	-1.906	3.71
												-3.438	0.187	1.694
												-2.417	0.27	14.132
												-3.876	-0.394	4.858
												-3.11	2.491	0.614
												-4.638	0.467	1.326
												-3.673	1.694	19.882
												-3.423	0.132	7.62
												-4.466	1.119	3.952
												-4.356	0.719	13.075
												-2.746	0.814	10.84
												-2.786	1.025	4.093
												-2.534	0.09	6.255
												-1.514	0.606	5.786
												-1.925	0.841	3.95
												-2.141	1.143	7.438
												-3.052	2.51	1.513
												-2.781	0.383	6.761
												-3.162	3.115	2.026
												-3.411	1.697	9.482
												-3.461	2.795	0.74
												-3.52	1.25	6.32
												-3.464	1.906
												-3	0.923
												-1.949	-0.324
												-2.365	-0.016
												-3.251	-2.947
												-3.569	-1.286
												-2.665	0.237
												-2.961	-2.951
												-2.894	-0.478
												-1.934	0.884
												-3.241	-1.813
												-3.468	-0.669
												-1.834	-0.344
												-2.302	0.191
												-3.056	0.315
												-2.372	-1.693
												-3.01	-0.927
												-2.97	0.361
												-2.753	0.316
												-1.743	0.64
												-2.744	-1.105
												-2.308	1.402
												-5.037	-0.358
												-3.951	0.44
												-2.968	4.257
												-5.248	1.308
												-3.273	3.287
												-3.442	1.626
												-4.496	-0.32
												-1.975	0.537
												-2.728	2.874
												-2.541	2.75
												-3.248	-0.284
												-3.314	0.909
												-4.345	0.914
												-2.629	-0.528
												-2.526	-0.481
												-2.346	-0.143
												-2.605	4.015
												-1.602	0.461
												-1.661	1.693
												-2.202	-0.65
												-8.159	2.418
												-6.85	1.286
												-6.629	0.042
												-6.355	1.276
												-6.952	-0.814
												-4.961	-0.45
												-3.814	-2.052
												-5.391	-0.684
												-4.731	4.93
												-4.042	-0.266
												-4.212	-1.053
												-4.923	1.532
												-5.571	1.282
												-5.586	-0.499
												-5.874	0.509
												-2.677	0.599
												-4.104	-0.364
												-2.36	-0.884
												-1.829	3.554
												-2.725	-0.016
												-2.268	-2.438
												-2.563	1.622
												-3.182	0.189
												-2.336	0.281
												-1.665	-0.916
												-1.844	0.762
												-3.057	1.514
												-3.535	1.525
												-4.155	0.661
												-4.333	-0.047
												-2.418	0.551
												-1.733	-0.891
												-3.94	2.454
												-3.769	1.729
												-3.187	2.182
												-3.903	2.417
												-4.612	1.808
												-2.745	1.528
												-3.959	-1.579
												-3.393	0.365
												-2.544	3.687
												-3.805	0.097
												-4.558	-4.324
												-6.017	0.595
												-4.37	0.395
												-3.219	0.27
												-2.794	2.275
												-3.57	1.558
												-4.192	0.304
												-3.644	1.362
												-2.358	6.513
												-3.577	-0.567
												-1.877	0.578
												-4.937	-0.941
												-5.597	5.115
												-3.699	0.224
												-3.141	-0.085
												-3.95	3.093
												-4.33	0.564
												-7.173	-1.519
												-7.456	0.672
												-2.046	0.162
												-2.164	0.493
												-5.23	1.04
												-3.677	0.269
												-4.294	0.756
												-2.579	1.97
												-2.776	2.572
												-3.147	2.351
												-3.384	2.495
												-4.3	1.606
												-3.855	4.507
												-2.906	15.255
												-2.868	1.887
												-2.874	1.026
												-2.908	-0.208
												-1.655	-1.096
												-4.985	0.018
												-2.931	0.44
												-5.181	0.331
												-5.167	-1.948
												-3.604	-1.375
												-3.645	0.066
												-2.547	-1.443
												-2.572	-1.748
												-2.876	-1.179
												-3.406	0.695
												-2.44	-1.577
												-2.988	0.181
												-2.934	-1.476
												-4.397	0.396
												-2.3	-0.857
												-2.808	-0.236
												-2.128	-0.374
												-3.858	0.672
												-2.896	-0.82
												-2.478	-0.864
												-4.074	0.884
												-5.071	1.073
												-3.776	-0.849
												-3.932	-0.563
												-2.814	1.073
												-2.247	-0.457
												-4.046	0.159
												-3.011	-1.407
												-2.94	0.728
												-2.005	-0.587
												-1.208	0.36
												-1.59	0.305
												-1.409	0.992
												-2.504	1.057
												-2.701	-0.806
												-4.371	1.754
												-1.283	0.068
												-2.266	0.312
												-4.111	-0.756
												-4.1	3.643
												-4.564	-0.997
												-3.24	0.041
												-3.614	-0.232
												-3.083	0.627
												-5.187	1.56
												-4.245	1.718
												-2.124	0.686
												-1.972	1.851
												-5.091	1.021
												-3.982	1.023
												-2.099	0.717
												-4.229	2.475
												-4.491	2.263
												-5.641	-1.109
												-3.927	-0.399
												-3.221	-1.301
												-2.421	0.817
												-2.662	-1.103
												-4.109	-0.139
												-3.671	0.394
												-2.237	-1.239
												-1.36	-0.486
												-3.455	-1.112
												-3.421	-2.038
												-3.652	0.552
												-2.913	-0.029
												-2.55	0.851
												-3.746	-0.661
												-4.04	-1.419
												-4.251	0.131
												-3.076	-0.908
												-2.996	-0.992
												-2.658	-0.517
												-3.352	-0.906
												-3.827	1.422
												-6.463	-0.666
												-1.309	0.021
												-1.935
												-5.032
												-3.329
												-1.781
												-2.334
												-4.342
												-4.023
												-1.698
												-2.023
												-2.437
												-3.169
												-3.048
												-2.251
												-2.598
												-2.071
												-2.98
												-2.615
												-2.961
												-4.834
												-3.188
												-2.752
												-5.29
												-3.007
												-3.619
												-4.585
												-3.282
												-4.104
												-3.661
												-3.634
												-3.524
												-2.421
												-3.555
												-2.615
												-3.391
												-3.312
												p	DMSO siNT vs. 4OHT siNT	<0.0001
													DMSO siNT vs. 4OHT siPos	<0.0001
													4OHT siNT vs. 4OHT siPos	<0.0001

## Sheet: Figure 2
Figure 2B		DMSO + NK					DMSO					4OHT + NK					4OHT						Figure 2D																										Figure 2H
	1:1	14.9897	23.8538	20.5042	16.8725	16.8725	22.3823	20.7128	25.198	20.9337	23.7354	-23.9033	-38.7094	-20.6565	-29.9613	-29.9613	-5.71154	-8.60362	0.239864	-8.6345	-1.92662			DMSO				DMSO + IND (1µM)				DMSO + IND (2.5µM)				4OHT				4OHT + IND (1µM)				4OHT + IND (2.5µM)
	2:1	13.7108	16.1847	20.6456	13.5712	13.5712	19.7798	14.0876	20.3258	16.6021	20.0377	-24.6952	-36.7527	-23.8736	-34.9775	-34.9775	1.61018	1.99909	7.2534	-3.22572	6.03571		NK	57.1005	37.6227	43.2917	34.3369	-54.8134	-40.5029	-33.9497	-16.9953	-79.8284	-70.7761	-41.6434	-37.0945	5.47975	-32.1459	-22.6784	-27.334	-35.018	-55.8577	-48.7802	-37.3161	-62.8574	-84.155	-62.2376	-43.9305
	3:1	12.1716	14.8853	20.981	17.4222	17.4222	20.4676	15.9309	21.0534	14.9622	8.10517	-38.9541	-50.5204	-30.3069	-43.384	-43.384	-13.4967	-10.5056	-3.43524	-14.9693	-9.83581		Control	30.8606	23.1621	76.0251	41.8749	-9.21797	7.30428	27.4487	2.76795	-13.467	-18.7733	17.0708	-3.8621	15.2609	-7.48346	8.7824	-20.2017	5.89815	15.4004	7.62115	-22.2813	5.23741	-15.8724	6.03018	-19.8208
	4:1	-1.69261	5.78041	12.9472	9.05156	9.05156	22.4209	20.7247	23.5809	21.9537	24.5172	-52.8525	-59.3056	-39.9487	-52.0587	-52.0587	-10.8021	-10.3784	-3.10232	-13.0668	-13.6025
	5:1	11.0575	14.4207	16.1849	14.6258	14.6258	15.3851	13.2432	25.6302	13.4218	15.1926	-59.4925	-58.9126	-41.2536	-61.6788	-61.6788	-4.51235	-4.91467	2.95038	-5.99805	-5.39851		p	4OHT vs. 4OHT + IND (2.5µM)	0.0035
	10:1	-6.64283	-25.8833	-8.26651	2.67461	2.67461	19.3541	19.627	22.1046	17.5809	17.8925	-80.4532	-79.4568	-70.4566	-77.6828	-77.6828	-2.094	-6.27533	3.67995	-5.61031	2.85796		n	4
p	1:1
	DMSO + NK vs. DMSO	0.6295
	DMSO + NK vs. 4OHT + NK	<0.0001
	DMSO + NK vs. 4OHT	<0.0001
	DMSO vs. 4OHT + NK	<0.0001
	DMSO vs. 4OHT	<0.0001
	4OHT + NK vs. 4OHT	<0.0001
	2:1
	DMSO + NK vs. DMSO	0.8575
	DMSO + NK vs. 4OHT + NK	<0.0001
	DMSO + NK vs. 4OHT	0.0012
	DMSO vs. 4OHT + NK	<0.0001
	DMSO vs. 4OHT	<0.0001
	4OHT + NK vs. 4OHT	<0.0001
	3:1
	DMSO + NK vs. DMSO	0.999
	DMSO + NK vs. 4OHT + NK	<0.0001
	DMSO + NK vs. 4OHT	<0.0001
	DMSO vs. 4OHT + NK	<0.0001
	DMSO vs. 4OHT	<0.0001
	4OHT + NK vs. 4OHT	<0.0001
	4:1
	DMSO + NK vs. DMSO	<0.0001
	DMSO + NK vs. 4OHT + NK	<0.0001
	DMSO + NK vs. 4OHT	<0.0001
	DMSO vs. 4OHT + NK	<0.0001
	DMSO vs. 4OHT	<0.0001
	4OHT + NK vs. 4OHT	<0.0001
	5:1
	DMSO + NK vs. DMSO	0.8885
	DMSO + NK vs. 4OHT + NK	<0.0001
	DMSO + NK vs. 4OHT	<0.0001
	DMSO vs. 4OHT + NK	<0.0001
	DMSO vs. 4OHT	<0.0001
	4OHT + NK vs. 4OHT	<0.0001
	10:1
	DMSO + NK vs. DMSO	<0.0001
	DMSO + NK vs. 4OHT + NK	<0.0001
	DMSO + NK vs. 4OHT	0.3353
	DMSO vs. 4OHT + NK	<0.0001
	DMSO vs. 4OHT	<0.0001
	4OHT + NK vs. 4OHT	<0.0001
n	5
[truncated: 12 more columns]

## Sheet: Figure 3
Figure 3A	IL8																					Figure 3B
		DMSO			DMSO + AU-15330 (50nM)			DMSO + AU-15330 (100nM)			4OHT			4OHT + AU-15330 (50nM)			4OHT + AU-15330 (100nM)						Time	DMSO					DMSO + AU-15330 (50nM)					DMSO + AU-15330 (100nM)					4OHT					4OHT + AU-15330 (50nM)					4OHT + AU-15330 (100nM)
		5.18733	5.18733	8.445	10.385	10.385	9.359	11.584	11.584	10.271	23.1317	23.1317	19.601	60.7603	60.7603	48.8593	76.132	76.132	64.484				0	1	1	1	1	1	1	1	1	1	1	1	1	1	1	1	1	1	1	1	1	1	1	1	1	1	1
																							2	1.00503	1.01334	1.03043	1.02528	1.01734	0.986917	1.01793	1.02559	1.02623	1.02856	1.0107	1.02701	1.0363	1.02433	1.03116	1.07824	1.04426	1.02957	1.01283	1.01518	1.04627	1.02619	1.02052	1.02352	1.01772	1.02944
																							4	1.02206	1.03506	1.04278	1.03936	1.02055	1.01072	1.04862	1.04926	1.03707	1.03884	1.02643	1.05433	1.05324	1.0416	1.04808	1.09526	1.05332	1.03325	1.02266	1.03482	1.06098	1.0347	1.02135	1.02554	1.02026	1.04507
	p	DMSO vs. 4OHT	**	0.0055																			6	1.04566	1.04326	1.05488	1.06291	1.03511	1.02757	1.04855	1.07241	1.04744	1.05295	1.04528	1.06395	1.07614	1.06209	1.05987	1.08498	1.05451	1.02955	1.00595	1.01821	1.04838	1.02182	0.997462	1.0031	0.994966	1.03041
		4OHT vs. 4OHT + AU-15330 (50nM)	****	<0.0001																			8	1.0631	1.06131	1.07068	1.08943	1.0557	1.05623	1.06326	1.09176	1.07765	1.0687	1.06302	1.08578	1.08544	1.0861	1.08815	1.05655	1.01897	1.00448	0.981256	0.988868	1.00121	0.980296	0.960004	0.94885	0.935859	0.980474
		4OHT vs. 4OHT + AU-15330 (100nM)	****	<0.0001																			10	1.07954	1.08665	1.09691	1.11104	1.06855	1.07962	1.08692	1.11334	1.09465	1.09226	1.07806	1.10155	1.108	1.1157	1.10086	1.00706	0.982665	0.967484	0.9471	0.941119	0.933452	0.926275	0.912249	0.898026	0.874429	0.923078
		4OHT + AU-15330 (50nM) vs. 4OHT + AU-15330 (100nM)	**	0.0061																			12	1.1014	1.10684	1.11093	1.12535	1.08325	1.10542	1.10869	1.13164	1.10978	1.10549	1.09127	1.12012	1.11765	1.13693	1.11316	0.976535	0.958363	0.953693	0.915958	0.917296	0.888355	0.872364	0.876018	0.841594	0.829383	0.861136
																							14	1.10816	1.109	1.12296	1.13217	1.09281	1.11173	1.10938	1.1443	1.12197	1.1079	1.10254	1.13263	1.12761	1.1381	1.12082	0.952455	0.930778	0.930362	0.895203	0.88579	0.826094	0.824664	0.837326	0.801587	0.793607	0.808483
	n	3																					16	1.12078	1.11551	1.13004	1.13421	1.08725	1.12872	1.11285	1.14273	1.12392	1.11109	1.10012	1.14113	1.13581	1.13535	1.1275	0.933661	0.918487	0.918805	0.876783	0.879532	0.789402	0.787108	0.810002	0.763811	0.766051	0.762712
																							18	1.11845	1.10715	1.13443	1.13023	1.09349	1.12265	1.1054	1.15511	1.1321	1.10032	1.10265	1.13751	1.14006	1.14976	1.12652	0.913629	0.901563	0.906107	0.859325	0.864193	0.763122	0.757548	0.782172	0.732201	0.734252	0.737044
																							20	1.12144	1.12331	1.13816	1.13514	1.09371	1.13263	1.11348	1.16168	1.13385	1.10549	1.10971	1.15	1.14859	1.14577	1.11905	0.909075	0.889577	0.896276	0.853727	0.844696	0.728217	0.736841	0.765388	0.708641	0.70607	0.702385
																							22	1.1156	1.11756	1.13873	1.12524	1.10772	1.14289	1.11126	1.172	1.11967	1.10581	1.10455	1.16044	1.15431	1.15519	1.13241	0.904157	0.872076	0.889018	0.839756	0.841766	0.706843	0.719338	0.738727	0.682858	0.692799	0.677432
																							24	1.12753	1.12629	1.1364	1.124	1.11358	1.16074	1.11563	1.18512	1.12818	1.10471	1.12737	1.17493	1.16015	1.17028	1.14207	0.893269	0.86408	0.883046	0.830694	0.822273	0.683463	0.702524	0.71814	0.663209	0.657816	0.645334
																							26	1.13624	1.14305	1.14652	1.14033	1.13213	1.18014	1.13076	1.20623	1.14625	1.11404	1.14544	1.1983	1.17202	1.1839	1.14875	0.884845	0.863022	0.887334	0.823807	0.818923	0.665996	0.686924	0.685781	0.65491	0.654346	0.617028
																							28	1.1548	1.15248	1.15141	1.14554	1.15341	1.19921	1.15599	1.22043	1.16673	1.13459	1.15829	1.22166	1.18969	1.20239	1.16768	0.880752	0.861728	0.891433	0.808386	0.813937	0.644438	0.661803	0.661977	0.64174	0.642064	0.594554
																							30	1.18178	1.19183	1.19039	1.16644	1.16083	1.25404	1.20949	1.27934	1.1982	1.14412	1.2135	1.28273	1.21959	1.2321	1.19329	0.856451	0.85359	0.881167	0.802495	0.803743	0.608363	0.631922	0.626934	0.627691	0.632291	0.556328
																							32	1.20732	1.20091	1.20919	1.17736	1.1755	1.27998	1.22517	1.29178	1.21772	1.16104	1.22547	1.30085	1.24789	1.251	1.19675	0.848124	0.842611	0.861659	0.799132	0.797972	0.594681	0.620526	0.619821	0.615414	0.62723	0.535891
																							34	1.2131	1.22675	1.22729	1.1919	1.18684	1.31288	1.24805	1.31883	1.23275	1.1827	1.24819	1.33169	1.27452	1.27971	1.21683	0.838705	0.841615	0.864623	0.789054	0.788188	0.582232	0.60085	0.607737	0.598378	0.620756	0.521226
																							36	1.22942	1.23089	1.24445	1.21053	1.19311	1.33261	1.25487	1.33126	1.25712	1.19359	1.26819	1.3636	1.28894	1.31164	1.23273	0.822027	0.841543	0.85078	0.783282	0.78381	0.57137	0.593113	0.59233	0.592256	0.620457	0.503312
																							38	1.2434	1.2587	1.26232	1.22736	1.19863	1.36944	1.27429	1.34714	1.2724	1.20851	1.29697	1.40375	1.31409	1.34536	1.25691	0.822696	0.840491	0.84091	0.778866	0.780131	0.554226	0.575019	0.581992	0.585483	0.612804	0.490801
																							40	1.27032	1.28294	1.28066	1.23602	1.21361	1.40367	1.29525	1.3798	1.29841	1.23439	1.32203	1.42437	1.33228	1.36694	1.27303	0.794354	0.837523	0.831517	0.777387	0.778192	0.544686	0.567262	0.568694	0.574022	0.606066	0.479577
																							42	1.28506	1.28923	1.29206	1.25278	1.22199	1.4367	1.30949	1.40308	1.31759	1.25597	1.34812	1.46163	1.36343	1.40507	1.30154	0.799815	0.840227	0.828242	0.770662	0.778117	0.530787	0.556674	0.555648	0.56607	0.601825	0.470749
																							44	1.30856	1.30747	1.29756	1.27173	1.235	1.47935	1.3194	1.42094	1.34076	1.26392	1.3781	1.48515	1.39577	1.43341	1.31906	0.790386	0.823764	0.820065	0.767871	0.765762	0.521689	0.547132	0.546599	0.552927	0.595291	0.454629
																							46	1.31936	1.31804	1.31469	1.28068	1.24316	1.51445	1.33742	1.43763	1.36962	1.27078	1.39527	1.51451	1.41079	1.45693	1.33092	0.785253	0.819476	0.806801	0.767217	0.761064	0.510352	0.54384	0.536358	0.54698	0.590573	0.44671
																							48	1.32549	1.34253	1.32425	1.28959	1.2565	1.54727	1.35736	1.46022	1.3893	1.2888	1.42462	1.54675	1.43239	1.49181	1.37314	0.780525	0.816313	0.814899	0.759346	0.755554	0.497833	0.533143	0.525683	0.533762	0.577319	0.443669
																							p	48 hours
																								4OHT vs. DMSO	****	<0.0001
																								4OHT vs. DMSO + AU-15330 (50nM)	****	<0.0001
																								4OHT vs. DMSO + AU-15330 (100nM)	****	<0.0001
																								4OHT vs. 4OHT + AU-15330 (50nM)	****	<0.0001
																								4OHT vs. 4OHT + AU-15330 (100nM)	****	<0.0001
																							n	5
[truncated: 104 more columns]

## Sheet: Figure 4
Figure 4A								Figure 4B																																	Figure 4F								Figure 4I left
	NK_2to1	Annotation	siRNA_Drug_n	Replicate_Number	SWISNFcomplex																																					DMSO	DMSO + AU-15330 (50nM)	DMSO + AU-15330 (100nM)	4OHT	4OHT + AU-15330 (50nM)	4OHT + AU-15330 (100nM)
	-54.6329	sample	BCL7A_1	R1	Pan				DMSO + siNT_2			4OHT + siNT_2			4OHT + siARID1A_3			4OHT + siARID1A_4			4OHT + siARID1B_2			4OHT + siARID1B_3			4OHT + siSMARCA4_1			4OHT + siSMARCA4_4			4OHT + siSMARCB1_1			4OHT + siSMARCB1_2						418.954	159.001	143.516	451.087	159.545	159.208
	-47.9562	sample	BCL7A_2	R1	Pan			NK	27.6605	48.6807	4.73835	-42.6381	-45.9575	-33.8882	-84.4471	-87.8784	-76.969	-84.7217	-88.406	-91.6524	-70.252	-74.5189	-55.718	-70.3939	-72.2419	-82.1169	-80.6523	-84.637	-91.2559	-89.3523	-91.3146	-96.558	-84.0684	-87.533	-93.2072	-84.0897	-80.8673	-94.0789				435.509	187.803	167.118	626.371	179.884	164.473
	-41.7256	sample	BCL7A_3	R1	Pan																																					439.88	175.967	162.785	309.138	172.383	186.43
	-59	sample	BCL7A_4	R1	Pan																																					369.311	172.01	159.836	586.922	175.434	152.349
	-40.4056	sample	GLTSCR1_1	R1	Pan																																					442.426	219.647	156.073	448.894	218.903	183.567
	-40.3504	sample	GLTSCR1_2	R1	Pan			p	4OHT + siNT_2 vs. DMSO + siNT_2	****	<0.0001																															346.168	272.894	144.343	324.289		171.651
	-46.7781	sample	GLTSCR1_3	R1	Pan				4OHT + siNT_2 vs. 4OHT + siARID1A_3	***	0.0001																															278.003	183.68	150.892	575.46	179.849	153.263
	-36.3772	sample	GLTSCR1_4	R1	Pan				4OHT + siNT_2 vs. 4OHT + siARID1A_4	****	<0.0001																															433.183	176.285	186.226	471.263	204.031	169.403
	-55.4494	sample	SMARCA2_1	R1	Pan				4OHT + siNT_2 vs. 4OHT + siARID1B_2	*	0.0143																															409.059	165.101	169.331	616.243	170.054	147.213
	-56.1088	sample	SMARCA2_2	R1	Pan				4OHT + siNT_2 vs. 4OHT + siARID1B_3	**	0.0012																															353.136	199.713	166.379	406.222	146.782	164.794
	-44.0214	sample	SMARCA2_3	R1	Pan				4OHT + siNT_2 vs. 4OHT + siSMARCA4_1	****	<0.0001																															368.188	169.551	148.58	483.145	165.541	152.985
	-40.7719	sample	SMARCA2_4	R1	Pan				4OHT + siNT_2 vs. 4OHT + siSMARCA4_4	****	<0.0001																															371.746	194.616	167.535	601.418	183.307	145.542
	-80.6523	sample	SMARCA4_1	R1	Pan				4OHT + siNT_2 vs. 4OHT + siSMARCB1_1	****	<0.0001																															382.382	223.093	145.793	711.764	200.102	194.953
	-68.901	sample	SMARCA4_2	R1	Pan				4OHT + siNT_2 vs. 4OHT + siSMARCB1_2	****	<0.0001																															449.133	176.464	151.554	354.956	157.246	168.74
	-72.7194	sample	SMARCA4_3	R1	Pan																																					364.125	162.819	155.393	519.62	195.083	168.811
	-89.3523	sample	SMARCA4_4	R1	Pan			n	4																																	323.206	189.02	138.592	389.035	176.294	153.234
	-84.0684	sample	SMARCB1_1	R1	Pan																																					370.835	176.879	192.979	494.535	162.972	163.643
	-84.0897	sample	SMARCB1_2	R1	Pan																																					341.375	189.121	162.76	357.771	158.557	160.514
	-85.7032	sample	SMARCB1_3	R1	Pan																																					346.234	166.624	148.769	522.017	164.14	152.674
	-62.1963	sample	SMARCB1_4	R1	Pan																																					328.175	175.105	146.678	517.589	155.791	165.684
	-60.981	sample	SMARCC1_1	R1	Pan																																					244.51	192.526	155.735	317.353	169.795	166.02
	-43.1951	sample	SMARCC1_2	R1	Pan																																					336.416	270.615	176.412	434.287	167.773	140.192
	-46.2112	sample	SMARCC1_3	R1	Pan																																					417.06	186.374	148.95	324.508	155.72	146.793
	-65.0033	sample	SMARCC1_4	R1	Pan																																					362.001	173.708	184.11	383.035	182.668	153.909
	-56.8674	sample	SMARCC2_1	R1	Pan																																					451.097	179.462	157.152	444.173	166.522	155.961
	-66.8042	sample	SMARCC2_2	R1	Pan																																					384.501	185.146	143.209	531.538	158.022	159.298
	-61.5859	sample	SMARCC2_3	R1	Pan																																					360.635	227.539	167.166	477.855	192.433	145.421
	-47.1108	sample	SMARCC2_4	R1	Pan																																					317.599	177.592	158.354	419.39	155.602	184.759
	-13.8425	sample	SMARCD3_1	R1	Pan																																					345.315	225.147	155.865	286.342	161.792	182.08
	-52.3947	sample	SMARCD3_2	R1	Pan																																					275.584	187.747	146.183	537.589	228.829	169.179
	-51.6867	sample	SMARCD3_3	R1	Pan																																					348.848	172.052	146.693	323.467	167.736	176.435
	-44.9161	sample	SMARCD3_4	R1	Pan																																					300.412	201.259	152.147	444.138	202.263	161.571
	-65.4633	sample	BCL7A_1	R2	Pan																																					340.587	168.6	179.472	359.821	197.052	148.161
	-48.0201	sample	BCL7A_2	R2	Pan																																					341.552	227.217	137.84	391.913	141.471	168.312
	-53.7444	sample	BCL7A_3	R2	Pan																																					379.051	190.483	175.99	350.499	169.934	157.747
	-56.5294	sample	BCL7A_4	R2	Pan																																					302.322	225.514	152.239	389.709	186.537	151.208
	-42.4237	sample	GLTSCR1_1	R2	Pan																																					507.282	149.672	202.824	366.055	169.167	210.029
	-49.1097	sample	GLTSCR1_2	R2	Pan																																					341.714	180.383	204.361	350.787	166.379	169.175
	-60.0268	sample	GLTSCR1_3	R2	Pan																																					336.47	197.049	141.13	464.167	169.653	144.475
	-34.4761	sample	GLTSCR1_4	R2	Pan																																					420.971	186.623	180.075	539.516	199.386	173.767
	-56.4982	sample	SMARCA2_1	R2	Pan																																					307.293	170.515	145.599	202.107	153.501	171.999
	-52.2796	sample	SMARCA2_2	R2	Pan																																					365.959	157.833	141.594	435.996	168.451	144.691
	-45.4505	sample	SMARCA2_3	R2	Pan																																					393.361	165.177	153.338	360.545	219.378	164.94
	-46.5319	sample	SMARCA2_4	R2	Pan																																					294.952	228.233	147.656	353.887	179.509	160.964
	-84.637	sample	SMARCA4_1	R2	Pan																																					501.604	177.316	148.72	195.388	228.785	180.367
	-77.7962	sample	SMARCA4_2	R2	Pan																																					365.249	210.182	182.303	299.282	162.634	168.473
	-80.4373	sample	SMARCA4_3	R2	Pan																																					391.451	196.786	161.472	370.271	162.181	227.691
	-91.3146	sample	SMARCA4_4	R2	Pan																																					333.519	194.515	146.241	738.008	201.763	153.737
	-87.533	sample	SMARCB1_1	R2	Pan																																					371.85	148.898	144.137	302.373	175.479	186.148
	-80.8673	sample	SMARCB1_2	R2	Pan																																					375.384	202.251	154.488	372.432	161.684	153.906
	-85.5635	sample	SMARCB1_3	R2	Pan																																					349.244	174.102	153.934	453.35	181.188	180.94
	-57.0385	sample	SMARCB1_4	R2	Pan																																					299.514	191.516	149.285	399.2	172.836	145.635
	-60.9564	sample	SMARCC1_1	R2	Pan																																					382.346	170.955	173.587	529.861	174.039	184.381
	-46.0015	sample	SMARCC1_2	R2	Pan																																					426.371	156.472	147.656	314.952	199.381	192.811
	-57.104	sample	SMARCC1_3	R2	Pan																																					381.168	173.746	165.474	519.092	168.947	153.471
	-68.7727	sample	SMARCC1_4	R2	Pan																																					294.143	160.788	199.665	397.599	186.755	163.086
	-63.8229	sample	SMARCC2_1	R2	Pan																																					446.835	179.459	156.689	611.287	146.264	163.497
	-57.9785	sample	SMARCC2_2	R2	Pan																																					362.367	162.999	149.879	573.906	179.827	164.495
	-55.6387	sample	SMARCC2_3	R2	Pan																																					332.745	169.396	163.909	419.472	167.442	144.476
	-52.3823	sample	SMARCC2_4	R2	Pan																																					260.954	160.147	146.935	425.127	151.727	141.003
	-15.7338	sample	SMARCD3_1	R2	Pan																																					422.063	172.227	145.69	614.506	184.808	174.169
	-68.5787	sample	SMARCD3_2	R2	Pan																																					358.797	177.371	240.144	482.335	170.165	169.185
	-53.4324	sample	SMARCD3_3	R2	Pan																																					298.504	186.489	185.403	445.731	233.207	175.611
	-55.0151	sample	SMARCD3_4	R2	Pan																																					362.077	186.173	165.792	575.55	161.393	170.606
	-41.5984	sample	BCL7A_1	R3	Pan																																					341.838	238.775	152.512	537.077	176.843	164.312
	-9.85039	sample	BCL7A_2	R3	Pan																																					331.531	198.898	146.107	545.143	158.433	157.458
	-32.3119	sample	BCL7A_3	R3	Pan																																					347.37	167.862	144.357	464.636	141.318	166.605
	-58.8529	sample	BCL7A_4	R3	Pan																																					384.872	162.613	182.345	445.256	166.982	184.793
	-2.78558	sample	GLTSCR1_1	R3	Pan																																					417.546	195.204	156.721	477.008	228.207	158.738
	-2.93418	sample	GLTSCR1_2	R3	Pan																																					312.282	164.495	155.527	444.559	197.071	161.994
	-60.9532	sample	GLTSCR1_3	R3	Pan																																					383.072	180.875	150.905	300.27	191.893	181.575
	-20.9655	sample	GLTSCR1_4	R3	Pan																																					351.237	154.886	160.01	416.62	189.622	183.986
	-30.302	sample	SMARCA2_1	R3	Pan																																					303.21	217.465	168.453	511.925	159.553	200.454
	-32.0977	sample	SMARCA2_2	R3	Pan																																					367.307	165.722	149.427	365.503	229.095	181.027
	-9.88677	sample	SMARCA2_3	R3	Pan																																					362.622	209.431	163.592	427.361	252.521	152.95
	-43.6519	sample	SMARCA2_4	R3	Pan																																					332.053	164.354	177.632	494.455	251.588	146.71
	-91.2559	sample	SMARCA4_1	R3	Pan																																					220.767	190.503	155.211	482.529	199.356	171.15
	-65.3463	sample	SMARCA4_2	R3	Pan																																					377.729	252.17	153.414	395.716	209.796	153.342
	-82.2328	sample	SMARCA4_3	R3	Pan																																					315.031	168.396	156.263	435.485	194.915	140.827
	-96.558	sample	SMARCA4_4	R3	Pan																																					366.961	251.147	144.488	386.163	172.308	200.922
	-93.2072	sample	SMARCB1_1	R3	Pan																																					346.866	204.439	195.597	342.433	200.637	146.143
	-94.0789	sample	SMARCB1_2	R3	Pan																																					376.306	198.917	166.185	448.533	179.045	153.358
	-83.235	sample	SMARCB1_3	R3	Pan																																					398.789	286.009	180.982	405.193	180.748	179.857
	-74.3752	sample	SMARCB1_4	R3	Pan																																					317.79	170.654	148.117	509.829	223.395	147.328
	-20.8775	sample	SMARCC1_1	R3	Pan																																					408.539	195.89	150.626	494.712	216.631	182.563
	-21.7049	sample	SMARCC1_2	R3	Pan																																					337.343	295.037	182.25	419.346	190.935	162.947
	-14.8828	sample	SMARCC1_3	R3	Pan																																					385.413	186.529	157.57	324.919	291.798	165.662
	-60.8408	sample	SMARCC1_4	R3	Pan																																					355.529	163.195	150.708	281.359	209.143	172.056
	-33.2302	sample	SMARCC2_1	R3	Pan																																					345.789	160.694	164.829	478.966	207.007	156.067
	-60.7043	sample	SMARCC2_2	R3	Pan																																					341.099	247.332	134.976	817.114	223.783	154.233
	-34.4886	sample	SMARCC2_3	R3	Pan																																					425.061	198.282	148.326	425.548	196.714	139.177
	-35.2629	sample	SMARCC2_4	R3	Pan																																					335	197.948	174.099	462.245	212.858	138.242
	-32.2365	sample	SMARCD3_1	R3	Pan																																					304.552	191.421	146.937	489.921	205.192	141.757
	-44.0002	sample	SMARCD3_2	R3	Pan																																					420.506	223.299	183.679	350.734	221.512	142.38
	-36.1996	sample	SMARCD3_3	R3	Pan																																					319.203	174.084	150.901	503.603	202.275	168.856
	-50.6325	sample	SMARCD3_4	R3	Pan																																					304.732	205.207	167.211	386.065	180.332	140.91
	-81.8479	sample	ARID1A_1	R1	BAF																																					290.744	171.067	156.882	404.42	193.003	152.645
	-51.5824	sample	ARID1A_2	R1	BAF																																					297.099	166.558	167.194	357.753	277.617	210.594
	-84.4471	sample	ARID1A_3	R1	BAF																																					397.828	208.691	169.921	376.385	271.182	157.732
	-84.7217	sample	ARID1A_4	R1	BAF																																					305.272	294.245	197.398	425.478	206.041	187.618
	-61.506	sample	ARID1B_1	R1	BAF																																					247.486	208.991	158.302	300.749	226.064	153.8
	-70.252	sample	ARID1B_2	R1	BAF																																					310.542	225.877	186.388	477.791	208.869	186.258
	-70.3939	sample	ARID1B_3	R1	BAF																																					485.564	196.427	175.112	491.766	207.054	160.226
	-32.9113	sample	DPF1_1	R1	BAF																																					382.642	226.091	152.98	341.006	243.575	152.735
	-50.5185	sample	DPF1_2	R1	BAF																																					368.739	179.257	179.017	355.619	164.236	149.506
	-76.3191	sample	DPF1_3	R1	BAF																																					416.265	175.275	181.721	441.926	179.452	180.092
	-60.6784	sample	DPF1_4	R1	BAF																																					354.74	163.489	154.489	375.005	160.567	192.361
	-77.0224	sample	ARID1A_1	R2	BAF																																					250.877	213.542	155.467	412.052	152.811	161.119
	-55.2281	sample	ARID1A_2	R2	BAF																																					485.738	161.537	159.349	394.755	243.823	173.118
	-87.8784	sample	ARID1A_3	R2	BAF																																					349.72	186.613	176.85	429.768	151.536	128.378
	-88.406	sample	ARID1A_4	R2	BAF																																					397.148	199.42	157.702	585.17	163.957	162.353
	-60.7458	sample	ARID1B_1	R2	BAF																																					323.448	174.872	177.505	382.816	166.789	197.063
	-74.5189	sample	ARID1B_2	R2	BAF																																					404.544	193.135	239.083	427.774	240.154	182.996
	-72.2419	sample	ARID1B_3	R2	BAF																																					376.647	189.888	146.15	452.871	227.163	152.509
	-48.8259	sample	DPF1_1	R2	BAF																																					342.627	165.191	175.136	419.909	214.913	155.222
	-53.0429	sample	DPF1_2	R2	BAF																																					338.471	154.072	150.993	334.359	162.954	163.443
	-80.3204	sample	DPF1_3	R2	BAF																																					369.534	184.214	145.057	381.093	171.202	153.215
	-58.3124	sample	DPF1_4	R2	BAF																																					367.018	197.603	191.983	373.098	172.065	134.446
	-56.8975	sample	ARID1A_1	R3	BAF																																					296.284	229.631	166.791	604.574	177.856	167.645
	-36.171	sample	ARID1A_2	R3	BAF																																					338.753	147.986	155.006	594.099	160.852	150.648
	-76.969	sample	ARID1A_3	R3	BAF																																					452.586	182.009	170.55	348.188	215.732	167.865
	-91.6524	sample	ARID1A_4	R3	BAF																																					318.01	180.972	184.718	437.324	166.125	156.686
	-46.4397	sample	ARID1B_1	R3	BAF																																					449.34	152.145	154.804	518.324	169.108	159.997
	-55.718	sample	ARID1B_2	R3	BAF																																					377.908	199.612	184.11	645.272	172.876	140.685
	-82.1169	sample	ARID1B_3	R3	BAF																																					363.381	210.648	181.054	438.751	182.558	179.718
	-17.6216	sample	DPF1_1	R3	BAF																																					630.369	252.11	148.612	356.218	156.585	142.097
	-41.0072	sample	DPF1_2	R3	BAF																																					372.796	179.161	150.476	508.542	168.857	169.687
	-88.449	sample	DPF1_3	R3	BAF																																					432.783	166.334	161.031	261.988	173.839	174.867
	-38.9944	sample	DPF1_4	R3	BAF																																					428.948	184.161	275.132	171.722	162.203	142.219
	-32.425	sample	ARID2_1	R1	pBAF																																					321.947	194.154	170.207	376.647	173.433	233.855
	-41.4883	sample	ARID2_2	R1	pBAF																																					335.03	179.069	170.767	352.405	160.583	160.777
	-29.976	sample	ARID2_3	R1	pBAF																																					413.846	163.203	195.404	540.558	194.889	179.653
	-34.7561	sample	ARID2_4	R1	pBAF																																					433.853	239.247	148.941	441.551	165.478	173.289
	-31.0621	sample	BRD7_1	R1	pBAF																																					193.671	195.656	184.51	463.178	203.796	212.38
	-47.0333	sample	BRD7_2	R1	pBAF																																					482.014	204.653	153.606	779.474	226.756	171.303
	-26.6646	sample	BRD7_3	R1	pBAF																																					391.032	205.241	160.943	435.928	159.158	127.576
	-14.2099	sample	BRD7_4	R1	pBAF																																					400.524	178.958	143.437	368.892	176.996	168.18
	-25.9494	sample	PBRM1_1	R1	pBAF																																					326.954	192.56	141.963	338.684	206.604	161.14
	-47.9294	sample	PBRM1_2	R1	pBAF																																					428.691	181.456	158.951	455.741	188.569	173.309
	-35.0049	sample	PBRM1_3	R1	pBAF																																					358.277	194.949	150.233	343.275	161.251	154.139
	-52.9645	sample	PBRM1_4	R1	pBAF																																					510.948	206.667	144.903	428.495	178.613	214.46
	-37.0588	sample	ARID2_1	R2	pBAF																																					333.989	192.987	183.625	375.064	164.341	160.797
	-33.5966	sample	ARID2_2	R2	pBAF																																					435.875	185.571	172.743	338.55	160.078	128.289
	-31.03	sample	ARID2_3	R2	pBAF																																					404.917	201.804	160.796	429.855	178.358	160.323
	-40.1357	sample	ARID2_4	R2	pBAF																																					409.657	244.591	161.708	367.922	197.345	151.561
	-42.2877	sample	BRD7_1	R2	pBAF																																					352.491	204.925	149.821	372.579	149.044	191.143
	-62.8	sample	BRD7_2	R2	pBAF																																					344.83	198.689	155.925	758.487	165.056	142.398
	-26.6741	sample	BRD7_3	R2	pBAF																																					398.549	162.753	164.203	677.802	165.639	149.49
	-19.1649	sample	BRD7_4	R2	pBAF																																					481.53	193.264	185.017	497.939	153.789	145.9
	-34.7693	sample	PBRM1_1	R2	pBAF																																					209.137	176.501	160.017	474.45	151.262	145.705
	-42.201	sample	PBRM1_2	R2	pBAF																																					441.577	200.655	142.027	505.082	149.331	182.759
	-36.4849	sample	PBRM1_3	R2	pBAF																																					325.116	198.805	187.399	443.49	151.712	185.365
	-59.8465	sample	PBRM1_4	R2	pBAF																																					308.974	186.856	151.888	394.777	148.555	190.837
	-18.8471	sample	ARID2_1	R3	pBAF																																					380.832	190.854	144.63	449.301	153.96	156.144
	9.8564	sample	ARID2_2	R3	pBAF																																					332.337	173.08	166.929	409.844	154.04	157.99
	-16.4402	sample	ARID2_3	R3	pBAF																																					304.993	192.313	150.72	487.667		163.613
	-9.38238	sample	ARID2_4	R3	pBAF																																					364.215	196.484	162.107	346.235	179.387	171.658
	-13.038	sample	BRD7_1	R3	pBAF																																					364.619	209.358	139.323	425.858	175.127	150.074
	-49.8333	sample	BRD7_2	R3	pBAF																																					246.385	180.09	176.657	479.024	163.607	184.099
	-13.3101	sample	BRD7_3	R3	pBAF																																					431.456	201.325	164.97	363.684	150.32	176.691
	-2.71543	sample	BRD7_4	R3	pBAF																																					381.824	189.09	184.706	304.336	173.519	166.045
	-17.7896	sample	PBRM1_1	R3	pBAF																																					384.968	174.984	159.986	492.035	146.595	140.334
	-30.5832	sample	PBRM1_2	R3	pBAF																																					258.751	169.094	162.742	534.447	154.349	172.476
	15.1499	sample	PBRM1_3	R3	pBAF																																					408.618	165.408	166.831	446.514	166.809	150.761
	-27.17	sample	PBRM1_4	R3	pBAF																																					397.802	196.063	148.615	325.564	212.585	165.319
	-58.0637	sample	BRD9_1	R1	ncBAF																																					444.774	226.546	152.562	332.8	140.76	155.808
	-72.0245	sample	BRD9_2	R1	ncBAF																																					382.008	187.309	143.879	478.239	154.715	148.677
	-34.4573	sample	BRD9_3	R1	ncBAF																																					237.455	179.851	129.979	385.315	214.631	165.79
	-38.0182	sample	BRD9_4	R1	ncBAF																																					325.79	180.685	153.525	543.074	213.795	165.665
	-54.7403	sample	BRD9_1	R2	ncBAF																																					317.318	186.276	170.187	422.478	156.379	161.702
	-57.2341	sample	BRD9_2	R2	ncBAF																																					422.28	174.24	160.466	336.036	172.327	170.946
	-51.7098	sample	BRD9_3	R2	ncBAF																																					257.376	182.569	142.167	483.541	196.519	142.615
	-48.734	sample	BRD9_4	R2	ncBAF																																					406.274	203.937	140.692	343.968	160.697	152.862
	-70.9862	sample	BRD9_1	R3	ncBAF																																					326.686	228.159	209.157	419.424	214.493	162.299
	-82.3761	sample	BRD9_2	R3	ncBAF																																					365.1	203.589	146.034	564.383	158.259	158.8
	-14.2857	sample	BRD9_3	R3	ncBAF																																					401.25	196.026	193.944	279.738	159.328	144.255
	-36.7917	sample	BRD9_4	R3	ncBAF																																					584.298	197.824	156.274	403.503	147.89	146.9
	-59.4583	drug_pos	IND_1uM	R1	IND_1uM																																					343.183	216.616	189.079	303.063	185.386	175.271
	-50.7009	drug_pos	IND_1uM	R1	IND_1uM																																					396.452	193.911	156.429	410.137	161.937	176.273
	-43.6599	drug_pos	IND_1uM	R1	IND_1uM																																					404.847	161.13	144.727	406.262	145.622	176.416
	-50.4526	drug_pos	IND_1uM	R1	IND_1uM																																					363.671	205.017	154.974	365.864	127.653	158.654
	-54.8129	drug_pos	IND_1uM	R2	IND_1uM																																					431.279	199.303	161.063	370.981	176.572	182.798
	-58.0295	drug_pos	IND_1uM	R2	IND_1uM																																					278.103	217.333	149.267	618.949	163.093	139.289
	-53.5466	drug_pos	IND_1uM	R2	IND_1uM																																					396.242	161.066	146.438	373.687	199.429	158.472
	-60.2127	drug_pos	IND_1uM	R2	IND_1uM																																					336.75	148.451	126.756	385.764	190.669	157.602
	-30.9451	drug_pos	IND_1uM	R3	IND_1uM																																					339.669	187.008	148.449	382.566	161.761	155.109
	-40.1271	drug_pos	IND_1uM	R3	IND_1uM																																					378.685	214.595	158.315	458.041	195.02	154.796
	-81.8769	drug_pos	IND_1uM	R3	IND_1uM																																					330.714	193.605	143.144	409.756	183.652	185.118
	-79.5971	drug_pos	IND_1uM	R3	IND_1uM																																					387.863	212.315	161.758	451.704	156.791	167.642
	-42.6381	neg	4OHT NT	R1	4OHT NT																																					400.808	220.865	142.41	420.326	140.769	145.316
	-48.9709	neg	4OHT NT	R1	4OHT NT																																					410.814	177.171	143.821	456.02	156.554	187.978
	-45.9575	neg	4OHT NT	R2	4OHT NT																																					329.51	202.736	164.066	496.974	146.773	152.069
	-48.3641	neg	4OHT NT	R2	4OHT NT																																					451.367	179.507	148.22	441.276	161.021	160.512
	-33.8882	neg	4OHT NT	R3	4OHT NT																																					359.46	207.774	149.365	564.13	182.464	161.073
	-19.2861	neg	4OHT NT	R3	4OHT NT																																					438.253	181.187	199.74	586.914	202.029	151.418
																																										396.049	161.874	151.034	437.753	193.489	145.688
																																										443.448	174.431	182.331	459.551	160.257	168.038
																																										387.514	203.724	149.676	477.171	166.954	173.301
																																										356.976	244.115	160.675	447.402	156.006	161.619
																																										422.555	175.501	166.312	373.707	158.722	199.006
																																										290.526	186.551	185.554	557.925	260.371	161.835
																																										440.021	194.028	143.316	442.224	178.674	161.503
																																										417.795	220.394	157.19	468.837	199.621	183.46
																																										414.515	183.07	150.739	400.279	170.573	145.438
																																										436.355	150.81	153.632	439.074	176.923	173.895
																																										371.921	192.441	152.166	406.993	201.076	156.79
																																										340.765	196.482	148.436	634.33	209.102	156.996
																																										398.577	254.118	144.34	654.843	159.445	142.35
																																										323.279	206.551	133.874	514.257	160.461	160.154
																																										285.343	205.358	154.744	451.828	194.354	149.343
																																										343.44	225.644	172.427	431.164	153.218	169.951
																																										342.258	185.103	150.675	367.713	170.71	144.259
																																										370.689	178.852	165.663	472.626	169.387	157.18
																																										340.916	180.967	145.331	415.18	210.306	149.736
																																										340.041	177.486	151.182	286.033	161.501	191.509
																																										361.59	190.556	175.193	358.828	215.284	140.669
																																										304.348	205.748	143.543	480.249	203.472	181.891
																																										391.194	171.076	153.527	317.46	189.301	154.631
																																										425.741	210.302	124.275	534.017	163.553	152.562
																																										286.293	192.888	154.221	498.287	186.207	255.927
																																										340.47	217.513	201.255	173.083	143.434	151.498
																																										394.606	183.848	195.757	409.15	166.086	177.371
																																										414.086	174.029	179.275	386.927		180.749
																																										444.136	218.969	149.304	487.072	170.616	154.684
																																										387.309	181.317	177.726	571.409	189.925	163.249
																																										353.606	172.201	180.319	365.125	168.965	168.919
																																										302.764	192.751	164.574	365.383	172.844	149.169
																																										408.933	193.652	206.598	427.083	192.2	197.47
																																										412.979	170.104	158.759	460.344	162.273	174.887
																																										335.887	209.116	169.69	387.331	174.874	167.995
																																										385.743	198.499	148.971	410.802	188.03	165.559
																																										341.237	130.945	144.318	556.562	219.464	181.464
																																										344.644	225.219	154.023	623.819	174.031	152.227
																																										268.08	192.923	175.486	344.344	142.117	167.224
																																										393.287	161.953	147.987	432.808	166.73	169.41
																																										414.598	189.778	156.49	422.522	187.151	151.246
																																										340.613	221.296	185.177	436.077	179.701	181
																																										370.628	236.487	146.64	443.23	175.189	160.526
																																										310.541	160.366	161.822	350.042	175.914	216.309
																																										352.265	178.244	157.594	447.899	255.477	162.933
																																										317.302	183.881	194.323	365.994	275.258	160.321
																																										342.908	164.561	157.294	464.483	167.883	186.909
																																										406.913	167.49	163.257	601.278	175.56	163.887
																																										369.363	154.318	156.53	338.301	157.783	161.74
																																										435.929	166.318	298.251	410.395	162.317	135.802
																																										368.078	173.819	149.74	429.041	179.482	176.311
																																										364.2	232.787	235.409	516	174.95	148.209
																																										432.128	212.971	173.926	321.254	175.28	159.991
																																										362.339	158.257	218.226	271.091	135.872	190.495
																																										411.855	158.372	171.204	355.786	162.834	166.209
																																										400.231	227.433	188.359	376.853	143.453	148.762
																																										369.418	196.499	154.476	425.716	159.946	160.662
																																										343.034	158.307	142.251	381.182	169.645	153.048
																																										437.184	189.152	159.831	345.288	143.86	162.6
																																										357.41	202.596	179.096	349.36	196.174	203.579
																																										325.536	173.031	147.496	469.297	172.012	159.287
																																										319.109	131.756	163.069	418.276	218.479	148.607
																																										384.949	223.139	202.462	433.318	165.176	163.996
																																										522.487	187.886	158.975	329.568	162.466	140.848
																																										387.384	176.081	153.572	450.329	162.798	175.416
																																										397.896	200.355	169.807	537.813	163.234	150.044
																																										369.891	146.783	157.311	550.387	191.826	156.132
																																										370.681	151.197	167.963	334.391	193.275	161.05
																																										307.426	182.457	149.119	332.471	164.809	156.69
																																										314.568	171.873	145.262	568.019	161.748	158.447
																																										409.011	202.951	160.116	471.708	167.819	161.515
																																										321.68	195.189	277.64	415.724	163.114	150.304
																																										322.727	234.832	175.161	470.227	176.319	155.553
																																										359.081	176.626	176.071	371.819	183.018	168.239
																																										310.971	172.921	181.814	443.558	177.584	160.084
																																										308.752	182.473	140.42	388.146	184.952	159.544
																																										502.677	195.097	150.474	439.4	203.183	179.952
																																										401.844	184.967	151.906	436.081	229.093	153.751
																																										316.029	184.896	160.623	455.684	187.599	153.333
																																										422.027	187.107	176.627	548.77	161.085	224.094
																																										306.557	190.584	201.867	727.408	134.837	161.106
																																										358.252	183.436	170.671	422.27	182.35	161.146
																																										323.471	228.614	174.763	422.418	171.63	151.459
																																										341.386	198.446	163.03	472.082	232.766	164.855
																																										361.652	173.579	162.74	471.236	160.92	175.781
																																										381.389	190.262	171.68	412.894	198.155	176.012
																																										502.982	170.748	162.637	330.252	191.263	176.018
																																										302.429	189.389	146.822	390.381	180.861	158.555
																																										481.688	285.841	151.86	321.333	188.765	173.22
																																										434.734	183.728	195.23	531.438	134.496	149.657
																																										357.125	153.338	175.699	417.703	174.04	154.041
																																										311.502	328.846	165.529	549.511	140.126	186.091
																																										447.368	258.223	171.821	532.722	155.674	158.274
																																										379.112	188.722	180.807	449.636	164.061	145.1
																																										359.513	244.076	154.595	499.435	169.054	153.281
																																										319.882	225.712	159.839	665.232	187.9	159.021
																																										352.562	186.77	138.866	385.376	146.596	147.154
																																										414.649	203.482	169.91	459.135	173.725	150.991
																																										393.016	160.026	156.334	426.968	166.128	156.125
																																										290.396	217.045	179.62	381.465	172.664	152.465
																																										383.614	159.612	173.29	621.25	152.974	211.415
																																										329.638	190.444	145.26	634.344	158.997	160.322
																																										287.895	188.378	183.927	397.472	230.427	184.045
																																										389.651	213.055	241.958	555.255	168.259	145.79
																																										237.29	175.12	173.52	517.172	155.652	188.405
																																										243.712	183.949	149.578	587.676	236.057	172.913
																																										321.749	204.99	158.802	420.406	163.982	151.302
																																										320.231	219.615	146.016	320.341	240.825	167.996
																																										327.367	240.45	222.647	469.375	172.657	177.416
																																										353.934	166.792	180.311	456.466	189.87	157.498
																																										351.39	200.731	160.207	389.327	158.304	194.413
																																										343.284	205.774	159.284	428.825	171.479	148.651
																																										337.406	169.497	145.914	318.542	160.344	154.014
																																										349.689	173.672	160.656	593.872	162.347	152.18
																																										336.344	184.145	165.368	449.185	205.589	205.005
																																										384.239	357.491	159.648	420.225	175.163	142.571
																																										560.464	179.848	146.991	461.776	161.845	144.424
																																										371.076	178.301	143.572	541.798	151.84	150.553
																																										425.306	183.231	155.07	452.708	176.437	156.123
																																										401.646	197.738	143.933	516.099	175.625	149.856
																																										368.677	186.418	175.271	434.814	191.658	168.485
																																										441.752	186.276	159.783	407.943	163.694	145.672
																																										377.42	185.85	164.255	429.998	163.749	155.794
																																										359.633	155.995	170.351	423.077	200.007	192.147
																																										362.836	174.674	221.11	401.852	174.604	151.452
																																										325.595	181.097	226.43	400.774	341.701	136.496
																																										431.249	212.186	161.594	368.159	177.175	138.544
																																										373.8	209.507	137.626	536.649	159.618	162.782
																																										364.773	236.571	167.712	468.42	170.137	146.089
																																										352.51	188.036	148.832	409.461	153.804	170.749
																																										373.211	160.245	184.907	460.167	205.211	194.406
																																										262.389	215.012	196.499	485.643	139.611	150.377
																																										395.885	190.023	169.47	505.849	200.89	153.059
																																										384.286	238.521	176.926	472.922	176.299	138.038
																																										301.543	187.917	145.623	453.566	247.87	182.57
																																										407.91	185.097	162.661	400.404	166.367	196.533
																																										475.816	249.991	159.137	418.48	194.772	146.975
																																										441.533	193.858	177.185	273.27	130.054	134.731
																																										447.59	198.042	148.617	420.183	173.488	149.102
																																										336.882	224.94	191.974	460.49	170.849	177.899
																																										304.757	195.106	168.399	428.225	184.313	149.777
																																										396.091	195.682	159.024	625.795	154.928	153.833
																																										385.132	182.978	178.781	436.159	209.24	156.572
																																										471.217	178.462	180.011	463.659	161.739	163.941
																																										447.922	185.216	166.23	457.855	220.767	157.662
																																										321.977	172.356	154.106	396.053	197.287	168.48
																																										275.54	174.182	203.503	484.708	150.884	140.845
																																										431.967	162.388	173.193	508.936	159.808	163.322
																																										346.301	158.518	141.367	655.138	168.522	156.032
																																										352.398	215.662	157.626	414.003	166.65	153.318
																																										359.792	181.856	157.01	493.08	174.877	190.261
																																										369.226	192.416	158.081	542.12	182.674	151.473
																																										369.967	183.377	164.407	475.261	175.305	157.887
																																										414.003	177.039	173.699	655.299	187.19	151.562
																																										471.188	162.2	151.858	305.656	168.285	157.351
																																										402.227	176.268	159.796	448.886	186.232	173.754
																																										337.434	159.482	167.198	417.59	157.111	180.688
																																										424.951	272.206	154.105	468.677	183.676	160.63
																																										370.013	194.463	238.134	451.512	184.514	161.45
																																										395.769	162.922	152.408	657.392	143.382	148.158
																																										329.087	168.258	193.837	475.967	187.315	179.615
																																										432.351	175.173	167.101	539.838	148.685	163.258
																																										411.373	185.98	212.658	397.45	157.816	158.863
																																										369.879	202.098	159.521	582.162	191.998	179.821
																																										340.751	191.961	207.945	480.334	167.579	179.993
																																										431.768	259.689	160.174	519.864	166.156	156.208
																																										367.71	211.863	155.953	427.005	157.828	181.143
																																										387.297	226.056	159.931	454.664	204.404	160.86
																																										380.126	164.355	159.41	456.883	172.614	161.311
																																										399.282	196.183	144.433	527.154	220.999	164.966
																																										310.542	165.043	203.57	481.734	174.261	154.695
																																										375.22	180.039	171.592	411.891	251.91	156.456
																																										431.472	173.236	169.732	337.597	170.386	206.784
																																										436.56	251.074	146.975	402.022	155.148	174.981
																																										492.526	197.694	173.992	387.563	139.62	192.518
																																										310.2	172.62	192.313	550.838		145.876
																																										322.046	180.573	171.088	567.423	152.33	153.135
																																										374.97	211.353	149.764	319.469	162.944	169.453
																																										326.297	183.822	129.099	601.541	168.363	155.602
																																										272.584	196.906	167.604	409.179	200.223	155.984
																																										347.314	208.633	159.617	500.539	152.165	145.868
																																										352.268	186.131	147.633	355.496	178.021	208.408
																																										289.727	164.365	163.469	571.535	209.004	154.925
																																										387.165	204.423	191.013	397.481	212.962	171.473
																																										467.185	184.042	169.119	526.781	177.737	159.644
																																										325.997	197.145	155.98	323.602	184.014	183.835
																																										377.747	191.741	154.058	551.645	158.326	158.67
																																										396.358	210.153	213.785	343.756	162.026	177.972
																																										397.024	182.112	164.626	571.856	160.301	148.141
																																										358.539	215.93	145.252	385.413	146.971	178.021
																																										440.203	176.444	160.512	369.794	157.583	157.807
																																										334.984	169.526	134.884	335.595	171.641	156.755
																																										360.81	209.626	156.841	629.325	132.462	148.909
																																										354.683	183.897	131.593	500.376	151.761	199.125
																																										310.66	213.436	153.666	418.585	192.945	150.759
																																										403.104	186.139	170.815	366.7	160.293	140.552
																																										422.694	170.876	168.2	514.378	162.803	146.267
																																										385.537	194.48	151.335	413.975	173.742	157.649
																																										339.971	222.302	140.455	437.65	197.565	171.704
																																										353.131	197.733	156.204	390.811	184.105	167.27
																																										377.544	214.66	128.126	518.246	185.745	156.368
																																										303.805	136.834	145.35	489.82	154.566	144.116
																																										335.267	159.766	159.65	560.28	203.74	163.816
																																										369.903	169.862	183.207	420.968	145.106	143.482
																																										289.39	182.364	156.645	440.447	173.29	160.155
																																										394.791	190.929	152.108	361.949	140.257	145.643
																																										320.06	167.322	165.609	373.461	186.762	149.535
																																										414.822	250.363	147.297	388.035	188.014	155.386
																																										335.302	190.84	160.455	365.605	191.219	162.464
																																										389.134	257.57	180.742	429.846	168.562	194.379
																																										317.788	169.367	151.766	480.293	135.695	202.166
																																										339.665	159.369	141.887	615.095	219.118	184.769
																																										332.322	155.291	136.365	382.015	160.259	176.481
																																										356.446	208.75	150.096	413.904	190.882	154.457
																																										362.942	204.182	150.509	485.94	151.897	157.203
																																										390.456	180.266	162.675	445.277	212.486	165.451
																																										290.544	190.979	165.773	348.723	147.704	148.216
																																										419.098	174.51	143.595	411.763	214.348	157.438
																																										365.415	194.995	153.61	514.473	196.195	179.225
																																										373.176	176.776	241.222	260.244	161.289	157.956
																																										266.558	198.802	152.019	349.372	161.851	172.669
																																										395.999	190.443	158.607	428.964	185.595	148.902
																																										367.754	285.557	179.368	269.815	193.511	167.615
																																										444.015	176.983	219.079	418.614	188.718	202.563
																																										437.288	228.074	148.831	492.125	174.707	173.001
																																										339.318	196.405	155.44	506.368	196.113	160.749
																																										335.309	234.207	158.669	392.946	154.08	162.191
																																										442.566	211.917	145.954	417.018	158.76	151.004
																																										411.115	307.855	156.041	379.092	174.987	202.668
																																										368.136	171.373	160.959	405.588	174.619	154.461
																																										400.704	189.076	152.992	459.512	158.73	154.549
																																										294.382	181.034	163.473	471.145	207.119	175.097
																																										300.01	163.635	168.58	330.646	177.067	142.159
																																										212.536	202.591	150.96	442.573	195.978	166.304
																																										328.804	188.918	165.045	438.994	189.948	146.047
																																										381.123	209.513	146.383	363.516	179.798	158.296
																																										311.836	195.648	169.224	614.767	202.589	170.297
																																										312.776	192.053	159.975	503.501	170.393	161.494
																																										414.673	182.945	223.233	403.914	192.136	156.221
																																										342.59	202.864	128.928	598.866	141.701	162.629
																																										382.442	242.965	171.986	563.517	168.902	153.946
																																										382.198	196.54	160.611	517.734	157.826	172.109
																																										431.8	229.503	167.13	463.125	196.117	165.146
																																										329.491	226.175	144.841	548.737	212.235	161.752
																																										348.156	188.656	248.942	529.623	167.308	179.106
																																										385.621	205.782	153.203	556.077	167.963	154.588
																																										362.927	162.225	183.746	389.372	177.039	155.562
																																										408.208	201.409	153.984	409.9	154.704	159.405
																																										391.956	187.958	210.209	501.579	152.979	180.786
																																										403.456	178.25	160.527	439.853	227.376	156.422
																																										382.921	178.511	170.24	443.884	171.935	159.652
																																										448.708	254.705	186.978	440.439	183.336	158.156
																																										347.844	364.464	163.876	422.478	160.885	159.674
																																										292.784	188.294	141.25	354.648	177.368	165.011
																																										449.685	209.199	153.398	355.939	148.853	166.301
																																										402	176.954	150.859	490.386	163.66	148.099
																																										292.148	191.015	160.258	447.793	136.07	150.209
																																										357.516	200.566	172.121	535.22	169.653	150.727
																																										424.845	171.253	177.443	423.236	190.317	186.615
																																										438.708	204.57	158.549	326.133	170.49	150.585
																																										357.648	242.434	147.489	325.634	155.002	156.941
																																										305.828	184.411	178.864	563.372	144.198	168.925
																																										371.032	181.351	270.855	388.526	167.319	138.282
																																										401.854	248.029	190.835	498.393	175.588	156.897
																																										384.197	153.759	128.647	496.643	154.12	170.198
																																										521.783	243.116	151.413	472.54	224.533	170.778
																																										347.034	169.473	149.649	358.132	185.652	152.305
																																										425.788	236.316	230.596	311.077	178.212	140.209
																																										381.06	175.237	168.224	427.76	180.322	154.22
																																										388.044	160.301	186.477	711.424	168.015	185.215
																																										344.304	190.217	129.139	436.747	159.105	154.954
																																										351.19	244.073	159.905	471.49	195.959	154.516
																																										330.441	234.21	173.349	471.193	172.495	198.551
																																										431.036	193.573	146.001	364.778	185.11	137.278
																																										307.693	194.408	215.574	483.72	186.87	146.218
																																										319.948	189.577	162.414	485.949	149.973	167.813
																																										417.456	171.721	156.562	465.246	158.329	167.558
																																										265.449	198.973	149.259	478.126	149.041	157.264
																																										341.601	175.602	151.626	642.127	155.401	168.785
																																										319.519	202.098	150.144	606.247	155.065	146.046
																																										388.194	214.083	161.213	440.449	162.903	171.407
																																										355.302	217.997	141.395	496.358	207.802	145.118
																																										316.079	212.036	143.803	442.581	170.675	148.139
																																										320.463	177.214	189.647	554.381	178.316	184.881
																																										554.563	175.736	178.972	349.658	154.992	144.986
																																										320.094	185.048	177.048	414.615	163.148	167.935
																																										272.873	180.646	175.283	410.427	158.594	167.5
																																										363.611	175.74	162.555	561.818	144.685	191.898
																																										310.283	203.308	170.964	667.169	205.333	206.134
																																										436.925	188.338	156.682	393.288	160.399	154.773
																																										337.519	213.201	157.106	517.21	154.292	188.643
																																										309.686	194.204	170.71	495.432	176.421	147.255
																																										275.434	177.538	159.878	369.251	264.452	148.478
																																										375.655	270.832	173.826	356.97	162.07	153.261
																																										303.646	203.759	157.733	334.35	166.668	185.132
																																										321.593	212.628	167.623	355.58	179.373	182.746
																																										350.768	199.883	158.856	510.203	222.475	165.431
																																										325.651	187.607	164.165	296.563	165.165	150.643
																																										367.547	206.09	170.264	414.958	163.115	176.776
																																										338.277	183.779	138.685	616.991	193.71	191.469
																																										329.18	173.013	184.76	349.41	161.941	158.994
																																										330.084	197.73	144.078	589.618	152.16	193.576
																																										339.693	179.406	128.981	418.627	186.8	199.515
																																										359.338	178.199	169.612	476.302	185.331	175.776
																																										327.106	177.704	161.838	352.133	172.646	157.704
																																										341.742	188.234	151.652	335.869	202.529	177.434
																																										352.451	242.277	191.719	303.802	175.712	152.764
																																										314.939	249.357	131.333	684.08	138.83	153.108
																																										406.543	165.595	199.418	416.654	125.984	153.624
																																										273.595	221.907	157.148	418.038	241.92	145.222
																																										358.609	222.503	138.854	441.826	198.725	176.99
																																										388.647	162.029	171.195	401.931	148.161	196.236
																																										395.314	172.518	156.727	509.38	180.541	153.267
																																										378.329	173.601	148.51	344.517	189.804	183.025
																																										402.849	170.237	151.803	432.597	198.418	154.012
																																										352.49	185.765	159.664	491.315	156.59	140.847
																																										378.673	192.075	151.134	583.324	194.255	150.464
																																										389.579	168.783	147.724	438.397	196.98	156.778
																																										345.571	191.554	139.09	435.62	147.489	168.938
																																										346.208	191.537	145.332	423.732	174.943	158.008
																																										384.226	222.377	152.234	286.487	171.112	180.98
																																										356.58	214.971	165.322	551.403	170.195	150.711
																																										394.504	126.632	142.195	409.902	167.934	162.009
																																										378.557	172.354	148.7	425.985	162.416	170.585
																																										347.382	173.238	214.025	378.442	204.609	150.121
																																										402.055	172.037	182.706	427.818	148.872	140.381
																																										353.416	190.63	149.905	445.461	176.907	185.814
																																										437.009	149.339	188.217	301.634	157.972	163.925
																																										319.744	235.699	156.808	264.185	169.606	169.677
																																										384.49	179.666	143.355	162.86	162.767	153.319
																																										447.939	180.581	146.656	321.289	165.279	142.618
																																										377.984	205.924	192.459	292.578	186.552	149.43
																																										420.951	207.657	167.418	504.511	191.585	152.091
																																										417.432	183.362	178.439	311.984	168.28	155.49
																																										387.058	167.185	202.05	497.116	163.725	152.52
																																										334.236	234.58	148.532	279.972	159.377	142.868
																																										390.333	163.867	175.023	362.465	198.109	161.09
																																										344.928	179.425	179.167	437.875	150.807	174.388
																																										374.683	245.139	165.374	388.706	165.573	144.55
																																										350.207	188.595	168.125	382.763	168.467	153.008
																																										343.678	143.097	157.918	434.333	177.087	147.069
																																										378.286	195.41	178.681	427.384	156.93	178.244
																																										318.442	162.419	160.607	349.416	156.026	150.173
																																										346.817	211.052	154.439	484.768	153.228	159.936
																																										442.445	131.893	166.798	149.598	131.445	174.635
																																										289.871	184.887	175.518	377.591	154.187	153.064
																																										376.057	165.574	155.765	456.728	156.388	153.699
																																										160.256	178.322	159.882	399.629	172.294	144.789
																																										425.318	253.175	152.934	407.253	180.624	161.446
																																										142.356	196.721	187.613	576.266	179.097	156.193
																																										379.411	186.082	148.045	461.615	170.495	145.071
																																										361.173	222.147	173.935	528.02	186.153	155.323
																																										393.462	187.219	156.173	456.754	205.011	156.046
																																										333.925	212.035	147.803	319.88	181.688	159.845
																																										448.62	198.926	173.17	326.295	156.855	174.375
																																										374.763	180.469	149.967	388.774	197.478	173.738
																																										332.13	181.56	144.612	368.305	170.144	176.396
																																										359.655	173.203	159.216	493.562	153.721	162.09
																																										415.082	214.704	145.416	435.038	207.296	150.919
																																										404.191	181.294	167.865	320.258	161.492	149.698
																																										382.93	162.796	158.205	355.016	217.476	150.265
																																										399.103	177.671	166.497	354.31	154.542	181.392
																																										391.771	162.617	205.834	409.36	169.799	148.879
																																										445.944	213.229	167.524	496.682	160.391	153.454
																																										347.886	184.529	161.836	286.393	202.322	148.273
																																										327.505	179.911	160.562	414.191	159.324	139.471
																																										352.218	156.726	161.745	415.901	191.406	150.44
																																										222.493	274.565	161.316	402.199	150.178	151.941
																																										352.26	218.835	156.927	423.405	180.491	145.563
																																										320.772	164.045	176.605	442.405	172.969	164.079
																																										347.249	178.53	156.113	437.652	212.207	159.747
																																										396.156	164.745	130.185	561.092	173.591	142.218
																																										397.234	210.438	156.601	473.294	142.734	183.007
																																										404.408	197.342	166.125	503.811	165.107	156.158
																																										402.221	237.771	167.693	526.471	190.037	144.857
																																										422.6	178.827	160.024	361.637	208.315	168.489
																																										360.249	170.176	153.329	474.899	130.864	152.48
																																										319.47	230.495	189.153	550.086	198.378	179.88
																																										601.109	167.074	144.775	522.486	163.852	164.33
																																										432.907	156.818	165.296	554.072	180.77	166.307
																																										413.792	216.783	205.385	792.252	158.884	152.53
																																										283.76	176.609	177.939	405.579	156.197	137.815
																																										328.26	158.76	156.055	427.175	176.007	174.431
																																										328.325	201.988	140.983	441.136	166.084	163.595
																																										335.155	158.562	183.85	651.499	131.325	160.026
																																										440.478	231.102	147.76	387.979	145.931	166.161
																																										356.691	161.596	162.56	462.65	128.035	180.05
																																										295.399	157.563	171.622	578.91	171.525	192.745
																																										372.895	167.903	160.781	444.004	167.221	147.658
																																										391.346	208.645	169.986	479.875	154.689	164.664
																																										390.165	198.451	200.821	443.842	156.197	171.84
																																										426.471	216.9	180.278	308.352	182.133	165.045
																																										383.395	162.14	172.686	483.534	179.25	167.786
																																										346.09	165.816	171.266	593.365	187.16	195.976
																																										312.334	186.673	167.327	603.148	159.58	172.916
																																										289.989	197.12	150.039	523.51	149.867	153.829
																																										341.24	160.333	147.983	490.319	164.012	179.422
																																										308.404	251.598	157.722	369.768	147.332	182.956
																																										309.021	198.621	173.398	496.554	147.505	151.969
																																										384.102	213.877	169.813	459.369	177.748	179.395
																																										399.325	160.182	154.092	476.015	155.439	156.794
																																										298.361	161.72	157.697	507.013	232.587	157.859
																																										323.469	163.229	178.113	588.506	166.133	175.066
																																										374.556	158.808	170.572	578.141	241.502	202.661
																																										345.508	259.003	194.168	363.917	176.089	171.036
																																										393.074	207.823	164.403	523.67	171.344	155.629
																																										274.38	155.073	147.756	559.119	191.861	148.267
																																										358.095	163.164	169.631	614.591	177.673	160.729
																																										354.277	146.934	167.538	596.87	153.101	164.848
																																										387.173	176.523	174.383	324.197	198.738	165.732
																																										394.01	215.509	157.906	291.263	178.595	145.258
																																										332.882	193.571	171.669	600.111	189.467	147.699
																																										300.798	174.83	172.464	402.385	218.357	169.872
																																										312.896	195.215	172.801	468.705	306.428	153.889
																																										489.425	223.594	148.499	526.497	175.309	146.534
																																										366.825	226.683	185.848	357.39	175.296	172.314
																																										351.472	192.952	141.38	503.604	168.994	125.689
																																										393.673	220.258	158.818	602.024	190.812	146.956
																																										393.048	190.144	147.615	401.952	128.86	143.108
																																										346.209	172.284	148.633	538.096	161.14	142.553
																																										345.54	186.009	181.873	335.127	216.641	164.744
																																										351.806	190.036	172.251	551.215	146.404	166.299
																																										407.314	199.392	194.751	519.42	141.249	170.288
																																										431.023	195.205	157.53	418.974	161.47	146.733
																																										361.251	181.742	171.991	491.275	217.043	146.351
																																										442.493	160.307	151.288	429.47	183.355	172.249
																																										343.973	224.193	151.067	475.235	214.642	171.27
																																										355.71	214.206	172.173	418.299	167.443	171.833
																																										335.184	214.363	159.994	441.68	165.894	170.618
																																										341.389	208.458	154.023	321.741	185.127	152.908
																																										344.164	186.595	157.696	597.614	191.635	182.843
																																										309.799	219.345	158.823	452.988	155.517	174.763
																																										299.105	187.503	153.604	379.782	161.94	154.452
																																										361.174	200.092	156.851	504.587	168.997	166.366
																																										435.335	245.407	172.054	451.24	161.82	182.992
																																										275.149	217.684	142.112	439.681	159.496	153.31
																																										374.788	220.304	156.551	515.917	191.461	151.22
																																										395.1	239.477	195.964	469.111	168.143	169.715
																																										316.981	277.893	157.985	419.975	166.716	190.481
																																										305.274	160.821	188.475	638.082	137.353	169.269
																																										242.018	194.614	182.537	484.023	163.319	146.755
																																										290.963	207.281	148.588	469.172	178.754	166.027
																																										367.867	221.751	143.792	415.926	155.333	171.717
																																										367.699	185.372	193.903	484.412	159.748	168.722
																																										400.158	183.182	147.019	563.143	163.397	144.882
																																										375.422	258.381	173.423	439.785	192.25	173.274
																																										302.85	175.172	164.042	660.801	158.741	170.608
																																										374.975	189.055	172.714	364.561	175.882	193.639
																																										313.93	181.786	145.556	432.168	186.214	163.353
																																										276.803	212.46	152.87	417.621	200.455	162.217
																																										193.233	211.525	156.658	414.444	173.952	153.775
																																										383.77	219.722	204.21	438.728	154.21	196.79
																																										366.906	231.963	162.216	359.835	178.04	176.093
																																										387.111	231.277	155.425	453.971	179.238	160.533
																																										341.011	275.065	155.923	600.31	170.836	206.606
																																										395.198	231.952	180.16	480.119	156.245	167.142
																																										363.624	241.327	170.517	228.876	164.403	150.297
																																										480.027	306.171	191.965	449.39	156.941	165.625
																																										298.097	193.696	156.507	491.201	154.903	154.793
																																										351.388	189.168	176.001	377.124	157.004	162.451
																																										320.817	224.391	192.859	432.736	148.229	179.929
																																										345.496	181.549	158.11	432.828	148.292	168.084
																																										420.001	132.923	163.206	408.011	168.82	144.587
																																										368.291	235.178	157.19	495.414	188.249	146.141
																																										262.677	293.32	156.673	563.789	193.591	160.273
																																										299.372	199.27	146.119	516.888	179.191	186.05
																																										287.291	223.793	154.349	430.498	219.371	171.862
																																										373.111	178.313	152.338	385.164	157.685	143.712
																																										405.887	197.697	142.449	508.764	225.261	177.771
																																										347.581	185.352	147.653	476.108	182.297	147.678
																																										319.056	175.588	175.257	360.866	164.542	197.794
																																										387.019	209.228	154.341	482.989	201.927	161.548
																																										378.56	154.251	228.472	531.842	178.571	168.267
																																										301.926	203.759	184.322	442.346	215.368	183.685
																																										358.182	189.305	156.103	490.388	156.938	152.975
																																										377.799	219.7	149.42	584.814	172.703	174.024
																																										305.69	167.666	159.697	543.937		173.102
																																										410.004	184.325	153.577	303.17	209.87	170.638
																																										310.432	336.464	157.831	374.408	159.843	161.334
																																										352.315	206.742	157.341	361.017	170.685	162.109
																																										482.573	193.742	158.893	351.09	165.9	162.193
																																										324.755	258.343	156.525	397.578	234.742	154.471
																																										424.007	170.435	199.214	485.253	205.602	164.303
																																										342.165	195.301	151.918	399.877	174.132	152.654
																																										350.98	219.328	159.333	380.765	213.153	168.709
																																										301.105	183.507	153.881	408.02	257.405	191.912
																																										363.506	188.769	239.746	426.29	189.094	187.992
																																										350.734	201.096	154.902	463.645	162.003	148.911
																																										297.466	206.275	199.975	443.181	166.593	162.416
																																										418.419	215.68	158.81	489.326	180.306	160.676
																																										368.771	231.806	150.257	393.798	179.732	163.594
																																										358.908	258.92	161.118	469.24	162.21	242.755
																																										384.155	176.194	172.916	548.632	185.316	185.69
																																										386.666	169.727	159.858	361.092	160.303	152.842
																																										362.296	304.751	173.141	411.779	155.157	153.923
																																										360.312	195.81	135.735	573.577	165.709	175.654
																																										336.569	241.437	143.237	677.774	182.443	166.169
																																										397.999	225.634	147.88	510.34	179.857	160.692
																																										374.688	206.796	193.642	598.978	187.716	172.206
																																										361.245	239.101	193.37	478.25	197.795	153.281
																																										384.806	249.926	144.258	536.349	221.019	154.196
																																										442.504	186.372	201.381	311.568	149.165	174.335
																																										370.812	192.53	145.455	504.52	345.325	189.795
																																										376.376	212.282	140.207	478.599	169.74	181.419
																																										431.594	149.101	138.512	595.865	175.698	173.396
																																										469.161	186.981	153.123	392.967	177.981	144.909
																																										411.829	175.289	168.93	481.657	173.659	160.781
																																										304.745	136.301	187.132	466.722	177.89	154.576
																																										384.581	234.294	187.57	384.379	173.212	217.772
																																										349.33	171.482	166.812	512.332	153.22	161.723
																																										373.128	169.816	162.082	449.126	187.674	162.22
																																										309.924	199.067	151.677	492.881	159.955	170.1
																																										306.218	162.418	161.521	470.274	178.24	168.171
																																										417.725	169.608	148.128	342.713	174.57	154.59
																																										314.924	165.03	141.986	466.232	154.81	157.815
																																										421.322	184.254	148.044	353.769	201.701	170.222
																																										362.435	167.073	147.712	545.027	130.665	180.131
																																										345.666	169.996	152.695	327.447	154.831	168.243
																																										378.351	190.425	178.367	329.406	167.942	177.601
																																										332.845	176.251	153.704	300.051	145.149	174.376
																																										406.526	181.324	139.972	485.163	162.229	142.319
																																										262.927	158.386	171.561	533.224	175.337	167.147
																																										496.215	186.88	222.315	628.732	214.961	159.5
																																										388.25	177.92	174.792	348.793	166.477	160.442
																																										299.76	194.657	167.019	608.266	190.5	145.764
																																										297.993	250.026	157.111	378.133	173.934	143.719
																																										360.846	200.346	213.375	618.573	162.249	162.31
																																										259.914	258.7	159.448	529.841	158.772	147.872
																																										446.518	215.436	205.039	444.663	187.305	151.817
																																										338.243	196.876	155.267	451.704	202.105	181.807
																																										317.764	189.617	201.796	541.528	203.85	168.349
																																										351.484	211.54	155.033	383.5	190.981	161.545
																																										324.105	197.863	186.301	445.584	244.271	227.714
																																										420.949	209.661	158.989	373.599	168.345	164.107
																																										333.554	251.05	149.185	335.861	166.078	163.41
																																										291.544	175.032	167.618	522.973	148.007	154.295
																																										428.207	187.724	159.253	694.072	160.385	137.653
																																										383.1	271.96	164.478	418.615	174.744	147.721
																																										343.213	224.905	176.068	418.981	190.858	177.819
																																										414.815	196.942	158.22	399.789	193.399	181.818
																																										300.972	194.253	181.448	429.231	171.005	273.863
																																										321.171	214.259	190.325	621.876	211.338	149.895
																																										425.32	256.954	147.394	555.979	139.43	165.23
																																										339.788	180.445	140.646	536.341	187.211	158.13
																																										373.857	210.193	159.23	356.43	163.634	174.063
																																										286.421	191.594	169.104	484.186	180.746	154.91
																																										429.218	196.251	168.836	412.963	160.234	160.215
																																										313.191	236.139	158.466	582.324	208.778	163.74
																																										263.319	174.354	177.062	462.11	162.995	163.874
																																										333.178	197.899	151.688	665.57	177.593	151.579
																																										433.257	181.603	153.404	496.605	176.652	227.431
																																										327.917	212.639	142.318	516.406	149.673	175.255
																																										364.936	192.468	191.648	558.52	176.079	163.762
																																										321.777	213.598	153.269	539.756	170.379	171.19
																																										300.265	201.566	200.432	345.393	175.368	174.94
																																										415.761	208.085	184.309	644.592	165.919	145.114
																																										290.754	171.629	175.759	308.53	226.328	145.611
																																										290.785	182.952	147.055	594.51	248.245	169.188
																																										285.789	196.192	184.121	360.323	156.231	170.31
																																										344.2	197.276	224.68	373.601	213.24	187.73
																																										397.279	187.724	199.074	435.575	162.536	153.224
																																										354.782	217.345	155.703	571.979	181.175	144.997
																																										344.488	218.785	143.013	428.524	187.98	164.826
																																										313.361	173.148	201.836	593.985	156.201	146.859
																																										280.388	200.315	174.596	489.8	167.386	156.317
																																										311.14	220.074	163.467	514.373	252.842	178.495
																																										386.908	207.468	173.925	526.639	192.001	153.948
																																										395.63	237.319	136.249	410.604	229.291	162.691
																																										408.979	183.385	177.702	549.73	166.549	213.263
																																										365.634	178.055	160.013	507.144	176.875	172.581
																																										323.905	209.294	149.276	525.493	169.804	180.933
																																										253.037	166.773	146.292	409.362	195.713	137.5
																																										376.113	168.006	135.647	480.921	187.016	172.153
																																										367.678	220.521	191.05	494.134	164.416	168.791
																																										332.104	165.28	145.548	428.102	162.598	155.21
																																										361.663	207.269	169.519	419.285	152.407	142.23
																																										309.248	161.752	152.858	545.508	239.746	160.67
																																										304.982	230.39	158.172	374.827	161.687	163.094
																																										270.411	205.406	150.896	314.871	206.092	183.691
																																										349.448	132.16	154.324	573.89	183.808	161.94
																																										284.692	158.661	165.639	516.951	164.941	165.133
																																										401.575	199.422	172.698	483.061	237.464	182.525
																																										610.115	170.565	146.104	510.286	159.925	153.563
																																										397.003	200.382	185.589	388.013	159.128	159.92
																																										385.259	162.726	199.122	432.736	178.64	151.151
																																										323.218	227.222	144.678	499.617	205.766	156.288
																																										310.796	172.222	152.249	430.884	150.192	150.681
																																										368.615	227.335	142.901	584.764	160.995	163.201
																																										282.112	184.014	163.092	390.162	194.64	148.281
																																										374.708	196.135	184.134	615.777	182.078	152.97
																																										257.38	239.738	157.214	462.026	203.393	143.239
																																										362.653	163.066	160.449	443.531	196.987	191.209
																																										375.334	212.002	164.829	296.849	208.547	177.583
																																										291.508	188.116	211.168	339.17	154.161	146.359
																																										321.79	168.515	198.547	534.018	174.421	169.889
																																										457.628	230.961	145.132	542.636	172.322	157.385
																																										335.914	237.574	185.019	548.469	158.845	169.474
																																										278.405	247.85	160.859	575.784	200.472	146.632
																																										312.043	253.003	163.459	471.29	170.422	152.899
																																										297.449	186.818	159.873	358.661	156.574	146.343
																																										352.58	234.307	157.743	386.928	174.41	159.935
																																										312.651	236.952	157.028	617.16	159.417	166.463
																																										319.892	186.477	157.513	496.611	172.885	143.959
																																										289.884	181.566	156.294	377.238	185.105	174.04
																																										353.161	187.714	158.879	564.141	175.116	200.157



																																										p	DMSO vs. 4OHT	****	<0.0001
																																											4OHT vs. 4OHT + AU-15330 (50nM)	****	<0.0001
																																											4OHT vs. 4OHT + AU-15330 (100nM)	****	<0.0001



































































































































































































[truncated: 19 more columns]

## Sheet: Figure 5
Figure 5C	cGAS																					Figure 5D	pSTING																										Figure 5E
																								DMSO				DMSO + AU-15330 (50nM)				DMSO + AU-15330 (100nM)				4OHT				4OHT + AU-15330 (50nM)				4OHT + AU-15330 (100nM)
		DMSO				DMSO + AU-15330 (50nM)				4OHT				4OHT + AU-15330 (50nM)									pSTING	2.09867	1.95333	4.57667	5.754	12.382	20.9073	5.752	6.421	21.398	23.7493	6.07067	6.19033	29.951	22.904	17.3645	19.2103	69.2713	67.377	63.686	58.3405	64.1587	66.137	59.7545	66.98
	cGAS	11.1863	6.68867	6.69	6.11333	16.765	11.8177	10.3293	12.9243	39.4327	27.6503	28.391	29.8597	97.7567	93.191	94.0723	94.4033
	p	DMSO vs. DMSO + AU-15330 (50nM)	ns	0.1843																			p	DMSO vs. 4OHT	**	0.0032
		DMSO vs. 4OHT	****	<0.0001																				4OHT vs. 4OHT + AU-15330 (50nM)	****	<0.0001
		4OHT vs. 4OHT + AU-15330 (50nM)	****	<0.0001																				4OHT vs. 4OHT + AU-15330 (100nM)	****	<0.0001
																								4OHT + AU-15330 (50nM) vs. 4OHT + AU-15330 (100nM)	ns	>0.9999
	n	4
																							n	4

[truncated: 55 more columns]

## Sheet: Figure 6
Figure 6C	ORF1																		Figure 6D	dsDNA																								Figure 6F	3TC
																																														4OHT			4OHT + 3TC (10μM)
		DMSO				DMSO + AU-15330 (50nM)				4OHT				4OHT + AU-15330 (50nM)						Cytoplasmic DNA Cell Measures																									IL6	26.027	31.9995	28.8955	3.74267
	ORF1	1.87	1.721	2.22567	0.855667	3.059	4.48033	4.17933	1.16433	37.975	44.388	33.6793	23.1123	89.28	91.6103	91.9997	83.6707																												IL8	37.285	51.663	44.8915	1.871
																				DMSO	4OHT	4OHT + AU-15330 (50nM)			DMSO					4OHT					4OHT + AU-15330 (50nM)
																				0.168	0.205	0.317			2.37333	4.69467	1.84667	8.006	0.885	12.1693	25.1523	21.0763	23.652	27.179	50.5077	75.421	68.802	86.8723	81.669
																				0.194	0.216	0.474																							p	IL6
	p	DMSO vs. DMSO + AU-15330 (50nM)	ns	0.9693																0.237	0.185	0.537																								4OHT + AU-15330 (50nM) vs. 4OHT	*	0.0133
		DMSO vs. 4OHT	****	<0.0001																0.19	0.142	0.886			p	4OHT vs. DMSO	*	0.0135																		4OHT + AU-15330 (50nM) vs. 4OHT + 3TC (10μM)	****	<0.0001
		4OHT vs. 4OHT + AU-15330 (50nM)	****	<0.0001																0.172	0.3	0.18				4OHT vs. 4OHT + AU-15330 (50nM)	****	<0.0001																		4OHT + AU-15330 (50nM) vs. Combo	****	<0.0001
																				0.176	0.228	0.37
																				0.203	0.171	0.553																								IL8
	n	4																		0.185	0.213	0.537			n	5																				4OHT + AU-15330 (50nM) vs. 4OHT	***	0.0003
																				0.138	0.189	0.574																								4OHT + AU-15330 (50nM) vs. 4OHT + 3TC (10μM)	****	<0.0001
																				0.27	0.184	0.227																								4OHT + AU-15330 (50nM) vs. Combo	****	<0.0001
																				0.226	0.179	0.54
																				0.245	0.268	0.544
																				0.201	0.13	0.399																							n	3
																				0.225	0.169	0.6
																				0.158	0.262	0.425
																				0.191	0.184	0.561
																				0.149	0.329	0.486
																				0.182	0.235	0.499
																				0.291	0.294	0.676
																				0.227	0.153	0.456
																				0.227	0.287	0.419
																				0.157	0.304	0.441
																				0.151	0.172	0.739
																				0.288	0.321	0.381
																				0.215	0.344	0.428
																				0.248	0.19	0.235
																				0.155	0.199	0.273
																				0.284	0.323	0.465
																				0.245	0.232	0.688
																				0.163	0.129	0.313
																				0.213	0.314	0.244
																				0.189	0.23	0.283
																				0.175	0.134	0.436
																				0.263	0.327	0.349
																				0.251	0.276	0.397
																				0.227	0.395	0.501
																				0.203	0.214	0.536
																				0.147	0.23	0.621
																				0.182	0.231	0.187
																				0.22	0.22	0.369
																				0.154	0.376	0.516
																				0.205	0.21	0.216
																				0.119	0.227	0.182
																				0.198	0.157	0.382
																				0.172	0.293	0.61
																				0.167	0.295	0.289
																				0.217	0.256	0.437
																				0.166	0.242	0.326
																				0.131	0.218	0.468
																				0.261	0.274	0.224
																				0.172	0.214	0.222
																				0.167	0.175	0.194
																				0.184	0.274	0.376
																				0.235	0.221	0.197
																				0.197	0.237	0.231
																				0.238	0.286	0.46
																				0.298	0.239	0.493
																				0.113	0.252	0.504
																				0.211	0.201	0.263
																				0.218	0.127	0.375
																				0.293	0.261	0.315
																				0.276	0.194	0.325
																				0.153	0.169	0.448
																				0.213	0.238	0.461
																				0.213	0.308	0.236
																				0.253	0.296	0.466
																				0.174	0.176	0.424
																				0.187	0.357	0.595
																				0.302	0.183	0.357
																				0.216	0.214	0.553
																				0.158	0.233	0.434
																				0.237	0.245	0.44
																				0.291	0.28	0.429
																				0.136	0.294	0.482
																				0.158	0.31	0.428
																				0.293	0.29	0.45
																				0.168	0.232	0.767
																				0.199	0.432	0.409
																				0.119	0.233	0.469
																				0.226	0.33	0.367
																				0.254	0.176	0.685
																				0.277	0.132	0.589
																				0.164	0.322	0.298
																				0.228	0.304	0.647
																				0.264	0.234	0.386
																				0.15	0.212	0.717
																				0.182	0.222	0.339
																				0.201	0.14	0.369
																				0.175	0.249	0.595
																				0.182	0.228	0.403
																				0.251	0.47	0.379
																				0.242	0.369	0.655
																				0.221	0.184	0.518
																				0.289	0.131	0.506
																				0.13	0.255	0.351
																				0.253	0.177	0.414
																				0.137	0.142	0.532
																				0.245	0.184	0.348
																				0.209	0.326	0.487
																				0.156	0.324	0.275
																				0.192	0.166	0.247
																				0.263	0.238	0.467
																				0.303	0.289	0.373
																				0.311	0.144	0.423
																				0.309	0.17	0.366
																				0.28	0.255	0.416
																				0.212	0.176	0.319
																				0.186	0.247	0.434
																				0.162	0.197	0.286
																				0.17	0.13	0.359
																				0.245	0.245	0.353
																				0.176	0.353	0.368
																				0.165	0.126	0.413
																				0.185	0.198	0.471
																				0.219	0.227	0.335
																				0.185	0.13	0.228
																				0.209	0.266	0.406
																				0.245	0.225	0.228
																				0.181	0.138	0.255
																				0.201	0.221	0.54
																				0.147	0.34	0.309
																				0.137	0.278	0.366
																				0.202	0.324	0.189
																				0.138	0.256	0.182
																				0.189	0.298	0.244
																				0.135	0.314	0.314
																				0.192	0.328	0.541
																				0.145	0.445	0.198
																				0.163	0.288	0.327
																				0.192	0.194	0.334
																				0.156	0.216	0.331
																				0.158	0.284	0.579
																				0.213	0.369	0.262
																				0.225	0.342	0.465
																				0.239	0.298	0.324
																				0.186	0.211	0.3
																				0.144	0.196	0.493
																				0.135	0.286	0.424
																				0.174	0.259	0.329
																				0.189	0.148	0.587
																				0.131	0.159	0.396
																				0.172	0.27	0.428
																				0.153	0.342	0.194
																				0.12	0.139	0.262
																				0.229	0.522	0.439
																				0.212	0.121	0.356
																				0.189	0.47	0.384
																				0.156	0.152	0.953
																				0.276	0.339	0.681
																				0.215	0.382	0.487
																				0.179	0.164	0.403
																				0.212	0.161	0.597
																				0.201	0.512	0.236
																				0.209	0.474	0.26
																				0.168	0.214	0.29
																				0.139	0.22	0.402
																				0.361	0.115	0.425
																				0.147	0.427	0.617
																				0.249	0.208	0.368
																				0.216	0.11	0.346
																				0.162	0.597	0.678
																				0.357	0.572	0.654
																				0.198	0.729	0.655
																				0.184	0.256	0.195
																				0.168	0.497	0.297
																				0.383	0.266	0.585
																				0.233	0.149	0.401
																				0.177	0.232	0.44
																				0.294	0.118	0.486
																				0.239	0.174	0.404
																				0.277	0.262	0.549
																				0.557	0.379	0.532
																				0.215	0.255	0.371
																				0.33	0.147	0.473
																				0.25	0.172	0.385
																				0.188	0.361	0.26
																				0.161	0.286	0.542
																				0.161	0.526	0.493
																				0.189	0.193	0.646
																				0.126	0.259	0.701
																				0.243	0.232	0.809
																				0.35	0.17	0.361
																				0.181	0.264	0.405
																				0.235	0.28	0.719
																				0.373	0.178	0.642
																				0.272	0.198	0.59
																				0.189	0.23	0.334
																				0.327	0.169	0.866
																				0.338	0.163	0.691
																				0.201	0.256	0.333
																				0.193	0.248	0.428
																				0.168	0.293	0.554
																				0.266	0.261	0.395
																				0.335	0.217	0.562
																				0.286	0.139	0.369
																				0.286	0.203	0.629
																				0.13	0.128	0.41
																				0.187	0.31	0.383
																				0.272	0.187	0.497
																				0.205	0.129	0.517
																				0.19	0.152	0.267
																				0.327	0.189	0.684
																				0.225	0.12	0.68
																				0.192	0.423	0.613
																				0.265	0.168	0.509
																				0.235	0.252	0.466
																				0.184	0.217	0.488
																				0.251	0.33	0.818
																				0.217	0.181	0.449
																				0.188	0.222	0.683
																				0.265	0.221	0.438
																				0.175	0.169	0.52
																				0.211	0.229	0.437
																				0.19	0.364	0.22
																				0.175	0.188	0.452
																				0.255	0.183	0.872
																				0.176	0.302	0.263
																				0.195	0.122	0.371
																				0.146	0.173	0.135
																				0.132	0.216	0.671
																				0.246	0.187	0.512
																				0.38	0.131	0.607
																				0.299	0.134	0.674
																				0.189	0.485	0.483
																				0.172	0.203	0.444
																				0.29	0.123	0.368
																				0.175	0.181	0.786
																				0.301	0.194	0.483
																				0.182	0.12	0.452
																				0.222	0.224	0.575
																				0.236	0.498	0.478
																				0.604	0.226	0.519
																				0.535	0.123	0.303
																				0.229	0.277	0.434
																				0.175	0.193	0.372
																				0.263	0.213	0.323
																				0.269	0.174	0.348
																				0.185	0.318	0.441
																				0.172	0.275	0.676
																				0.29	0.116	0.7
																				0.227	0.395	0.453
																				0.24	0.22	0.93
																				0.266	0.336	0.781
																				0.22	0.211	0.899
																				0.326	0.317	0.561
																				0.194	0.241	0.867
																				0.221	0.251	0.556
																				0.229	0.35	0.954
																				0.254	0.242	0.808
																				0.183	0.284	0.463
																				0.311	0.184	0.591
																				0.216	0.284	0.943
																				0.202	0.392	0.651
																				0.215	0.203	0.469
																				0.291	0.312	0.923
																				0.177	0.15	0.426
																				0.193	0.13	0.617
																				0.257	0.286	0.73
																				0.199	0.413	0.801
																				0.292	0.149	0.772
																				0.228	0.259	0.929
																				0.184	0.151	0.515
																				0.271	0.211	0.633
																				0.266	0.359	0.732
																				0.144	0.14	0.468
																				0.154	0.185	0.653
																				0.222	0.233	0.621
																				0.307	0.334	1.054
																				0.186	0.128	0.422
																				0.243	0.2	0.818
																				0.2	0.224	0.972
																				0.221	0.197	0.394
																				0.279	0.367	0.507
																				0.242	0.307	0.776
																				0.154	0.177	0.545
																				0.262	0.219	0.775
																				0.463	0.215	0.475
																				0.161	0.237	0.723
																				0.251	0.168	0.642
																				0.226	0.268	0.552
																				0.203	0.203	0.603
																				0.157	0.198	0.505
																				0.191	0.191	0.587
																				0.173	0.307	0.45
																				0.215	0.165	0.257
																				0.199	0.159	0.685
																				0.238	0.158	0.999
																				0.226	0.319	0.588
																				0.26	0.166	0.262
																				0.18	0.257	0.298
																				0.239	0.314	0.571
																				0.23	0.124	0.922
																				0.33	0.227	0.525
																				0.185	0.225	0.386
																				0.208	0.169	0.593
																				0.299	0.223	0.573
																				0.385	0.164	0.369
																				0.25	0.215	1.125
																				0.24	0.142	0.366
																				0.281	0.316	0.818
																				0.196	0.156	0.325
																				0.229	0.21	0.552
																				0.23	0.121	0.665
																				0.238	0.123	0.721
																				0.26	0.124	0.874
																				0.351	0.222	0.384
																				0.155	0.151	0.321
																				0.275	0.264	0.884
																				0.237	0.129	0.745
																				0.256	0.127	0.777
																				0.184	0.145	0.691
																				0.365	0.145	0.604
																				0.26	0.143	0.271
																				0.365	0.147	0.455
																				0.353	0.188	0.766
																				0.248	0.191	0.543
																				0.386	0.216	0.419
																				0.445	0.194	0.896
																				0.349	0.181	0.644
																				0.254	0.153	0.292
																				0.18	0.283	0.597
																				0.202	0.393	0.198
																				0.171	0.597	0.519
																				0.427	0.166	0.506
																				0.101	0.331	0.912
																				0.197	0.371	0.345
																				0.372	0.242	0.402
																				0.282	0.791	0.632
																				0.25	0.224	0.608
																				0.217	0.162	0.851
																				0.218	0.193	0.354
																				0.172	0.212	0.661
																				0.191	0.178	0.556
																				0.24	0.269	0.692
																				0.308	0.233	0.565
																				0.398	0.49	0.578
																				0.235	0.286	0.917
																				0.34	0.326	0.24
																				0.239	0.28	0.609
																				0.227	0.28	0.609
																				0.135	0.29	0.371
																				0.292	0.269	0.552
																				0.141	0.171	0.386
																				0.186	0.612	0.176
																				0.161	0.2	0.295
																				0.213	0.265	0.452
																				0.158	0.187	0.476
																				0.345	0.462	0.682
																				0.133	0.358	0.79
																				0.184	0.198	0.485
																				0.206	0.143	0.374
																				0.145	0.21	0.224
																				0.284	0.225	0.425
																				0.319	0.149	0.649
																				0.304	0.365	0.335
																				0.257	0.176	0.324
																				0.181	0.375	0.584
																				0.189	0.343	0.686
																				0.192	0.206	0.49
																				0.186	0.44	0.188
																				0.245	0.334	0.288
																				0.175	0.52	0.286
																				0.152	0.197	0.583
																				0.242	0.138	0.425
																				0.224	0.252	0.511
																				0.251	0.161	0.681
																				0.308	0.197	0.605
																				0.197	0.287	0.659
																				0.321	0.151	0.509
																				0.161	0.33	0.275
																				0.273	0.331	0.234
																				0.132	0.149	0.974
																				0.275	0.147	0.585
																				0.136	0.193	0.348
																				0.241	0.156	0.366
																				0.23	0.205	0.33
																				0.678	0.261	1.113
																				0.414	0.234	0.382
																				0.257	0.295	1.089
																				0.32	0.285	0.431
																				0.312	0.343	0.296
																				0.218	0.212	0.489
																				0.332	0.196	0.428
																				0.223	0.286	0.749
																				0.281	0.174	0.353
																				0.357	0.264	0.803
																				0.287	0.224	0.737
																				0.328	0.242	0.608
																				0.262	0.364	0.281
																				0.183	0.193	0.656
																				0.191	0.306	0.306
																				0.339	0.1	0.585
																				0.226	0.178	0.805
																				0.352	0.207	0.484
																				0.254	0.137	0.51
																				0.209	0.14	0.442
																				0.288	0.283	0.548
																				0.199	0.242	0.658
																				0.242	0.179	0.481
																				0.327	0.103	0.531
																				0.165	0.252	0.3
																				0.22	0.344	0.82
																				0.172	0.482	0.663
																				0.121	0.168	0.598
																				0.21	0.229	0.948
																				0.316	0.215	0.436
																				0.197	0.293	0.397
																				0.232	0.308	0.648
																				0.152	0.277	0.953
																				0.201	0.313	0.31
																				0.28	0.245	0.95
																				0.145	0.699	0.744
																				0.198	0.665	1.062
																				0.22	0.438	0.612
																				0.209	0.585	0.538
																				0.192	0.226	0.275
																				0.257	0.363	1.038
																				0.482	0.188	0.707
																				0.211	0.585	0.742
																				0.28	0.386	0.797
																				0.182	0.427	0.727
																				0.174	0.388	0.617
																				0.185	0.619	0.556
																				0.557	0.177	0.592
																				0.196	0.126	0.551
																				0.203	0.51	0.394
																				0.441	0.55	0.709
																				0.303	0.195	0.526
																				0.295	0.521	0.457
																				0.268	0.253	0.754
																				0.37	0.488	0.582
																				0.266	0.398	0.919
																				0.26	0.364	0.962
																				0.237	0.615	0.372
																				0.306	0.185	0.559
																				0.288	0.187	0.94
																				0.174	0.206	1.105
																				0.258	0.357	0.822
																				0.162	0.192	0.869
																				0.191	0.412	0.67
																				0.148	0.188	0.43
																				0.194	0.231	0.9
																				0.303	0.257	0.518
																				0.183	0.354	0.474
																				0.353	0.131	0.498
																				0.197	0.163	0.3
																				0.231	0.546	0.47
																				0.185	0.603	0.411
																				0.18	0.379	0.295
																				0.275	0.161	0.284
																				0.286	0.492	0.451
																				0.236	0.357	0.334
																				0.219	0.7	0.46
																				0.176	0.31	0.258
																				0.197	0.182	0.81
																				0.341	0.18	0.638
																				0.209	0.286	0.987
																				0.133	0.318	0.328
																				0.199	0.234	0.407
																				0.209	0.481	0.751
																				0.162	0.176	0.799
																				0.147	0.248	0.465
																				0.197	0.221	0.65
																				0.185	0.34	0.596
																				0.142	0.145	0.445
																				0.163	0.147	0.558
																				0.209	0.228	0.362
																				0.141	0.202	0.19
																				0.286	0.192	0.807
																				0.139	0.62	0.294
																				0.239	0.267	0.869
																				0.27	0.508	0.456
																				0.174	0.391	0.512
																				0.228	0.259	0.713
																				0.159	0.348	0.594
																				0.19	0.384	0.848
																				0.15	0.523	0.302
																				0.121	0.237	0.767
																				0.178	0.117	0.595
																				0.151	0.477	0.591
																				0.198	0.187	0.818
																				0.214	0.39	1.105
																				0.277	0.349	0.6
																				0.246	0.407	0.733
																				0.224	0.334	0.477
																				0.206	0.375	0.48
																				0.19	0.316	0.576
																				0.195	0.508	0.382
																				0.24	0.255	0.544
																				0.207	0.235	0.355
																				0.225	0.175	0.431
																				0.178	0.191	0.624
																				0.249	0.206	0.674
																				0.207	0.199	0.247
																				0.197	0.308	0.396
																				0.252	0.143	0.321
																				0.242	0.232	0.523
																				0.149	0.195	0.436
																				0.274	0.208	0.382
																				0.189	0.245	0.42
																				0.245	0.157	0.986
																				0.289	0.131	0.508
																				0.17	0.302	0.427
																				0.248	0.265	0.394
																				0.169	0.184	0.641
																				0.268	0.143	0.513
																				0.12	0.175	0.759
																				0.165	0.283	0.639
																				0.155	0.21	0.328
																				0.19	0.152	0.666
																				0.229	0.274	0.479
																				0.523	0.323	0.826
																				0.216	0.174	0.514
																				0.183	0.238	0.742
																				0.197	0.326	0.39
																				0.162	0.419	0.391
																				0.405	0.31	0.33
																				0.115	0.149	0.698
																				0.199	0.321	0.37
																				0.203	0.206	0.36
																				0.408	0.165	0.738
																				0.153	0.395	0.215
																				0.272	0.185	0.383
																				0.175	0.289	0.591
																				0.292	0.242	0.457
																				0.128	0.518	0.376
																				0.204	0.26	0.601
																				0.215	0.178	0.636
																				0.209	0.384	0.469
																				0.238	0.224	0.547
																				0.287	0.147	0.551
																				0.228	0.18	0.509
																				0.223	0.146	0.552
																				0.196	0.173	0.465
																				0.163	0.206	0.502
																				0.225	0.27	0.456
																				0.188	0.237	0.377
																				0.246	0.194	0.779
																				0.176	0.246	0.483
																				0.256	0.239	0.373
																				0.148	0.257	0.361
																				0.169	0.229	0.488
																				0.23	0.344	0.342
																				0.187	0.229	0.498
																				0.179	0.437	0.252
																				0.259	0.384	0.38
																				0.333	0.234	0.381
																				0.182	0.305	0.213
																				0.198	0.264	0.299
																				0.337	0.187	0.262
																				0.206	0.139	0.255
																				0.21	0.205	0.355
																				0.184	0.218	0.301
																				0.206	0.153	0.33
																				0.26	0.369	0.518
																				0.18	0.269	0.287
																				0.197	0.143	0.723
																				0.163	0.331	0.456
																				0.209	0.314	0.408
																				0.158	0.206	0.18
																				0.23	0.219	0.423
																				0.156	0.194	0.411
																				0.24	0.169	0.43
																				0.331	0.508	0.312
																				0.177	0.129	0.427
																				0.222	0.299	0.347
																				0.254	0.285	0.241
																				0.14	0.209	0.412
																				0.208	0.333	0.31
																				0.335	0.455	0.682
																				0.175	0.272	0.319
																				0.206	0.34	0.28
																				0.23	0.149	0.445
																				0.284	0.265	0.382
																				0.308	0.131	0.221
																				0.2	0.518	0.415
																				0.265	0.321	0.569
																				0.188	0.255	0.34
																				0.229	0.224	0.538
																				0.179	0.176	0.347
																				0.344	0.165	0.306
																				0.335	0.191	0.702
																				0.263	0.232	0.575
																				0.265	0.287	0.398
																				0.365	0.325	0.373
																				0.256	0.173	0.293
																				0.21	0.234	0.358
																				0.3	0.137	0.646
																				0.402	0.197	0.223
																				0.228	0.167	0.607
																				0.196	0.225	0.852
																				0.362	0.26	0.603
																				0.202	0.333	0.245
																				0.296	0.282	0.613
																				0.191	0.337	0.567
																				0.165	0.274	0.475
																				0.388	0.312	0.572
																				0.164	0.311	0.946
																				0.481	0.396	0.464
																				0.169	0.283	0.482
																				0.233	0.238	0.773
																				0.213	0.472	0.643
																				0.416	0.242	0.733
																				0.21	0.189	0.517
																				0.162	0.161	0.387
																				0.418	0.391	1.043
																				0.255	0.392	0.43
																				0.24	0.388	0.655
																				0.175	0.146	0.427
																				0.289	0.104	0.312
																				0.408	0.38	0.671
																				0.42	0.287	0.859
																				0.322	0.356	0.311
																				0.203	0.162	0.684
																				0.194	0.35	0.284
																				0.385	0.327	0.554
																				0.224	0.217	0.797
																				0.228	0.224	0.158
																				0.264	0.194	0.435
																				0.336	0.097	1.005
																				0.151	0.131	0.495
																				0.236	0.109	0.558
																				0.15	0.107	0.539
																				0.196	0.165	0.533
																				0.348	0.111	0.466
																				0.154	0.093	0.612
																				0.319	0.104	0.634
																				0.251	0.091	0.532
																				0.443	0.094	0.493
																				0.283	0.09	0.217
																				0.267	0.097	0.41
																				0.157	0.106	0.604
																				0.42	0.104	0.67
																				0.214	0.091	0.277
																				0.303	0.145	0.484
																				0.225	0.089	0.129
																				0.228	0.097	0.465
																				0.282	0.122	0.672
																				0.2	0.1	0.277
																				0.436	0.128	0.622
																				0.311	0.158	0.419
																				0.397	0.121	0.507
																				0.186	0.191	0.891
																				0.221	0.148	0.719
																				0.282	0.168	0.554
																				0.207	0.152	0.796
																				0.129	0.114	0.381
																				0.344	0.184	0.75
																				0.212	0.133	0.586
																				0.182	0.14	0.718
																				0.266	0.204	0.481
																				0.224	0.185	0.585
																				0.205	0.152	0.736
																				0.167	0.183	0.551
																				0.279	0.122	0.605
																				0.36	0.19	0.901
																				0.19	0.143	0.758
																				0.185	0.201	0.67
																				0.291	0.117	0.302
																				0.321	0.206	0.459
																				0.139	0.16	0.478
																				0.147	0.191	0.418
																				0.228	0.31	0.239
																				0.13	0.171	0.482
																				0.361	0.111	0.687
																				0.182	0.113	0.976
																				0.291	0.097	0.206
																				0.266	0.103	0.194
																				0.245	0.129	0.158
																				0.309	0.132	0.15
																				0.197	0.111	0.243
																				0.304	0.104	0.184
																				0.302	0.138	0.17
																				0.255	0.094	0.196
																				0.246	0.098	0.111
																				0.445	0.104	0.263
																				0.193	0.09	0.195
																				0.381	0.093	0.365
																				0.21	0.129	0.155
																				0.396	0.108	0.223
																				0.27	0.142	0.256
																				0.295	0.106	0.298
																				0.159	0.119	0.378
																				0.462	0.101	0.33
																				0.229	0.112	0.174
																				0.293	0.125	0.374
																				0.35	0.113	0.291
																				0.182	0.119	0.286
																				0.206	0.118	0.336
																				0.16	0.098	0.238
																				0.173	0.116	0.161
																				0.221	0.124	0.2
																				0.159	0.101	0.167
																				0.16	0.108	0.266
																				0.236	0.133	0.282
																				0.174	0.125	0.136
																				0.158	0.128	0.298
																				0.19	0.132	0.149
																				0.164	0.139	0.269
																				0.212	0.098	0.444
																				0.361	0.133	0.247
																				0.22	0.118	0.268
																				0.193	0.151	0.177
																				0.211	0.138	0.295
																				0.193	0.164	0.372
																				0.245	0.171	0.276
																				0.246	0.134	0.403
																				0.274	0.173	0.317
																				0.304	0.127	0.304
																				0.194	0.161	0.487
																				0.267	0.175	0.218
																				0.194	0.11	0.501
																				0.264	0.161	0.383
																				0.38	0.122	0.279
																				0.367	0.147	0.357
																				0.232	0.128	0.339
																				0.251	0.145	0.451
																				0.168	0.131	0.25
																				0.21	0.163	0.305
																				0.25	0.166	0.225
																				0.224	0.137	0.603
																				0.276	0.132	0.431
																				0.448	0.245	0.483
																				0.255	0.181	0.684
																				0.291	0.188	0.424
																				0.296	0.312	0.342
																				0.202	0.187	0.406
																				0.243	0.322	0.324
																				0.29	0.187	0.291
																				0.154	0.208	0.418
																				0.199	0.239	0.426
																				0.162	0.17	0.262
																				0.188	0.316	0.317
																				0.347	0.223	0.604
																				0.326	0.186	0.393
																				0.209	0.118	0.491
																				0.153	0.247	0.207
																				0.261	0.282	0.26
																				0.183	0.436	0.187
																				0.232	0.167	0.311
																				0.205	0.247	0.261
																				0.196	0.146	0.261
																				0.231	0.172	0.183
																				0.172	0.42	0.231
																				0.158	0.206	0.178
																				0.252	0.343	0.349
																				0.239	0.164	0.237
																				0.179	0.491	0.469
																				0.223	0.305	0.213
																				0.127	0.44	0.291
																				0.164	0.511	0.223
																				0.135	0.352	0.283
																				0.251	0.353	0.286
																				0.149	0.169	0.371
																				0.122	0.228	0.259
																				0.207	0.35	0.38
																				0.122	0.309	0.316
																				0.113	0.203	0.589
																				0.147	0.329	0.255
																				0.184	0.343	0.542
																				0.138	0.383	0.252
																				0.128	0.194	0.423
																				0.152	0.385	0.329
																				0.177	0.486	0.423
																				0.187	0.137	0.344
																				0.134	0.311	0.295
																				0.27	0.21	0.335
																				0.18	0.216	0.238
																				0.178	0.265	0.189
																				0.195	0.176	0.202
																				0.191	0.249	0.232
																				0.138	0.27	0.18
																				0.13	0.155	0.331
																				0.276	0.182	0.206
																				0.199	0.354	0.173
																				0.145	0.195	0.379
																				0.159	0.137	0.205
																				0.218	0.417	0.194
																				0.207	0.172	0.227
																				0.183	0.25	0.173
																				0.202	0.218	0.389
																				0.162	0.384	0.44
																				0.278	0.35	0.292
																				0.254	0.501	0.364
																				0.217	0.341	0.388
																				0.134	0.623	0.316
																				0.141	0.118	0.212
																				0.132	0.141	0.482
																				0.222	0.137	0.331
																				0.214	0.19	0.313
																				0.191	0.303	0.356
																				0.317	0.245	0.341
																				0.188	0.24	0.185
																				0.12	0.132	0.263
																				0.348	0.184	0.299
																				0.247	0.215	0.257
																				0.387	0.36	0.295
																				0.13	0.259	0.171
																				0.195	0.239	0.265
																				0.24	0.154	0.316
																				0.247	0.172	0.278
																				0.313	0.427	0.2
																				0.204	0.458	0.475
																				0.187	0.383	0.177
																				0.173	0.205	0.28
																				0.17	0.382	0.189
																				0.212	0.33	0.484
																				0.131	0.376	0.165
																				0.221	0.181	0.273
																				0.159	0.421	0.416
																				0.322	0.328	0.379
																				0.193	0.429	0.545
																				0.17	0.275	0.256
																				0.15	0.298	0.204
																				0.235	0.288	0.378
																				0.281	0.262	0.428
																				0.217	0.329	0.293
																				0.166	0.261	0.345
																				0.147	0.181	0.196
																				0.18	0.362	0.319
																				0.154	0.316	0.246
																				0.152	0.317	0.242
																				0.363	0.142	0.409
																				0.187	0.304	0.195
																				0.204	0.238	0.266
																				0.353	0.398	0.432
																				0.197	0.164	0.309
																				0.199	0.235	0.433
																				0.242	0.273	0.303
																				0.187	0.322	0.183
																				0.215	0.422	0.728
																				0.152	0.353	0.366
																				0.267	0.504	0.241
																				0.176	0.277	0.303
																				0.17	0.224	0.143
																				0.176	0.312	0.146
																				0.147	0.246	0.316
																				0.212	0.382	0.287
																				0.205	0.222	0.491
																				0.243	0.449	0.514
																				0.152	0.241	0.303
																				0.127	0.261	0.619
																				0.124	0.324	0.192
																				0.16	0.218	0.186
																				0.144	0.386	0.187
																				0.181	0.234	0.188
																				0.1	0.312	0.295
																				0.173	0.179	0.495
																				0.142	0.242	0.309
																				0.281	0.293	0.378
																				0.165	0.196	0.627
																				0.193	0.296	0.387
																				0.176	0.194	0.273
																				0.155	0.159	0.266
																				0.143	0.221	0.255
																				0.171	0.166	0.472
																				0.145	0.218	0.219
																				0.258	0.263	0.625
																				0.145	0.419	0.226
																				0.169	0.293	0.413
																				0.22	0.215	0.179
																				0.333	0.355	0.101
																				0.269	0.241	0.139
																				0.238	0.285	0.261
																				0.25	0.238	0.305
																				0.199	0.247	0.329
																				0.172	0.177	0.325
																				0.103	0.285	0.46
																				0.18	0.249	0.335
																				0.173	0.254	0.186
																				0.161	0.328	0.25
																				0.2	0.455	0.485
																				0.209	0.198	0.36
																				0.158	0.318	0.357
																				0.505	0.322	0.385
																				0.23	0.257	0.228
																				0.13	0.26	0.231
																				0.329	0.109	0.399
																				0.255	0.369	0.307
																				0.204	0.339	0.189
																				0.231	0.334	0.402
																				0.228	0.132	0.175
																				0.17	0.159	0.211
																				0.205	0.157	0.143
																				0.226	0.182	0.174
																				0.23	0.25	0.28
																				0.198	0.262	0.326
																				0.156	0.192	0.299
																				0.197	0.264	0.478
																				0.138	0.194	0.432
																				0.211	0.177	0.334
																				0.225	0.142	0.459
																				0.128	0.343	0.376
																				0.156	0.349	0.334
																				0.161	0.312	0.238
																				0.302	0.175	0.171
																				0.158	0.212	0.282
																				0.235	0.203	0.34
																				0.379	0.239	0.216
																				0.297	0.286	0.285
																				0.259	0.356	0.284
																				0.238	0.327	0.28
																				0.322	0.315	0.474
																				0.134	0.341	0.342
																				0.25	0.154	0.29
																				0.324	0.281	0.241
																				0.289	0.322	0.387
																				0.273	0.563	0.563
																				0.245	0.249	0.203
																				0.246	0.366	0.597
																				0.257	0.226	0.25
																				0.194	0.301	0.312
																				0.388	0.318	0.434
																				0.152	0.181	0.321
																				0.2	0.278	0.215
																				0.196	0.354	0.29
																				0.123	0.417	0.173
																				0.134	0.267	0.37
																				0.414	0.163	0.354
																				0.219	0.224	0.484
																				0.144	0.303	0.444
																				0.314	0.379	0.144
																				0.39	0.289	0.435
																				0.204	0.216	0.559
																				0.193	0.208	0.484
																				0.281	0.206	0.418
																				0.341	0.293	0.417
																				0.314	0.23	0.445
																				0.229	0.415	0.374
																				0.17	0.202	0.304
																				0.329	0.187	0.282
																				0.262	0.261	0.338
																				0.128	0.231	0.293
																				0.184	0.159	0.338
																				0.25	0.172	0.143
																				0.297	0.177	0.306
																				0.354	0.347	0.327
																				0.234	0.343	0.138
																				0.157	0.268	0.348
																				0.384	0.269	0.207
																				0.181	0.301	0.528
																				0.283	0.254	0.117
																				0.319	0.38	0.342
																				0.204	0.485	0.32
																				0.233	0.319	0.565
																				0.301	0.215	0.476
																				0.16	0.476	0.327
																				0.194	0.342	0.245
																				0.364	0.545	0.194
																				0.355	0.334	0.242
																				0.307	0.393	0.255
																				0.341	0.337	0.437
																				0.286	0.252	0.474
																				0.325	0.32	0.281
																				0.279	0.378	0.28
																				0.524	0.297	0.35
																				0.445	0.236	0.397
																				0.164	0.403	0.235
																				0.227	0.314	0.363
																				0.209	0.183	0.301
																				0.337	0.382	0.292
																				0.339	0.209	0.45
																				0.27	0.189	0.414
																				0.409	0.342	0.312
																				0.261	0.14	0.293
																				0.352	0.303	0.274
																				0.266	0.328	0.639
																				0.255	0.414	0.346
																				0.255	0.256	0.312
																				0.345	0.185	0.205
																				0.337	0.332	0.615
																				0.5	0.253	0.39
																				0.167	0.181	0.279
																				0.257	0.161	0.601
																				0.282	0.191	0.337
																				0.224	0.177	0.282
																				0.433	0.24	0.654
																				0.177	0.35	0.576
																				0.447	0.194	0.526
																				0.149	0.436	0.297
																				0.215	0.229	0.213
																				0.249	0.266	0.31
																				0.127	0.188	0.476
																				0.222	0.128	0.516
																				0.427	0.144	0.282
																				0.196	0.297	0.38
																				0.476	0.187	0.462
																				0.33	0.191	0.692
																				0.27	0.447	0.174
																				0.23	0.219	0.277
																				0.266	0.263	0.453
																				0.234	0.254	0.578
																				0.192	0.632	0.412
																				0.253	0.344	0.264
																				0.208	0.294	0.716
																				0.199	0.503	0.381
																				0.146	0.354	0.524
																				0.226	0.372	0.544
																				0.163	0.575	0.838
																			p	DMSO vs. 4OHT	**	0.0016
																				DMSO vs. 4OHT + AU-15330 (50nM)	****	<0.0001
																				4OHT vs. 4OHT + AU-15330 (50nM)	****	<0.0001
[truncated: 29 more columns]

## Sheet: Figure 7
Figure 7D		Vehicle							Cisplatin 4mg/kg							AU-15530 60mg/kg							Cisplatin 4mg/kg + AU-15530 60mg/kg									Figure 7E NK cells		V							C							AU
	Ccl2	1.81	1.63	0.1	5.32	1.59	2.79	0.15	0.33	2.31	8.44	6.7	2.59	5.89	9.23	14.84	9.02	2.96	10.07	9.64	17.22	13.84	88.41	18.23	43.75	29.57	3.08	81.39	4.99	56.75			Immature	2.02958	1.15958	2.92722	1.71852	2.64793	0.583754	4.97586	1.16302	0.614226	2.12777	1.1067	1.38504	1.5467	2.30716	11.0475	4.40825
	Il15	1.62	0.2		8.2	1.83	8.15	0.03	0.29	3.48	5.27	7.96	1.6	1.9	7.32	4.62	1.96	0.52	2.51	2.34	4.35	5.04	8.08	3.95	5.06	3.74	0.36	11.07	0.72	11.75			Mature	3.00218	2.34383	3.13489	2.88395	6.0503	0.86079	4.4093	2.81105	1.17892	4.40928	2.40695	3.35378	4.04025	4.2727	28.9754	6.1317
	Tnfα	2.23	0.22	0.06	7.27	2.77	8.04	0.22	0.5	6.5	9.6	8.79	2.63	5.54	7.84	4.65	3.5	1.31	5.1	7.09	5.93	11.58	29.45	8.62	21.79	10.6	1.56	44.92	5.68	11.3
	Il18	1.34	0.19	0.01	19.39	4.28	15.29	0.27	0.34	7.87	20.05	11.87	2.46	6.75	18.53	11.97	5.46	0.83	4.58	6.3	9.97	19.48	15.39	10.62	15.59	6.05	0.88	11.34	4.56	15.31
	Il6	1.33	0.27	0.09	11.67	2.33	5.05	0.23	0.51	3.57	6.84	5.13	1.33	3.17	3.28	2.68	2.89	0.94	3.23	3.11	3.91	7.27	6.67	3.06	5.32	3.82	0.95	10.2	1.63	3.01			Immature
	Cxcl10	2.46	0.34	0.01	17.95	9.94	28.84	0.03	0.95	20.29	27.14	24.2	3.82	8.76	6.98	13.8	5.23	1.7	11.24	6.68	15.45	16.12	59.44	26.23	34.19	29.11	2.05	195.68	2.94	17.63			V vs. C	ns	0.9994
	Ccl5	2.03	0.24	0.02	8.21	3.69	9.73	0.29	0.99	11.37	18.2	14.08	6.5	11.35	17.17	15.29	10.54	4.38	21.58	24.26	11.42	63.02	120.52	46.37	82.83	46.51	6.09	79.85	27.62	108			V vs. AU	**	0.0041
																																	V vs. C+AU	ns	0.0557
																																	C vs. C+AU	*	0.02		n V, C and AU	7
																																	AU vs. C+AU	ns	0.8858
		Ccl2																																			n C+AU	8
		Vehicle vs Cisplatin 4mg/kg + AU-15530 60mg/kg			***	0.0002
		Cisplatin 4mg/kg vs. Cisplatin 4mg/kg + AU-15530 60mg/kg			***	0.0008		n V, C and AU	7																								Mature
		AU-15530 60mg/kg vs. Cisplatin 4mg/kg + AU-15530 60mg/kg			**	0.0076																											V vs. C	ns	>0.9999
								n C+AU	8																								V vs. AU	****	<0.0001
		Cxcl10																															V vs. C+AU	***	0.0005
		Vehicle vs Cisplatin 4mg/kg + AU-15530 60mg/kg			***	0.0004																											C vs. C+AU	***	0.0005
		AU-15530 60mg/kg vs. Cisplatin 4mg/kg + AU-15530 60mg/kg			***	0.0007																											AU vs. C+AU	ns	0.4238
		Ccl5
		Vehicle vs Cisplatin 4mg/kg + AU-15530 60mg/kg			****	<0.0001																										Figure 7E T cells		V							C							AU
		Cisplatin 4mg/kg vs. Cisplatin 4mg/kg + AU-15530 60mg/kg			****	<0.0001																											CD4	6.15324	5.79295	8.9646	3.99012	10.9665	2.06293	17.1101	5.02821	2.73925	9.5923	3.40447	5.21369	10.2667	8.39192	23.4143	13.8275
		AU-15530 60mg/kg vs. Cisplatin 4mg/kg + AU-15530 60mg/kg			****	<0.0001																											CD8	2.04446	1.80105	1.38944	1.06173	4.38363	0.430395	4.12356	2.79125	1.06004	3.43716	1.28536	2.80471	4.89788	5.99069	39.993	18.3553
																																	CD4
																																	V vs. C	ns	>0.9999
																																	V vs. AU	ns	0.3352
																																	V vs. C+AU	ns	0.9117
																																	C vs. C+AU	ns	0.7754		n V, C and AU	7
																																	AU vs. C+AU	ns	0.9168
																																					n C+AU	8
																																	CD8
																																	V vs. C	ns	>0.9999
																																	V vs. AU	****	<0.0001
																																	V vs. C+AU	****	<0.0001
																																	C vs. C+AU	****	<0.0001
																																	AU vs. C+AU	ns	0.6126
																																Figure 7E Myeloid cells		V							C							AU
																																	Monocytes	2.20829	1.22362	1.73634	0.886641	7.57241	0.60834	6.33185	1.21871	0.939538	3.52305	1.67114	4.65749	1.00888	1.80914	46.8847	9.76351
																																	MDSCs	4.90229	1.2345	9.24777	1.81136	18.9252	2.58821	32.963	1.14767	1.70775	2.45794	3.56025	4.77406	1.79296	3.01334	20.2968	6.22721
																																	Neutrophils	6.87902	1.14205	14.3316	1.27285	22.345	3.90997	27.1574	0.819762	1.9675	1.75333	5.71764	3.25858	1.27755	2.92289	17.8663	3.15504
																																	Monocytes
																																	V vs. C	ns	>0.9999
																																	V vs. AU	****	<0.0001
																																	V vs. C+AU	****	<0.0001
																																	C vs. C+AU	****	<0.0001		n V, C and AU	7
																																	AU vs. C+AU	ns	>0.9999
																																					n C+AU	8
																																	MDSCs
																																	V vs. C	ns	0.3377
																																	V vs. AU	ns	0.4448
																																	V vs. C+AU	ns	0.5402
																																	C vs. C+AU	**	0.0049
																																	AU vs. C+AU	ns	>0.9999
																																	Neutrophils
																																	V vs. C	ns	0.2234
																																	V vs. AU	ns	0.9963
																																	V vs. C+AU	ns	0.8164
																																	C vs. C+AU	ns	0.9114
																																	AU vs. C+AU	ns	0.9888
[truncated: 44 more columns]

## Sheet: Figure 8
Figure 8B	V	C	AU	C+AU		Figure 8C		Tumour > 60 mg	Tumour ≤ 60 mg		Figure 8D	V	C	AU	C+AU		Figure 8E	V	C	AU	C+AU		Figure 8G		C+AU+αIgG										C+AU+αNK1.1											Figure 8H	COMBO+IgG	COMBO+αNK1.1
	123	59	99	60			V	100	0			3.948	22.11	16.43	0.4194			2.391	2.21	0.5768	3.351			Immature	0.375367	1.14711	0.0963098	0.0689831	0.127007	0.0329682	1.50596	0.910863	0.370163	1.45416	0.275382	0.0681127	0.0385961	0.497057	0.245878	0.140513	0.352796	0.47857	0.765066	0.054787			69	118
	131	45	102	65			C	40	60			10.64	13.15	10.75	9.263			1.834	1.916	7.71	4.998			Mature	2.75073	5.04727	0.71472	0.720491	0.480085	0.205417	8.47483	5.20674	2.29108	6.33298	0.610484	0.149324	0.0874846	1.29235	0.878652	0.33723	0.92245	1.23666	2.06568	0.205451			84	100
	124	71	70	36			AU	76.9231	23.0769			38.79	12.04	30.11	4.631			45.3	6.038	0.1674	1.285																										55	151
	107	49	64	46			C+AU	20	80			18.35	59.87	20.47	7.146			2.159	4.875	0.2689	0.1695																										68	97
	83	88	65	56								0.1763	62.06	4.697	2.696			50.2	16.02	2.2045	0.7041				C+AU+αIgG - C+AU+αNK1.1																						122	84
	124	60	57	78								7.415	60.02	0.0218	0.193			14.9	4	0.225	0.2777				Immature	ns	0.8713																				72	90
	114	51	68	39								0.1249		0.1984	0.3455			17.38	7.17	2.322	0.2344				Mature	**	0.0018																				111	94
	100	102	59	43														3.121	0.3687	0.2285	0.3152																										84	104
	121	45	105	53														4.213	0.4787		0.2117				n	10																					69	108
	93	67	75	32														3.032	0.9309		0.6314																										117	150
			78
			50
			93
																																															P value	0.0413
											V vs. C	*	0.0169					V vs. C	ns	0.1249																											P value summary	*
											V vs. AU	ns	>0.9999					V vs. AU	*	0.0485
											V vs. C+AU	ns	0.7576					V vs. C+AU	*	0.0253																											n	10
	V vs. C	****	<0.0001								C vs. C+AU	**	0.0018
	V vs. AU	****	<0.0001
	V vs. C+AU	****	<0.0001
	C vs. C+AU	ns	0.3419								n V, AU, C+AU	7						n V, C, C+AU	10
	AU vs. C+AU	**	0.0066								n C	6						n AU	8
	n V, C, C+AU	10
	n AU	13

## Sheet: Sup. Fig. 1
Figure SF1B	BrdU									Figure SF1C	SA-B-Gal												Figure SF1D	p16									Figure SF1E	p21							Figure SF1F	Senescence qRT-PCR
	DMSO				4OHT						DMSO					4OHT								DMSO				4OHT						DMSO			4OHT						DMSO				4OHT
	41.92	36.245	41.4946	44.207	0	2.439	1.89489	1.67556			10	8	6	2	5	75	80	72	90	84				13.42	9.415	9.165		66.76	67.05	59				24.08	16.66	22.12	65.34	57.38	65.12			CDKN2A	1	1	1	1	4.92154	4.40352	3.25904
																																										CDKN1A	1	1	1	1	4.2803	4.66825	2.27966
	p	<0.0001									p	<0.0001												p	<0.0001									p	0.0003							PLAUR	1	1	1	1	9.51206	5.63328	4.41182
		****										****													****										***							LMNB1	1	1	1	1	0.181812	0.0940257	0.0592072
	n	4									n	5
																								n	3									n	3							p	CDKN2A DMSO vs 4OHT	0.0007	***
																																											CDKN1A DMSO vs 4OHT	0.0077	**
																																											PLAUR DMSO vs 4OHT	0.0026	**
																																											LMNB1 DMSO vs 4OHT	<0.0001	****
																																										n	4
[truncated: 1 more columns]

## Sheet: Sup. Fig. 2
Figure SF2A	IL6								Figure SF2B	IL6								Figure SF2C	IL6							Figure SF2D	IL8							Figure SF2E	IL8
		DMSO			4OHT						DMSO			4OHT					DMSO + siNT2	4OHT + siNT2	4OHT + siLPAR2	4OHT + siEPRS	4OHT + siSIRT1	4OHT + siLGMN			DMSO + siNT2	4OHT + siNT2	4OHT + siLPAR2	4OHT + siEPRS	4OHT + siSIRT1	4OHT + siLGMN				DMSO + siNT2			4OHT + siNT2			4OHT + siEPRS			4OHT + siSIRT1			4OHT + siLGMN
	Day 7	5.3415	5.5295	6.07875	28.875	31.6043	25.3175			Day 7	8.272	8.60725	8.639	43.0953	48.1827	38.8428			0.032	0.18	0.197	0.135	0.068	0.084			0.074	0.258	0.166	0.398	0.084	0.117			IL8	7.82867	9.78733	13.8203	35.788	39.657	28.7547	61.902	63.883	51.2673	50.593	49.5093	45.7513	49.823	51.5987
	Day 8	6.1725	5.13175	6.064	38.129	44.711	44.1093			Day 8	9.4185	9.19875	9.196	53.378	70.4417	66.0355			0.027	0.028	0.316	0.077	0.052	0.072			0.073	0.079	0.232	0.125	0.072	0.078
																			0.024	0.078	0.035	0.06	0.025	0.065			0.083	0.166	0.204	0.215	0.065	0.205			p	4OHT + siNT2 vs. DMSO + siNT2	***	0.0002
	p	Day 7 - Day 8								p	Day 7 - Day 8								0.031	0.09	0.093	0.033	0.05	0.064			0.066	0.163	0.106	0.084	0.06	0.107				4OHT + siNT2 vs. 4OHT + siEPRS	***	0.0002
		DMSO	ns	0.9971							DMSO	ns	0.9794						0.024	0.067	0.059	0.11	0.06	0.096			0.059	0.107	0.158	0.102	0.096	0.177				4OHT + siNT2 vs. 4OHT + siSIRT1	*	0.0173
		4OHT	***	0.0002							4OHT	**	0.0025						0.026	0.023	0.065	0.101	0.084	0.062			0.103	0.056	0.274	0.177	0.062	0.104				4OHT + siNT2 vs. 4OHT + siLGMN	*	0.0224
																			0.023	0.03	0.027	0.053	0.344	0.266			0.076	0.1	0.161	0.305	0.266	0.18				4OHT + siNT2 vs. 4OHT + siLPAR2	ns	0.0584
	n	3								n	3								0.036	0.027	0.034	0.027	0.081	0.108			0.092	0.114	0.268	0.229	0.108	0.104
																			0.031	0.029	0.06	0.026	0.032	0.085			0.105	0.094	0.115	0.355	0.085	0.1			n	3
																			0.029	0.191	0.043	0.101	0.09	0.087			0.106	0.258	0.168	0.081	0.087	0.209
																			0.03	0.426	0.03	0.046	0.077	0.25			0.091	0.108	0.149	0.275	0.162	0.141
																			0.029	0.029	0.031	0.112	0.048	0.115			0.076	0.116	0.08	0.301	0.115	0.134
																			0.025	0.046	0.04	0.038	0.079	0.119			0.08	0.119	0.119	0.119	0.119	0.113
																			0.036	0.108	0.081	0.065	0.115	0.103			0.121	0.111	0.144	0.251	0.103	0.113
																			0.031	0.026	0.026	0.039	0.028	0.062			0.11	0.315	0.063	0.1	0.062	0.46
																			0.025	0.027	0.027	0.07	0.04	0.062			0.1	0.091	0.118	0.101	0.062	0.369
																			0.029	0.028	0.025	0.027	0.029	0.066			0.067	0.137	0.134	0.221	0.066	0.195
																			0.028	0.08	0.058	0.155	0.035	0.063			0.074	0.15	0.154	0.13	0.063	0.125
																			0.031	0.03	0.087	0.084	0.046	0.087			0.075	0.112	0.071	0.223	0.087	0.092
																			0.031	0.035	0.056	0.114	0.083	0.067			0.124	0.132	0.104	0.136	0.067	0.157
																			0.028	0.027	0.03	0.075	0.041	0.094			0.108	0.104	0.183	0.309	0.094	0.141
																			0.023	0.104	0.04	0.026	0.076	0.076			0.082	0.311	0.12	0.14	0.076	0.089
																			0.026	0.031	0.033	0.158	0.14	0.382			0.056	0.077	0.078	0.367	0.382	0.103
																			0.024	0.027	0.482	0.364	0.045	0.118			0.075	0.099	0.566	0.098	0.118	0.075
																			0.025	0.046	0.059	0.076	0.042	0.065			0.108	0.19	0.126	0.088	0.065	0.14
																			0.031	0.039	0.196	0.032	0.153	0.076			0.113	0.098	0.103	0.116	0.076	0.233
																			0.024	0.033	0.036	0.126	0.031	0.077			0.081	0.067	0.064	0.093	0.077	0.21
																			0.029	0.148	0.023	0.05	0.085	0.066			0.102	0.088	0.062	0.197	0.066	0.107
																			0.032	0.038	0.064	0.049	0.042	0.111			0.12	0.103	0.078	0.116	0.111	0.1
																			0.028	0.482	0.067	0.031	0.033	0.063			0.146	0.104	0.131	0.131	0.063	0.098
																			0.033	0.129	0.072	0.06	0.037	0.065			0.091	0.099	0.135	0.165	0.065	0.116
																			0.029	0.027	0.138	0.121	0.098	0.098			0.198	0.103	0.196	0.108	0.098	0.244
																			0.026	0.031	0.03	0.109	0.035	0.072			0.212	0.151	0.135	0.146	0.07	0.078
																			0.032	0.031	0.05	0.034	0.029	0.068			0.092	0.103	0.068	0.142	0.068	0.089
																			0.029	0.17	0.028	0.027	0.131	0.128			0.056	0.24	0.14	0.079	0.128	0.073
																			0.036	0.028	0.036	0.081	0.037	0.088			0.144	0.124	0.133	0.113	0.088	0.247
																			0.025	0.03	0.343	0.134	0.208	0.234			0.09	0.154	0.103	0.109	0.234	0.083
																			0.029	0.05	0.187	0.085	0.124	0.124			0.084	0.138	0.221	0.133	0.124	0.102
																			0.025	0.077	0.065	0.05	0.107	0.214			0.107	0.074	0.086	0.124	0.214	0.493
																			0.025	0.084	0.034	0.038	0.074	0.133			0.069	0.104	0.096	0.105	0.133	0.108
																			0.039	0.036	0.032	0.08	0.034	0.071			0.141	0.136	0.26	0.116	0.071	0.058
																			0.029	0.126	0.26	0.05	0.04	0.068			0.126	0.085	0.199	0.129	0.068	0.105
																			0.038	0.053	0.024	0.046	0.037	0.064			0.154	0.109	0.083	0.177	0.064	0.088
																			0.026	0.048	0.025	0.131	0.035	0.071			0.091	0.168	0.078	0.35	0.071	0.061
																			0.028	0.095	0.024	0.067	0.047	0.091			0.068	0.171	0.122	0.118	0.091	0.072
																			0.026	0.04	0.045	0.093	0.051	0.067			0.088	0.122	0.155	0.148	0.067	0.083
																			0.027	0.075	0.03	0.138	0.039	0.092			0.115	0.134	0.175	0.11	0.092	0.101
																			0.029	0.125	0.064	0.078	0.045	0.082			0.083	0.091	0.134	0.138	0.082	0.047
																			0.027	0.091	0.237	0.057	0.079	0.086			0.094	0.106	0.19	0.124	0.086	0.085
																			0.027	0.033	0.12	0.04	0.147	0.084			0.074	0.116	0.08	0.315	0.084	0.289
																			0.028	0.045	0.091	0.07	0.078	0.099			0.107	0.076	0.224	0.088	0.099	0.054
																			0.042	0.104	0.053	0.039	0.216	0.145			0.134	0.156	0.088	0.097	0.145	0.389
																			0.031	0.123	0.027	0.108	0.201	0.064			0.121	0.166	0.088	0.177	0.064	0.072
																			0.026	0.036	0.107	0.037	0.141	0.117			0.088	0.093	0.133	0.116	0.117	0.416
																			0.024	0.079	0.027	0.032	0.053	0.075			0.061	0.203	0.08	0.141	0.075	0.052
																			0.028	0.031	0.039	0.032	0.136	0.086			0.097	0.245	0.11	0.095	0.086	0.076
																			0.028	0.031	0.028	0.268	0.065	0.105			0.072	0.174	0.275	0.206	0.105	0.097
																			0.03	0.09	0.093	0.046	0.194	0.106			0.15	0.324	0.226	0.161	0.106	0.095
																			0.024	0.054	0.039	0.029	0.153	0.142			0.074	0.136	0.177	0.087	0.142	0.066
																			0.034	0.039	0.033	0.031	0.029	0.076			0.116	0.131	0.114	0.201	0.076	0.213
																			0.029	0.031	0.033	0.376	0.094	0.093			0.091	0.085	0.105	0.53	0.093	0.058
																			0.025	0.064	0.031	0.035	0.031	0.069			0.108	0.404	0.112	0.185	0.069	0.324
																			0.026	0.215	0.027	0.219	0.096	0.048			0.083	0.446	0.117	0.221	0.048	0.078
																			0.024	0.06	0.037	0.035	0.084	0.054			0.089	0.092	0.146	0.091	0.054	0.181
																			0.027	0.052	0.028	0.075	0.069	0.076			0.09	0.143	0.109	0.081	0.076	0.169
																			0.025	0.047	0.063	0.104	0.034	0.058			0.063	0.077	0.114	0.099	0.058	0.52
																			0.027	0.028	0.048	0.08	0.044	0.072			0.076	0.17	0.128	0.071	0.072	0.095
																			0.031	0.088	0.028	0.1	0.133	0.155			0.138	0.127	0.148	0.359	0.155	0.087
																			0.027	0.031	0.029	0.035	0.056	0.142			0.077	0.065	0.197	0.153	0.142	0.402
																			0.031	0.031	0.086	0.048	0.073	0.048			0.102	0.105	0.159	0.083	0.048	0.695
																			0.028	0.033	0.072	0.028	0.041	0.052			0.099	0.077	0.168	0.136	0.052	0.321
																			0.024	0.116	0.112	0.034	0.058	0.104			0.085	0.148	0.121	0.149	0.104	0.133
																			0.027	0.117	0.071	0.034	0.059	0.064			0.093	0.193	0.18	0.145	0.064	0.087
																			0.025	0.03	0.335	0.027	0.051	0.056			0.093	0.118	0.125	0.099	0.056	0.083
																			0.032	0.042	0.032	0.097	0.06	0.067			0.08	0.147	0.101	0.199	0.067	0.178
																			0.025	0.031	0.03	0.086	0.033	0.084			0.096	0.085	0.097	0.24	0.084	0.112
																			0.026	0.031	0.045	0.147	0.077	0.059			0.081	0.174	0.087	0.196	0.05	0.084
																			0.024	0.202	0.043	0.027	0.155	0.065			0.067	0.209	0.1	0.203	0.065	0.125
																			0.03	0.028	0.042	0.08	0.121	0.084			0.11	0.126	0.102	0.085	0.084	0.055
																			0.026	0.069	0.084	0.029	0.047	0.03			0.079	0.148	0.105	0.107	0.068	0.158
																			0.025	0.106	0.032	0.026	0.11	0.107			0.092	0.149	0.082	0.073	0.107	0.119
																			0.023	0.027	0.106	0.114	0.077	0.089			0.059	0.109	0.081	0.094	0.089	0.091
																			0.027	0.075	0.191	0.067	0.045	0.064			0.099	0.09	0.09	0.109	0.064	0.104
																			0.031	0.056	0.239	0.419	0.213	0.111			0.137	0.103	0.133	0.311	0.111	0.115
																			0.028	0.049	0.055	0.28	0.112	0.092			0.068	0.194	0.078	0.335	0.092	0.177
																			0.023	0.029	0.035	0.034	0.035	0.054			0.071	0.405	0.072	0.219	0.054	0.086
																			0.027	0.179	0.103	0.031	0.057	0.061			0.123	0.174	0.107	0.077	0.061	0.296
																			0.029	0.041	0.061	0.045	0.041	0.096			0.14	0.112	0.114	0.107	0.096	0.101
																			0.026	0.056	0.122	0.048	0.043	0.057			0.073	0.162	0.133	0.169	0.057	0.098
																			0.025	0.162	0.048	0.282	0.164	0.071			0.115	0.13	0.165	0.129	0.071	0.106
																			0.025	0.044	0.031	0.104	0.057	0.074			0.107	0.077	0.092	0.058	0.074	0.11
																			0.039	0.041	0.028	0.034	0.043	0.04			0.103	0.09	0.063	0.26	0.057	0.096
																			0.026	0.033	0.04	0.062	0.043	0.064			0.099	0.103	0.086	0.265	0.064	0.135
																			0.024	0.063	0.071	0.032	0.05	0.08			0.068	0.217	0.112	0.24	0.075	0.119
																			0.029	0.265	0.102	0.025	0.06	0.081			0.072	0.094	0.127	0.1	0.081	0.098
																			0.025	0.202	0.039	0.031	0.033	0.071			0.053	0.159	0.106	0.111	0.071	0.054
																			0.025	0.033	0.036	0.024	0.031	0.061			0.069	0.07	0.175	0.102	0.061	0.102
																			0.023	0.059	0.027	0.03	0.206	0.118			0.071	0.099	0.157	0.091	0.118	0.08
																			0.024	0.027	0.079	0.028	0.029	0.063			0.063	0.078	0.09	0.14	0.063	0.115
																			0.025	0.311	0.029	0.033	0.038	0.16			0.089	0.141	0.093	0.173	0.075	0.079
																			0.023	0.039	0.025	0.073	0.06	0.072			0.101	0.131	0.094	0.105	0.07	0.098
																			0.027	0.051	0.028	0.11	0.078	0.099			0.093	0.118	0.252	0.184	0.099	0.115
																			0.033	0.029	0.042	0.033	0.054	0.062			0.135	0.086	0.23	0.116	0.062	0.111
																			0.024	0.19	0.068	0.048	0.085	0.117			0.055	0.15	0.141	0.102	0.117	0.154
																			0.023	0.18	0.038	0.043	0.032	0.055			0.077	0.097	0.08	0.224	0.055	0.12
																			0.025	0.108	0.055	0.061	0.063	0.053			0.068	0.135	0.189	0.148	0.053	0.108
																			0.03	0.034	0.091	0.105	0.045	0.081			0.109	0.111	0.1	0.077	0.081	0.115
																			0.03	0.043	0.06	0.028	0.047	0.071			0.126	0.105	0.212	0.08	0.071	0.17
																			0.025	0.035	0.098	0.044	0.046	0.076			0.068	0.142	0.35	0.145	0.076	0.12
																			0.023	0.027	0.055	0.03	0.029	0.099			0.11	0.072	0.237	0.165	0.099	0.081
																			0.03	0.059	0.035	0.055	0.035	0.155			0.087	0.108	0.173	0.249	0.1	0.1
																			0.023	0.042	0.117	0.058	0.138	0.083			0.099	0.093	0.104	0.21	0.083	0.11
																			0.03	0.118	0.024	0.049	0.078	0.3			0.104	0.139	0.214	0.095	0.061	0.112
																			0.023	0.23	0.169	0.027	0.058	0.069			0.057	0.129	0.282	0.269	0.069	0.156
																			0.024	0.029	0.052	0.036	0.042	0.071			0.07	0.138	0.072	0.102	0.07	0.495
																			0.024	0.045	0.027	0.026	0.038	0.068			0.068	0.113	0.152	0.248	0.068	0.126
																			0.025	0.173	0.088	0.104	0.57	0.643			0.075	0.123	0.171	0.122	0.643	0.123
																			0.024	0.131	0.151	0.031	0.039	0.073			0.124	0.162	0.106	0.2	0.073	0.089
																			0.025	0.029	0.042	0.032	0.122	0.083			0.071	0.124	0.157	0.134	0.083	0.08
																			0.027	0.07	0.08	0.028	0.123	0.04			0.097	0.095	0.106	0.101	0.061	0.135
																			0.022	0.042	0.054	0.033	0.05	0.062			0.066	0.142	0.251	0.095	0.062	0.093
																			0.023	0.072	0.04	0.264	0.03	0.123			0.078	0.183	0.124	0.345	0.123	0.272
																			0.025	0.412	0.102	0.03	0.073	0.064			0.072	0.132	0.144	0.106	0.064	0.146
																			0.025	0.074	0.027	0.035	0.048	0.069			0.07	0.186	0.161	0.17	0.069	0.097
																			0.025	0.065	0.038	0.056	0.199	0.086			0.071	0.151	0.093	0.128	0.086	0.126
																			0.022	0.301	0.032	0.135	0.057	0.094			0.051	0.392	0.161	0.353	0.09	0.099
																			0.026	0.07	0.061	0.035	0.173	0.176			0.076	0.08	0.105	0.088	0.176	0.543
																			0.024	0.034	0.026	0.12	0.03	0.074			0.077	0.091	0.198	0.195	0.074	0.09
																			0.024	0.065	0.03	0.038	0.064	0.059			0.076	0.184	0.129	0.11	0.059	0.121
																			0.023	0.038	0.03	0.044	0.101	0.079			0.059	0.123	0.19	0.135	0.079	0.151
																			0.025	0.033	0.043	0.043	0.032	0.063			0.092	0.11	0.101	0.252	0.063	0.186
																			0.023	0.1	0.09	0.037	0.099	0.063			0.066	0.083	0.099	0.096	0.063	0.325
																			0.026	0.032	0.032	0.029	0.033	0.074			0.102	0.216	0.092	0.203	0.074	0.163
																			0.025	0.027	0.028	0.044	0.073	0.065			0.09	0.092	0.194	0.101	0.065	0.15
																			0.051	0.152	0.028	0.039	0.064	0.092			0.232	0.235	0.079	0.151	0.092	0.118
																			0.024	0.051	0.037	0.044	0.074	0.06			0.083	0.099	0.089	0.088	0.056	0.08
																			0.024	0.05	0.076	0.389	0.237	0.258			0.073	0.362	0.116	0.406	0.258	0.239
																			0.032	0.039	0.032	0.044	0.131	0.225			0.16	0.265	0.126	0.347	0.225	0.129
																			0.024	0.065	0.036	0.118	0.084	0.072			0.127	0.074	0.13	0.216	0.072	0.118
																			0.028	0.031	0.096	0.043	0.064	0.076			0.162	0.101	0.304	0.209	0.076	0.113
																			0.025	0.061	0.241	0.099	0.033	0.064			0.071	0.149	0.27	0.144	0.064	0.095
																			0.027	0.028	0.023	0.05	0.152	0.091			0.101	0.094	0.075	0.129	0.091	0.111
																			0.029	0.028	0.067	0.037	0.141	0.412			0.127	0.182	0.154	0.185	0.412	0.311
																			0.025	0.041	0.124	0.058	0.122	0.107			0.071	0.1	0.226	0.242	0.107	0.225
																			0.025	0.033	0.027	0.029	0.059	0.099			0.087	0.101	0.061	0.178	0.099	0.087
																			0.024	0.026	0.055	0.063	0.054	0.079			0.089	0.073	0.317	0.107	0.079	0.923
																			0.026	0.076	0.126	0.059	0.203	0.03			0.066	0.179	0.24	0.313	0.076	0.09
																			0.026	0.028	0.042	0.044	0.041	0.067			0.089	0.082	0.113	0.133	0.067	0.153
																			0.024	0.081	0.029	0.033	0.134	0.297			0.072	0.245	0.315	0.196	0.297	0.112
																			0.027	0.039	0.034	0.031	0.047	0.098			0.112	0.141	0.099	0.259	0.098	0.113
																			0.022	0.116	0.037	0.029	0.275	0.07			0.077	0.137	0.161	0.096	0.099	0.106
																			0.024	0.029	0.03	0.066	0.435	0.175			0.085	0.132	0.073	0.087	0.175	0.44
																			0.023	0.052	0.025	0.055	0.033	0.063			0.067	0.092	0.175	0.103	0.063	0.085
																			0.024	0.032	0.05	0.058	0.057	0.091			0.067	0.12	0.159	0.081	0.091	0.125
																			0.026	0.037	0.035	0.063	0.157	0.093			0.095	0.102	0.235	0.102	0.093	0.11
																			0.022	0.268	0.028	0.037	0.186	0.192			0.055	0.467	0.096	0.078	0.192	0.111
																			0.024	0.037	0.032	0.092	0.064	0.074			0.062	0.098	0.176	0.301	0.07	0.221
																			0.025	0.065	0.044	0.043	0.44	0.177			0.077	0.102	0.309	0.052	0.177	0.112
																			0.024	0.053	0.111	0.051	0.171	0.312			0.066	0.084	0.234	0.126	0.3	0.073
																			0.025	0.031	0.029	0.721	0.038	0.067			0.063	0.089	0.161	1.029	0.067	0.114
																			0.028	0.025	0.041	0.043	0.141	0.087			0.074	0.341	0.124	0.072	0.087	0.158
																			0.032	0.058	0.08	0.06	0.063	0.112			0.139	0.151	0.146	0.07	0.112	0.078
																			0.024	0.026	0.069	0.033	0.034	0.03			0.101	0.094	0.225	0.067	0.067	0.086
																			0.024	0.03	0.028	0.233	0.039	0.068			0.063	0.087	0.117	0.109	0.068	0.12
																			0.024	0.057	0.051	0.037	0.03	0.075			0.068	0.133	0.24	0.175	0.07	0.082
																			0.024	0.213	0.036	0.045	0.069	0.116			0.083	0.101	0.312	0.065	0.116	0.108
																			0.024	0.054	0.098	0.082	0.039	0.15			0.067	0.131	0.214	0.096	0.074	0.195
																			0.03	0.027	0.11	0.031	0.034	0.062			0.085	0.072	0.25	0.179	0.062	0.12
																			0.027	0.043	0.129	0.086	0.048	0.066			0.079	0.174	0.141	0.091	0.066	0.174
																			0.024	0.039	0.025	0.038	0.028	0.075			0.069	0.093	0.157	0.09	0.07	0.106
																			0.025	0.027	0.315	0.038	0.145	0.16			0.077	0.076	0.224	0.097	0.269	0.106
																			0.023	0.047	0.091	0.045	0.032	0.076			0.078	0.064	0.084	0.093	0.076	0.097
																			0.023	0.044	0.03	0.048	0.036	0.069			0.068	0.198	0.142	0.161	0.069	0.116
																			0.025	0.125	0.306	0.037	0.152	0.068			0.065	0.133	0.115	0.128	0.068	0.145
																			0.026	0.056	0.028	0.183	0.027	0.056			0.114	0.07	0.261	0.23	0.056	0.169
																			0.024	0.05	0.03	0.094	0.044	0.098			0.06	0.09	0.26	0.117	0.09	0.107
																			0.022	0.029	0.036	0.027	0.031	0.09			0.071	0.093	0.092	0.065	0.064	0.112
																			0.025	0.074	0.028	0.077	0.066	0.102			0.071	0.096	0.162	0.131	0.102	0.135
																			0.022	0.031	0.039	0.047	0.038	0.075			0.069	0.076	0.096	0.08	0.075	0.195
																			0.025	0.039	0.065	0.097	0.168	0.077			0.099	0.099	0.084	0.107	0.077	0.16
																			0.03	0.073	0.035	0.025	0.044	0.089			0.125	0.088	0.074	0.056	0.089	0.112
																			0.035	0.031	0.074	0.034	0.028	0.083			0.106	0.059	0.116	0.079	0.08	0.634
																			0.025	0.035	0.032	0.066	0.071	0.091			0.059	0.11	0.063	0.099	0.091	0.106
																			0.025	0.035	0.046	0.176	0.126	0.133			0.072	0.166	0.075	0.135	0.133	0.098
																			0.024	0.031	0.029	0.051	0.032	0.079			0.055	0.099	0.121	0.15	0.079	0.117
																			0.022	0.079	0.238	0.026	0.107	0.077			0.095	0.151	0.093	0.178	0.077	0.097
																			0.026	0.035	0.046	0.055	0.096	0.143			0.078	0.206	0.134	0.208	0.143	0.23
																			0.051	0.031	0.041	0.029	0.049	0.103			0.322	0.067	0.171	0.115	0.103	0.207
																			0.023	0.036	0.085	0.032	0.208	0.087			0.069	0.155	0.081	0.096	0.087	0.117
																			0.021	0.025	0.029	0.03	0.036	0.05			0.061	0.081	0.082	0.192	0.097	0.134
																			0.025	0.048	0.04	0.056	0.18	0.102			0.067	0.145	0.077	0.118	0.102	0.237
																			0.031	0.035	0.124	0.042	0.037	0.066			0.136	0.109	0.131	0.089	0.066	0.112
																			0.023	0.026	0.164	0.033	0.035	0.093			0.385	0.066	0.11	0.173	0.093	0.085
																			0.026	0.049	0.038	0.033	0.056	0.086			0.065	0.124	0.078	0.134	0.086	0.134
																			0.027	0.039	0.045	0.036	0.079	0.086			0.231	0.144	0.077	0.136	0.086	0.117
																			0.031	0.039	0.038	0.114	0.034	0.136			0.138	0.101	0.066	0.181	0.136	0.207
																			0.045	0.033	0.078	0.295	0.04	0.064			0.151	0.178	0.21	0.575	0.064	0.162
																			0.026	0.035	0.03	0.153	0.051	0.067			0.07	0.098	0.101	0.189	0.067	0.143
																			0.024	0.389	0.059	0.15	0.036	0.078			0.097	0.137	0.134	0.145	0.078	0.292
																			0.031	0.034	0.067	0.048	0.03	0.194			0.106	0.122	0.09	0.133	0.1	0.145
																			0.025	0.266	0.118	0.032	0.431	0.152			0.065	0.136	0.159	0.445	0.152	0.076
																			0.03	0.09	0.037	0.067	0.074	0.087			0.153	0.149	0.104	0.164	0.087	0.056
																			0.025	0.028	0.046	0.076	0.092	0.169			0.076	0.079	0.085	0.098	0.1	0.057
																			0.026	0.037	0.129	0.069	0.042	0.071			0.068	0.082	0.153	0.139	0.071	0.09
																			0.024	0.036	0.031	0.05	0.043	0.085			0.06	0.111	0.144	0.118	0.085	0.076
																			0.029	0.051	0.033	0.077	0.057	0.114			0.091	0.123	0.155	0.147	0.114	0.073
																			0.033	0.086	0.079	0.051	0.146	0.04			0.148	0.157	0.079	0.068	0.106	0.104
																			0.034	0.027	0.031	0.061	0.075	0.094			0.106	0.087	0.185	0.125	0.094	0.138
																			0.031	0.031	0.082	0.142	0.066	0.144			0.092	0.121	0.149	0.111	0.144	0.161
																			0.029	0.029	0.058	0.189	0.1	0.128			0.107	0.121	0.078	0.101	0.128	0.112
																			0.026	0.026	0.101	0.057	0.259	0.084			0.089	0.102	0.144	0.173	0.084	0.099
																			0.025	0.043	0.154	0.053	0.142	0.146			0.077	0.16	0.126	0.088	0.146	0.126
																			0.027	0.066	0.032	0.056	0.061	0.083			0.059	0.146	0.078	0.106	0.083	0.076
																			0.024	0.093	0.211	0.064	0.168	0.082			0.087	0.135	0.158	0.142	0.082	0.193
																			0.027	0.033	0.04	0.091	0.078	0.074			0.098	0.121	0.073	0.131	0.074	0.147
																			0.025	0.084	0.028	0.06	0.107	0.085			0.066	0.176	0.187	0.091	0.085	0.143
																			0.031	0.055	0.06	0.197	0.034	0.107			0.117	0.121	0.156	0.206	0.107	0.09
																			0.024	0.025	0.033	0.111	0.05	0.081			0.069	0.105	0.074	0.213	0.081	0.082
																			0.034	0.03	0.042	0.113	0.382	0.451			0.082	0.087	0.082	0.235	0.451	1.227
																			0.027	0.028	0.039	0.136	0.059	0.077			0.07	0.099	0.07	0.275	0.077	0.123
																			0.03	0.109	0.048	0.178	0.336	0.111			0.096	0.098	0.118	0.256	0.11	0.126
																			0.024	0.102	0.169	0.079	0.026	0.064			0.062	0.101	0.084	0.141	0.064	0.185
																			0.029	0.033	0.027	0.213	0.304	0.141			0.089	0.096	0.082	0.226	0.141	0.188
																			0.028	0.038	0.049	0.031	0.195	0.122			0.066	0.061	0.135	0.114	0.122	0.14
																			0.028	0.03	0.027	0.028	0.209	0.162			0.084	0.066	0.102	0.081	0.162	0.321
																			0.026	0.038	0.055	0.046	0.091	0.18			0.086	0.172	0.071	0.084	0.1	0.117
																			0.029	0.027	0.04	0.184	0.075	0.071			0.08	0.145	0.087	0.445	0.07	0.398
																			0.024	0.032	0.096	0.216	0.038	0.121			0.067	0.081	0.094	0.136	0.121	0.6
																			0.03	0.047	0.538	0.07	0.076	0.096			0.072	0.109	1.01	0.112	0.096	0.113
																			0.027	0.06	0.027	0.05	0.237	0.135			0.077	0.11	0.082	0.173	0.135	0.069
																			0.028	0.063	0.034	0.038	0.192	0.096			0.066	0.086	0.082	0.18	0.096	0.138
																			0.028	0.036	0.024	0.042	0.177	0.282			0.066	0.094	0.047	0.101	0.282	0.088
																			0.029	0.032	0.029	0.032	0.035	0.078			0.073	0.096	0.094	0.108	0.078	0.144
																			0.025	0.031	0.047	0.028	0.299	0.097			0.063	0.169	0.157	0.323	0.097	0.148
																			0.035	0.025	0.034	0.027	0.108	0.096			0.161	0.076	0.084	0.223	0.096	0.077
																			0.027	0.096	0.066	0.03	0.059	0.142			0.106	0.168	0.234	0.134	0.142	0.102
																			0.03	0.037	0.058	0.06	0.041	0.082			0.13	0.131	0.134	0.167	0.08	0.375
																			0.031	0.081	0.03	0.054	0.183	0.1			0.095	0.178	0.086	0.102	0.121	0.119
																			0.025	0.042	0.026	0.044	0.195	0.076			0.084	0.175	0.096	0.206	0.076	0.098
																			0.036	0.03	0.055	0.224	0.086	0.075			0.153	0.101	0.144	0.657	0.075	0.174
																			0.031	0.102	0.099	0.068	0.08	0.137			0.083	0.095	0.144	0.168	0.13	0.556
																			0.025	0.026	0.029	0.083	0.094	0.092			0.062	0.109	0.137	0.168	0.09	0.137
																			0.031	0.103	0.034	0.069	0.027	0.067			0.066	0.066	0.152	0.126	0.067	0.097
																			0.027	0.113	0.054	0.142	0.308	0.755			0.066	0.415	0.059	0.088	0.755	0.213
																			0.032	0.031	0.101	0.046	0.04	0.075			0.07	0.128	0.2	0.129	0.075	0.117
																			0.028	0.067	0.279	0.155	0.028	0.069			0.086	0.173	0.141	0.136	0.069	0.118
																			0.025	0.127	0.034	0.221	0.037	0.069			0.065	0.132	0.064	0.21	0.069	0.096
																			0.028	0.025	0.073	0.049	0.136	0.072			0.073	0.084	0.091	0.168	0.072	0.186
																			0.044	0.094	0.036	0.099	0.135	0.08			0.243	0.163	0.167	0.185	0.148	0.086
																			0.03	0.036	0.086	0.039	0.051	0.098			0.061	0.099	0.118	0.118	0.098	0.157
																			0.025	0.086	0.033	0.161	0.334	0.222			0.07	0.148	0.079	0.359	0.222	0.058
																			0.039	0.059	0.204	0.038	0.145	0.084			0.055	0.147	0.134	0.187	0.084	0.188
																			0.036	0.022	0.055	0.14	0.132	0.097			0.098	0.057	0.095	0.151	0.097	0.179
																			0.037	0.038	0.072	0.031	0.07	0.153			0.079	0.16	0.117	0.208	0.153	0.318
																			0.03	0.024	0.097	0.07	0.072	0.11			0.079	0.058	0.122	0.21	0.181	0.162
																			0.037	0.023	0.11	0.189	0.039	0.16			0.066	0.103	0.249	0.133	0.067	0.206
																			0.034	0.028	0.09	0.157	0.04	0.094			0.072	0.093	0.196	0.118	0.094	0.095
																			0.029	0.035	0.15	0.032	0.371	0.143			0.097	0.121	0.271	0.186	0.143	0.118
																			0.03	0.12	0.035	0.572	0.067	0.198			0.058	0.189	0.054	0.755	0.198	0.09
																			0.029	0.024	0.078	0.087	0.121	0.086			0.053	0.063	0.322	0.181	0.086	0.092
																			0.055	0.203	0.172	0.035	0.058	0.125			0.139	0.146	0.35	0.094	0.125	0.099
																			0.028	0.043	0.027	0.337	0.061	0.37			0.058	0.192	0.063	0.201	0.096	0.238
																			0.029	0.09	0.036	0.036	0.035	0.092			0.062	0.106	0.104	0.258	0.09	0.116
																			0.034	0.03	0.152	0.091	0.056	0.094			0.068	0.086	0.144	0.089	0.094	0.116
																			0.036	0.025	0.088	0.124	0.028	0.063			0.053	0.105	0.125	0.275	0.063	0.161
																			0.03	0.035	0.03	0.032	0.072	0.086			0.065	0.167	0.213	0.098	0.086	0.337
																			0.029	0.036	0.132	0.044	0.05	0.108			0.074	0.105	0.131	0.206	0.108	0.121
																			0.025	0.032	0.054	0.049	0.097	0.125			0.063	0.127	0.209	0.088	0.1	0.13
																			0.029	0.025	0.032	0.101	0.269	0.105			0.057	0.269	0.08	0.698	0.105	0.13
																			0.031	0.175	0.065	0.034	0.048	0.102			0.056	0.351	0.147	0.177	0.102	0.256
																			0.029	0.044	0.025	0.43	0.117	0.099			0.117	0.127	0.121	0.127	0.09	0.062
																			0.028	0.033	0.056	0.061	0.087	0.087			0.07	0.182	0.077	0.124	0.087	0.166
																			0.026	0.031	0.113	0.056	0.031	0.097			0.065	0.108	0.128	0.096	0.09	0.103
																			0.034	0.082	0.045	0.471	0.235	0.263			0.063	0.097	0.102	0.245	0.263	0.504
																			0.033	0.032	0.051	0.026	0.036	0.07			0.073	0.136	0.15	0.09	0.07	0.211
																			0.028	0.036	0.028	0.484	0.053	0.35			0.072	0.106	0.081	0.723	0.084	0.599
																			0.043	0.023	0.03	0.03	0.063	0.096			0.104	0.089	0.099	0.242	0.09	0.131
																			0.029	0.118	0.025	0.043	0.04	0.18			0.068	0.161	0.063	0.096	0.076	0.295
																			0.028	0.051	0.028	0.265	0.164	0.097			0.063	0.169	0.11	0.242	0.097	0.192
																			0.027	0.216	0.037	0.723	0.028	0.071			0.088	0.186	0.125	1.023	0.071	0.174
																			0.027	0.128	0.047	0.127	0.056	0.098			0.067	0.131	0.16	0.168	0.098	0.174
																			0.031	0.036	0.088	0.102	0.095	0.11			0.061	0.135	0.311	0.135	0.11	0.145
																			0.027	0.034	0.067	0.034	0.032	0.096			0.113	0.102	0.072	0.289	0.096	0.088
																			0.036	0.036	0.041	0.039	0.087	0.074			0.067	0.11	0.185	0.261	0.074	0.117
																			0.032	0.059	0.167	0.067	0.07	0.091			0.084	0.144	0.097	0.126	0.091	0.29
																			0.028	0.034	0.09	0.14	0.047	0.086			0.067	0.18	0.106	0.144	0.086	0.087
																			0.03	0.036	0.033	0.443	0.173	0.07			0.065	0.144	0.124	1.067	0.127	0.193
																			0.029	0.1	0.025	0.117	0.075	0.103			0.069	0.095	0.072	0.101	0.103	0.08
																			0.025	0.037	0.032	0.157	0.041	0.104			0.082	0.158	0.098	0.225	0.104	0.088
																			0.027	0.036	0.026	0.038	0.056	0.143			0.058	0.108	0.148	0.133	0.143	0.071
																			0.03	0.034	0.057	0.032	0.141	0.07			0.071	0.086	0.091	0.157	0.087	0.116
																			0.029	0.039	0.068	0.096	0.106	0.147			0.06	0.136	0.239	0.143	0.147	0.173
																			0.024	0.478	0.032	0.116	0.135	0.096			0.055	0.392	0.137	0.136	0.09	0.091
																			0.029	0.085	0.04	0.039	0.081	0.106			0.064	0.118	0.086	0.126	0.106	0.139
																			0.026	0.032	0.053	0.036	0.21	0.066			0.061	0.065	0.079	0.113	0.066	0.133
																			0.029	0.046	0.03	0.092	0.174	0.102			0.071	0.07	0.08	0.213	0.102	0.115
																			0.025	0.029	0.027	0.134	0.196	0.084			0.053	0.082	0.165	0.081	0.084	0.228
																			0.028	0.032	0.077	0.385	0.038	0.073			0.059	0.097	0.083	0.113	0.073	0.093
																			0.027	0.051	0.069	0.101	0.157	0.05			0.057	0.113	0.074	0.087	0.089	0.09
																			0.033	0.035	0.028	0.036	0.082	0.123			0.09	0.086	0.199	0.132	0.123	0.141
																			0.031	0.077	0.042	0.031	0.061	0.082			0.062	0.166	0.106	0.099	0.082	0.112
																			0.031	0.087	0.06	0.202	0.158	0.103			0.06	0.144	0.105	0.271	0.103	0.128
																			0.028	0.083	0.088	0.063	0.036	0.133			0.066	0.135	0.115	0.138	0.133	0.142
																			0.03	0.138	0.059	0.029	0.061	0.108			0.071	0.153	0.228	0.057	0.108	0.199
																			0.029	0.055	0.05	0.039	0.172	0.208			0.093	0.072	0.108	0.155	0.208	0.118
																			0.027	0.051	0.025	0.084	0.061	0.099			0.062	0.107	0.085	0.071	0.099	0.243
																			0.028	0.044	0.052	0.065	0.059	0.069			0.086	0.123	0.107	0.172	0.069	0.626
																			0.027	0.027	0.05	0.049	0.067	0.098			0.097	0.128	0.12	0.124	0.098	0.092
																			0.026	0.051	0.588	0.057	0.043	0.065			0.065	0.097	1.078	0.094	0.065	0.088
																			0.033	0.049	0.039	0.12	0.053	0.072			0.094	0.128	0.088	0.098	0.072	0.122
																			0.03	0.032	0.035	0.057	0.168	0.068			0.079	0.067	0.083	0.119	0.068	0.135
																			0.029	0.071	0.049	0.029	0.243	0.15			0.099	0.055	0.075	0.095	0.539	0.213
																			0.026	0.038	0.035	0.035	0.029	0.1			0.079	0.08	0.126	0.109	0.094	0.122
																			0.029	0.03	0.027	0.051	0.04	0.071			0.102	0.083	0.107	0.194	0.071	0.216
																			0.028	0.05	0.028	0.07	0.049	0.132			0.065	0.112	0.064	0.1	0.132	0.116
																			0.026	0.03	0.07	0.03	0.323	0.107			0.082	0.11	0.146	0.157	0.107	0.134
																			0.026	0.027	0.027	0.099	0.079	0.066			0.076	0.15	0.082	0.173	0.066	0.093
																			0.032	0.041	0.064	0.039	0.062	0.091			0.074	0.13	0.221	0.061	0.091	0.116
																			0.027	0.081	0.231	0.111	0.041	0.096			0.075	0.193	0.107	0.167	0.096	0.109
																			0.032	0.061	0.085	0.216	0.033	0.076			0.095	0.104	0.066	0.239	0.076	0.1
																			0.026	0.081	0.086	0.07	0.072	0.113			0.068	0.13	0.114	0.121	0.113	0.105
																			0.03	0.031	0.046	0.034	0.035	0.075			0.06	0.16	0.233	0.071	0.075	0.217
																			0.026	0.114	0.041	0.029	0.072	0.069			0.058	0.154	0.138	0.099	0.069	0.079
																			0.025	0.031	0.043	0.118	0.165	0.083			0.092	0.088	0.141	0.116	0.083	0.12
																			0.026	0.071	0.164	0.15	0.07	0.08			0.09	0.127	0.129	0.103	0.099	0.102
																			0.024	0.035	0.151	0.047	0.067	0.113			0.06	0.166	0.138	0.179	0.113	0.119
																			0.026	0.025	0.122	0.032	0.029	0.071			0.07	0.106	0.139	0.12	0.07	0.111
																			0.027	0.029	0.11	0.058	0.14	0.629			0.063	0.222	0.157	0.12	0.629	0.167
																			0.029	0.094	0.046	0.058	0.175	0.03			0.106	0.089	0.074	0.084	0.384	0.089
																			0.027	0.033	0.032	0.04	0.148	0.07			0.076	0.122	0.158	0.137	0.069	0.099
																			0.027	0.052	0.03	0.055	0.039	0.098			0.081	0.157	0.227	0.075	0.098	0.124
																			0.026	0.026	0.059	0.281	0.029	0.063			0.06	0.163	0.093	0.16	0.06	0.287
																			0.026	0.03	0.057	0.07	0.032	0.057			0.071	0.167	0.068	0.128	0.057	0.142
																			0.027	0.338	0.06	0.065	0.042	0.084			0.079	0.201	0.222	0.198	0.084	0.078
																			0.029	0.049	0.037	0.03	0.038	0.076			0.09	0.119	0.079	0.143	0.076	0.124
																			0.025	0.042	0.093	0.149	0.143	0.113			0.079	0.22	0.1	0.103	0.113	0.092
																			0.031	0.029	0.088	0.065	0.11	0.065			0.068	0.2	0.067	0.293	0.065	0.094
																			0.026	0.054	0.142	0.185	0.064	0.074			0.057	0.157	0.088	0.181	0.074	0.097
																			0.024	0.034	0.034	0.228	0.06	0.124			0.113	0.22	0.098	0.145	0.124	0.399
																			0.043	0.049	0.112	0.036	0.283	0.082			0.1	0.231	0.123	0.139	0.082	0.122
																			0.029	0.224	0.031	0.067	0.064	0.2			0.086	0.125	0.097	0.1	0.084	0.219
																			0.025	0.035	0.035	0.158	0.258	0.061			0.076	0.145	0.063	0.15	0.061	0.077
																			0.031	0.027	0.051	0.062	0.07	0.117			0.085	0.173	0.057	0.077	0.117	0.125
																			0.027	0.046	0.172	0.048	0.063	0.096			0.078	0.178	0.125	0.148	0.096	0.154
																			0.026	0.056	0.059	0.042	0.101	0.078			0.095	0.224	0.059	0.136	0.078	0.104
																			0.028	0.044	0.098	0.282	0.173	0.127			0.066	0.113	0.153	0.163	0.127	0.077
																			0.028	0.035	0.031	0.169	0.058	0.146			0.085	0.142	0.052	0.308	0.146	0.088
																			0.023	0.162	0.043	0.068	0.082	0.154			0.056	0.118	0.103	0.18	0.154	0.064
																			0.025	0.076	0.041	0.038	0.186	0.068			0.066	0.227	0.204	0.108	0.068	0.106
																			0.025	0.048	0.071	0.107	0.087	0.074			0.061	0.167	0.076	0.226	0.074	0.206
																			0.032	0.03	0.033	0.048	0.037	0.062			0.174	0.108	0.064	0.163	0.062	0.058
																			0.027	0.141	0.03	0.032	0.188	0.166			0.07	0.229	0.064	0.194	0.166	0.065
																			0.027	0.064	0.065	0.125	0.032	0.111			0.06	0.244	0.069	0.263	0.111	0.112
																			0.026	0.14	0.079	0.114	0.036	0.103			0.077	0.099	0.07	0.208	0.103	0.07
																			0.024	0.039	0.03	0.055	0.052	0.092			0.067	0.123	0.25	0.101	0.092	0.082
																			0.027	0.03	0.118	0.028	0.655	0.768			0.086	0.186	0.144	0.177	0.768	0.077
																			0.029	0.07	0.03	0.225	0.038	0.154			0.079	0.104	0.107	0.239	0.154	0.198
																			0.026	0.064	0.028	0.028	0.032	0.101			0.082	0.219	0.14	0.178	0.101	0.091
																			0.024	0.109	0.042	0.05	0.103	0.114			0.062	0.179	0.081	0.114	0.114	0.081
																			0.025	0.024	0.028	0.056	0.075	0.074			0.057	0.123	0.113	0.085	0.074	0.08
																			0.026	0.068	0.046	0.029	0.054	0.126			0.067	0.091	0.235	0.09	0.126	0.078
																			0.028	0.038	0.04	0.037	0.186	0.227			0.075	0.16	0.102	0.081	0.227	0.143
																			0.024	0.051	0.043	0.25	0.042	0.12			0.054	0.416	0.09	0.55	0.091	0.183
																			0.025	0.123	0.031	0.164	0.033	0.075			0.076	0.215	0.12	0.181	0.075	0.146
																			0.027	0.025	0.037	0.214	0.459	0.497			0.071	0.107	0.209	0.22	0.497	0.105
																			0.027	0.028	0.041	0.05	0.126	0.12			0.118	0.118	0.07	0.275	0.059	0.093
																			0.026	0.037	0.029	0.657	0.134	0.116			0.106	0.063	0.062	1.15	0.116	0.072
																			0.029	0.026	0.028	0.031	0.034	0.093			0.079	0.235	0.121	0.155	0.093	0.087
																			0.025	0.089	0.031	0.111	0.131	0.123			0.066	0.215	0.218	0.127	0.123	0.075
																			0.024	0.033	0.044	0.028	0.308	0.096			0.101	0.15	0.116	0.17	0.096	0.098
																			0.026	0.04	0.03	0.099	0.085	0.089			0.076	0.323	0.073	0.177	0.089	0.122
																			0.024	0.093	0.029	0.146	0.058	0.295			0.075	0.171	0.074	0.237	0.295	0.124
																			0.03	0.083	0.064	0.168	0.237	0.097			0.125	0.212	0.097	0.113	0.097	0.125
																			0.028	0.025	0.063	0.119	0.032	0.129			0.079	0.16	0.26	0.144	0.129	0.134
																			0.026	0.055	0.104	0.215	0.295	0.425			0.071	0.281	0.107	0.11	0.425	0.155
																			0.025	0.052	0.03	0.043	0.074	0.142			0.06	0.165	0.059	0.161	0.142	0.12
																			0.029	0.055	0.029	0.157	0.03	0.085			0.104	0.093	0.102	0.447	0.085	0.099
																			0.024	0.123	0.15	0.205	0.291	1.047			0.097	0.234	0.139	0.212	1.047	0.102
																			0.029	0.091	0.05	0.04	0.082	0.111			0.058	0.205	0.12	0.141	0.111	0.109
																			0.03	0.029	0.034	0.032	0.1	0.182			0.06	0.136	0.215	0.135	0.182	0.109
																			0.024	0.024	0.025	0.088	0.234	0.153			0.079	0.21	0.064	0.113	0.153	0.163
																			0.036	0.038	0.034	0.034	0.067	0.123			0.084	0.173	0.099	0.129	0.123	0.094
																			0.026	0.036	0.054	0.051	0.123	0.23			0.067	0.186	0.106	0.106	0.076	0.127
																			0.028	0.118	0.029	0.047	0.111	0.107			0.076	0.198	0.095	0.088	0.107	0.128
																			0.026	0.025	0.114	0.027	0.13	0.103			0.073	0.118	0.133	0.146	0.103	0.079
																			0.03	0.106	0.026	0.033	0.039	0.26			0.072	0.385	0.105	0.101	0.099	0.141
																			0.074	0.034	0.029	0.031	0.098	0.151			0.186	0.162	0.084	0.075	0.151	0.062
																			0.028	0.04	0.042	0.046	0.07	0.087			0.082	0.274	0.073	0.098	0.087	0.077
																			0.026	0.03	0.047	0.197	0.268	0.085			0.115	0.122	0.063	0.137	0.085	0.093
																			0.028	0.034	0.039	0.032	0.067	0.105			0.147	0.126	0.198	0.077	0.105	0.142
																			0.024	0.067	0.036	0.059	0.514	0.334			0.069	0.253	0.077	0.096	0.334	0.095
																			0.029	0.066	0.028	0.135	0.148	0.123			0.067	0.172	0.069	0.097	0.123	0.168
																			0.025	0.057	0.036	0.031	0.055	0.076			0.099	0.165	0.174	0.083	0.076	0.127
																			0.023	0.031	0.054	0.026	0.53	0.809			0.079	0.304	0.108	0.109	0.809	0.103
																			0.028	0.039	0.027	0.027	0.073	0.123			0.134	0.247	0.155	0.188	0.123	0.118
																			0.026	0.184	0.031	0.575	0.047	0.166			0.069	0.205	0.084	0.704	0.166	0.136
																			0.026	0.056	0.031	0.142	0.034	0.087			0.112	0.149	0.194	0.142	0.087	0.128
																			0.027	0.137	0.029	0.029	0.146	0.113			0.086	0.204	0.202	0.152	0.113	0.068
																			0.025	0.055	0.03	0.099	0.091	0.37			0.059	0.285	0.173	0.081	0.082	0.109
																			0.026	0.059	0.07	0.025	0.054	0.093			0.067	0.277	0.246	0.123	0.093	0.126
																			0.025	0.056	0.042	0.045	0.289	0.384			0.079	0.136	0.232	0.091	0.384	0.097
																			0.023	0.031	0.025	0.035	0.074	0.097			0.064	0.171	0.173	0.118	0.097	0.186
																			0.024	0.077	0.092	0.032	0.072	0.127			0.154	0.156	0.144	0.075	0.127	0.126
																			0.025	0.031	0.061	0.141	0.035	0.148			0.131	0.125	0.144	0.355	0.148	0.188
																			0.041	0.108	0.054	0.026	0.092	0.11			0.151	0.448	0.089	0.126	0.648	0.137
																			0.026	0.032	0.039	0.074	0.079	0.097			0.068	0.173	0.261	0.178	0.097	0.083
																			0.026	0.046	0.038	0.033	0.151	0.125			0.102	0.079	0.102	0.135	0.125	0.07
																			0.038	0.046	0.073	0.058	0.09	0.03			0.171	0.158	0.059	0.18	0.142	0.077
																			0.025	0.111	0.026	0.214	0.038	0.142			0.074	0.117	0.089	0.12	0.142	0.091
																			0.024	0.057	0.211	0.095	0.169	0.09			0.062	0.095	0.198	0.097	0.087	0.111
																			0.027	0.068	0.45	0.357	0.077	0.105			0.062	0.121	0.616	0.163	0.105	0.713
																			0.026	0.069	0.041	0.085	0.437	0.226			0.083	0.14	0.078	0.304	0.226	0.105
																			0.027	0.044	0.051	0.041	0.058	0.248			0.073	0.155	0.074	0.086	0.248	0.122
																			0.024	0.038	0.091	0.172	0.098	0.139			0.056	0.046	0.179	0.07	0.139	0.094
																			0.027	0.039	0.026	0.055	0.029	0.068			0.091	0.076	0.125	0.12	0.068	0.085
																			0.026	0.039	0.032	0.031	0.288	0.07			0.086	0.188	0.088	0.239	0.563	0.08
																			0.028	0.039	0.046	0.029	0.069	0.125			0.072	0.1	0.198	0.129	0.125	0.902
																			0.025	0.064	0.058	0.035	0.095	0.154			0.069	0.12	0.22	0.12	0.154	0.129
																			0.024	0.045	0.104	0.034	0.331	0.196			0.074	0.087	0.085	0.162	0.196	0.116
																			0.027	0.034	0.039	0.035	0.112	0.132			0.089	0.062	0.131	0.093	0.13	0.155
																			0.026	0.032	0.119	0.058	0.362	0.193			0.087	0.101	0.074	0.219	0.193	0.135
																			0.025	0.03	0.08	0.081	0.043	0.131			0.056	0.13	0.111	0.084	0.131	0.115
																			0.028	0.033	0.077	0.14	0.059	0.104			0.121	0.086	0.141	0.192	0.104	0.178
																			0.029	0.037	0.114	0.158	0.047	0.091			0.1	0.076	0.101	0.105	0.091	0.177
																			0.027	0.029	0.127	0.085	0.049	0.146			0.067	0.081	0.128	0.17	0.146	0.19
																			0.025	0.029	0.102	0.062	0.045	0.125			0.056	0.148	0.133	0.076	0.125	0.104
																			0.023	0.038	0.179	0.033	0.039	0.075			0.084	0.064	0.25	0.123	0.075	0.646
																			0.024	0.192	0.107	0.049	0.049	0.156			0.079	0.149	0.115	0.083	0.156	0.232
																			0.024	0.036	0.027	0.036	0.164	0.097			0.06	0.067	0.072	0.21	0.097	0.121
																			0.024	0.037	0.049	0.07	0.082	0.139			0.05	0.148	0.319	0.308	0.139	0.085
																			0.036	0.032	0.048	0.063	0.106	0.075			0.179	0.08	0.077	0.164	0.075	0.155
																			0.024	0.204	0.036	0.077	0.04	0.091			0.062	0.141	0.076	0.098	0.091	0.09
																			0.025	0.069	0.038	0.226	0.159	0.202			0.058	0.112	0.204	0.287	0.202	0.123
																			0.026	0.045	0.035	0.045	0.041	0.096			0.059	0.266	0.203	0.188	0.096	0.163
																			0.024	0.077	0.216	0.259	0.093	0.04			0.071	0.123	0.318	0.3	0.182	0.15
																			0.023	0.126	0.029	0.061	0.045	0.11			0.102	0.163	0.214	0.098	0.139	0.081
																			0.027	0.431	0.048	0.081	0.059	0.119			0.064	0.157	0.126	0.122	0.119	0.098
																			0.096	0.041	0.062	0.037	0.035	0.086			0.236	0.299	0.136	0.121	0.08	0.151
																			0.023	0.025	0.039	0.103	0.155	0.136			0.103	0.071	0.18	0.143	0.13	0.125
																			0.024	0.038	0.308	0.036	0.049	0.136			0.095	0.134	0.154	0.05	0.136	0.087
																			0.024	0.457	0.046	0.038	0.244	0.32			0.075	0.172	0.256	0.083	0.128	0.141
																			0.025	0.15	0.034	0.066	0.141	0.097			0.096	0.217	0.072	0.064	0.097	0.097
																			0.024	0.05	0.023	0.028	0.194	0.179			0.116	0.132	0.056	0.121	0.179	0.117
																			0.025	0.026	0.045	0.136	0.301	0.186			0.076	0.112	0.157	0.19	0.18	0.176
																			0.027	0.038	0.135	0.044	0.173	0.51			0.066	0.112	0.141	0.182	0.117	0.733
																			0.024	0.041	0.026	0.032	0.063	0.123			0.083	0.142	0.142	0.072	0.123	0.131
																			0.027	0.043	0.07	0.224	0.04	0.068			0.082	0.148	0.169	0.156	0.068	0.149
																			0.027	0.051	0.031	0.144	0.065	0.096			0.064	0.089	0.108	0.189	0.096	0.12
																			0.023	0.03	0.23	0.056	0.056	0.174			0.071	0.125	0.115	0.117	0.174	0.092
																			0.024	0.17	0.028	0.032	0.029	0.129			0.071	0.248	0.082	0.079	0.129	0.143
																			0.057	0.05	0.027	0.032	0.043	0.103			0.255	0.183	0.204	0.127	0.103	0.202
																			0.024	0.185	0.036	0.032	0.045	0.147			0.062	0.165	0.065	0.139	0.147	0.159
																			0.025	0.076	0.027	0.319	0.122	0.195			0.101	0.152	0.133	0.097	0.195	0.101
																			0.025	0.029	0.027	0.071	0.075	0.148			0.08	0.152	0.078	0.136	0.148	0.141
																			0.025	0.026	0.09	0.097	0.134	0.15			0.08	0.092	0.106	0.115	0.15	0.084
																			0.032	0.096	0.227	0.03	0.107	0.184			0.078	0.123	0.251	0.134	0.184	0.075
																			0.024	0.044	0.058	0.246	0.071	0.161			0.075	0.133	0.128	0.195	0.161	0.119
																			0.024	0.043	0.058	0.05	0.037	0.078			0.084	0.114	0.127	0.134	0.078	0.106
																			0.027	0.025	0.065	0.37	0.063	0.173			0.065	0.147	0.088	0.113	0.173	0.181
																			0.027	0.028	0.044	0.083	0.034	0.119			0.102	0.079	0.161	0.085	0.11	0.09
																			0.031	0.033	0.027	0.145	0.154	0.198			0.127	0.089	0.061	0.125	0.198	0.089
																			0.022	0.025	0.091	0.031	0.05	0.094			0.066	0.104	0.15	0.155	0.094	0.154
																			0.024	0.065	0.055	0.054	0.027	0.121			0.118	0.148	0.147	0.249	0.121	0.808
																			0.025	0.029	0.051	0.031	0.135	0.114			0.101	0.157	0.146	0.13	0.114	0.11
																			0.025	0.268	0.066	0.075	0.045	0.135			0.075	0.257	0.076	0.192	0.135	0.351
																			0.024	0.043	0.028	0.041	0.134	0.146			0.091	0.145	0.218	0.329	0.146	0.148
																			0.022	0.036	0.028	0.036	0.056	0.104			0.064	0.157	0.148	0.108	0.104	0.09
																			0.027	0.031	0.029	0.033	0.136	0.269			0.074	0.201	0.176	0.084	0.269	0.344
																			0.023	0.07	0.074	0.041	0.07	0.161			0.121	0.098	0.08	0.114	0.161	0.18
																			0.026	0.04	0.029	0.052	0.087	0.181			0.085	0.265	0.181	0.196	0.181	0.071
																			0.027	0.039	0.096	0.054	0.057	0.12			0.099	0.108	0.182	0.195	0.175	0.102
																			0.028	0.037	0.195	0.026	0.131	0.205			0.09	0.155	0.131	0.215	0.205	0.143
																			0.024	0.03	0.035	0.047	0.15	0.326			0.109	0.185	0.246	0.188	0.326	0.244
																			0.032	0.061	0.061	0.217	0.032	0.082			0.067	0.106	0.177	0.667	0.082	0.151
																			0.022	0.038	0.032	0.107	0.034	0.142			0.061	0.275	0.075	0.15	0.142	0.153
																			0.024	0.025	0.037	0.05	0.068	0.139			0.067	0.076	0.07	0.115	0.139	0.129
																			0.026	0.083	0.043	0.04	0.087	0.197			0.063	0.19	0.078	0.148	0.197	0.062
																			0.025	0.053	0.032	0.037	0.046	0.102			0.069	0.239	0.125	0.159	0.102	0.327
																			0.023	0.076	0.034	0.03	0.051	0.089			0.06	0.144	0.07	0.341	0.089	0.121
																			0.03	0.048	0.152	0.052	0.074	0.142			0.115	0.151	0.104	0.121	0.142	0.683
																			0.027	0.069	0.155	0.216	0.055	0.133			0.071	0.243	0.113	0.199	0.133	0.208
																			0.025	0.053	0.049	0.048	0.035	0.102			0.084	0.253	0.13	0.129	0.102	0.126
																			0.025	0.033	0.07	0.04	0.122	0.13			0.063	0.166	0.064	0.083	0.141	0.114
																			0.027	0.069	0.031	0.229	0.062	0.182			0.079	0.219	0.087	0.24	0.182	0.102
																			0.029	0.061	0.031	0.103	0.386	0.622			0.06	0.168	0.152	0.121	0.622	0.103
																			0.025	0.104	0.03	0.05	0.416	0.705			0.115	0.106	0.068	0.245	0.705	0.18
																			0.025	0.023	0.068	0.107	0.047	0.115			0.074	0.082	0.084	0.114	0.115	0.117
																			0.03	0.047	0.067	0.03	0.07	0.098			0.104	0.106	0.176	0.089	0.098	0.127
																			0.025	0.036	0.027	0.264	0.088	0.196			0.093	0.218	0.059	0.108	0.196	0.945
																			0.025	0.024	0.027	0.059	0.288	0.139			0.057	0.071	0.077	0.272	0.139	0.117
																			0.025	0.064	0.034	0.028	0.137	0.175			0.074	0.203	0.09	0.113	0.175	0.178
																			0.027	0.097	0.047	0.07	0.07	0.167			0.073	0.139	0.089	0.202	0.167	0.218
																			0.023	0.045	0.028	0.184	0.071	0.09			0.068	0.262	0.082	0.091	0.104	0.099
																			0.022	0.062	0.03	0.035	0.12	0.192			0.088	0.129	0.065	0.097	0.19	0.128
																			0.032	0.036	0.074	0.034	0.092	0.087			0.154	0.15	0.103	0.205	0.087	0.202
																			0.023	0.277	0.048	0.034	0.104	0.134			0.092	0.213	0.074	0.128	0.134	0.087
																			0.025	0.037	0.209	0.027	0.045	0.13			0.094	0.111	0.273	0.146	0.13	0.207
																			0.026	0.026	0.033	0.093	0.082	0.089			0.103	0.104	0.164	0.167	0.089	0.104
																			0.026	0.027	0.037	0.062	0.058	0.132			0.083	0.181	0.113	0.122	0.132	0.102
																			0.032	0.063	0.03	0.035	0.204	0.165			0.123	0.157	0.088	0.121	0.16	0.168
																			0.024	0.15	0.059	0.062	0.042	0.118			0.095	0.083	0.063	0.116	0.11	0.09
																			0.023	0.066	0.065	0.044	0.054	0.136			0.071	0.149	0.216	0.133	0.136	0.082
																			0.029	0.125	0.085	0.095	0.055	0.099			0.076	0.082	0.112	0.197	0.099	0.057
																			0.022	0.052	0.069	0.13	0.274	0.285			0.06	0.14	0.068	0.246	0.285	0.068
																			0.026	0.045	0.025	0.032	0.052	0.104			0.091	0.159	0.064	0.085	0.104	0.09
																			0.024	0.027	0.058	0.049	0.187	0.094			0.119	0.203	0.092	0.075	0.09	0.062
																			0.024	0.041	0.034	0.058	0.113	0.151			0.068	0.137	0.086	0.154	0.151	0.099
																			0.029	0.148	0.101	0.032	0.063	0.102			0.072	0.134	0.086	0.167	0.102	0.088
																			0.023	0.058	0.03	0.037	0.042	0.073			0.124	0.15	0.13	0.145	0.073	0.33
																			0.027	0.22	0.126	0.056	0.03	0.129			0.098	0.133	0.144	0.082	0.129	0.105
																			0.024	0.068	0.051	0.034	0.044	0.093			0.072	0.138	0.119	0.155	0.09	0.172
																			0.026	0.073	0.036	0.164	0.063	0.101			0.063	0.151	0.129	0.474	0.101	0.193
																			0.022	0.045	0.231	0.072	0.086	0.094			0.084	0.271	0.123	0.178	0.094	0.141
																			0.027	0.036	0.069	0.064	0.031	0.178			0.108	0.177	0.119	0.158	0.178	0.091
																			0.024	0.1	0.039	0.025	0.075	0.093			0.09	0.09	0.124	0.165	0.093	0.075
																			0.024	0.047	0.047	0.027	0.037	0.085			0.07	0.119	0.212	0.168	0.085	0.149
																			0.025	0.105	0.165	0.026	0.111	0.087			0.101	0.334	0.127	0.136	0.087	0.188
																			0.022	0.026	0.109	0.028	0.072	0.102			0.067	0.194	0.139	0.133	0.102	0.261
																			0.024	0.08	0.033	0.028	0.114	0.125			0.134	0.1	0.145	0.229	0.125	0.081
																			0.029	0.036	0.041	0.122	0.081	0.134			0.115	0.183	0.182	0.425	0.134	0.126
																			0.024	0.134	0.034	0.042	0.05	0.101			0.078	0.249	0.09	0.136	0.101	0.13
																			0.026	0.035	0.033	0.036	0.119	0.202			0.116	0.139	0.152	0.124	0.202	0.168
																			0.025	0.082	0.039	0.025	0.029	0.202			0.064	0.084	0.105	0.148	0.202	0.146
																			0.025	0.038	0.045	0.036	0.122	0.126			0.06	0.166	0.111	0.125	0.126	0.111
																			0.028	0.037	0.067	0.037	0.183	0.134			0.078	0.099	0.17	0.082	0.13	0.183
																			0.025	0.058	0.034	0.166	0.037	0.221			0.099	0.132	0.12	0.314	0.221	0.119
																			0.026	0.027	0.131	0.038	0.044	0.109			0.065	0.103	0.318	0.216	0.109	0.135
																			0.026	0.037	0.048	0.03	0.088	0.201			0.166	0.165	0.148	0.174	0.201	0.114
																			0.025	0.041	0.081	0.033	0.191	0.177			0.074	0.185	0.137	0.118	0.17	0.145
																			0.027	0.05	0.1	0.14	0.083	0.102			0.218	0.19	0.174	0.209	0.102	0.168
																			0.023	0.033	0.039	0.06	0.081	0.127			0.091	0.128	0.105	0.107	0.127	0.123
																			0.024	0.034	0.028	0.247	0.265	0.104			0.101	0.11	0.226	0.111	0.104	0.179
																			0.025	0.037	0.086	0.039	0.149	0.128			0.089	0.106	0.15	0.124	0.128	0.113
																			0.024	0.062	0.155	0.084	0.076	0.126			0.082	0.125	0.33	0.13	0.126	0.238
																			0.025	0.037	0.091	0.032	0.065	0.139			0.064	0.124	0.136	0.122	0.13	0.071
																			0.025	0.032	0.035	0.041	0.186	0.136			0.061	0.105	0.165	0.162	0.136	0.242
																			0.026	0.109	0.069	0.047	0.469	0.282			0.06	0.165	0.334	0.11	0.282	0.074
																			0.024	0.05	0.119	0.143	0.12	0.169			0.073	0.122	0.187	0.115	0.16	0.144
																			0.026	0.032	0.079	0.232	0.059	0.084			0.084	0.177	0.095	0.205	0.084	0.159
																			0.024	0.039	0.05	0.129	0.097	0.083			0.095	0.118	0.214	0.194	0.083	0.161
																			0.024	0.031	0.028	0.528	0.116	0.122			0.102	0.067	0.091	0.848	0.122	0.156
																			0.026	0.151	0.077	0.165	0.159	0.15			0.066	0.146	0.138	0.163	0.206	0.174
																			0.024	0.054	0.027	0.19	0.077	0.146			0.124	0.093	0.229	0.497	0.146	0.15
																			0.024	0.043	0.033	0.188	0.081	0.072			0.071	0.149	0.276	0.417	0.072	0.159
																			0.023	0.039	0.147	0.157	0.039	0.062			0.076	0.067	0.304	0.12	0.062	0.136
																			0.034	0.068	0.033	0.096	0.114	0.077			0.088	0.096	0.141	0.103	0.077	0.07
																			0.031	0.088	0.14	0.096	0.042	0.082			0.099	0.096	0.172	0.105	0.082	0.149
																			0.027	0.068	0.039	0.125	0.033	0.16			0.074	0.088	0.159	0.19	0.1	0.199
																			0.025	0.026	0.026	0.295	0.096	0.367			0.095	0.056	0.141	0.747	0.367	0.193
																			0.027	0.033	0.193	0.069	0.078	0.071			0.123	0.13	0.051	0.108	0.071	0.136
																			0.023	0.043	0.103	0.168	0.042	0.091			0.065	0.141	0.14	0.107	0.091	0.185
																			0.027	0.043	0.148	0.156	0.064	0.154			0.076	0.101	0.215	0.129	0.1	0.103
																			0.026	0.049	0.146	0.037	0.155	0.171			0.073	0.178	0.197	0.117	0.171	0.069
																			0.023	0.044	0.035	0.099	0.154	0.124			0.058	0.111	0.083	0.09	0.124	0.154
																			0.027	0.032	0.045	0.039	0.098	0.146			0.062	0.069	0.263	0.244	0.146	0.121
																			0.022	0.068	0.19	0.137	0.206	0.07			0.066	0.098	0.222	0.113	0.108	0.143
																			0.024	0.053	0.084	0.052	0.054	0.092			0.073	0.119	0.236	0.167	0.09	0.19
																			0.025	0.027	0.162	0.113	0.187	0.2			0.103	0.085	0.199	0.254	0.201	0.167
																			0.024	0.071	0.088	0.291	0.119	0.137			0.082	0.119	0.122	0.472	0.137	0.095
																			0.029	0.05	0.313	0.03	0.072	0.139			0.099	0.116	0.113	0.242	0.139	0.113
																			0.023	0.051	0.026	0.038	0.038	0.135			0.074	0.114	0.211	0.137	0.13	0.202
																			0.027	0.046	0.213	0.054	0.089	0.266			0.083	0.102	0.116	0.076	0.26	0.193
																			0.022	0.034	0.04	0.04	0.034	0.093			0.124	0.09	0.202	0.152	0.093	0.174
																			0.025	0.032	0.059	0.091	0.032	0.085			0.093	0.06	0.332	0.127	0.085	0.142
																			0.023	0.078	0.027	0.039	0.247	0.144			0.074	0.117	0.109	0.085	0.144	0.145
																			0.025	0.035	0.033	0.106	0.144	0.085			0.095	0.111	0.209	0.211	0.085	0.082
																			0.026	0.036	0.064	0.104	0.391	0.464			0.091	0.169	0.138	0.118	0.464	0.122
																			0.024	0.083	0.033	0.03	0.161	0.246			0.081	0.361	0.151	0.187	0.246	0.118
																			0.023	0.107	0.026	0.143	0.073	0.157			0.068	0.227	0.076	0.132	0.15	0.13
																			0.024	0.208	0.144	0.04	0.028	0.04			0.072	0.18	0.145	0.168	0.111	0.111
																			0.038	0.031	0.073	0.087	0.031	0.091			0.119	0.099	0.256	0.203	0.091	0.107
																			0.025	0.061	0.038	0.052	0.053	0.144			0.062	0.145	0.164	0.22	0.144	0.137
																			0.024	0.066	0.027	0.028	0.051	0.126			0.09	0.11	0.229	0.214	0.126	0.098
																			0.025	0.038	0.033	0.047	0.048	0.126			0.074	0.074	0.102	0.151	0.126	0.136
																			0.024	0.098	0.409	0.229	0.027	0.101			0.066	0.118	0.121	0.644	0.101	0.281
																			0.025	0.049	0.097	0.62	0.025	0.081			0.084	0.092	0.291	1.213	0.081	0.131
																			0.025	0.049	0.036	0.338	0.488	0.141			0.059	0.092	0.107	0.318	0.141	0.116
																			0.026	0.038	0.101	0.03	0.024	0.098			0.062	0.115	0.103	0.116	0.09	0.156
																			0.028	0.067	0.04	0.105	0.025	0.117			0.081	0.166	0.097	0.285	0.117	0.125
																			0.023	0.029	0.034	0.081	0.205	0.148			0.07	0.09	0.249	0.151	0.148	0.198
																			0.024	0.12	0.027	0.317	0.203	0.113			0.178	0.245	0.131	0.285	0.113	0.205
																			0.026	0.026	0.041	0.055	0.03	0.071			0.135	0.064	0.262	0.11	0.071	0.134
																			0.026	0.044	0.025	0.183	0.156	0.126			0.061	0.104	0.106	0.277	0.126	0.152
																			0.026	0.113	0.14	0.044	0.09	0.185			0.078	0.133	0.203	0.185	0.185	0.255
																			0.025	0.078	0.047	0.143	0.097	0.093			0.109	0.142	0.255	0.124	0.093	0.098
																			0.028	0.033	0.095	0.081	0.182	0.268			0.075	0.104	0.097	0.128	0.268	0.155
																			0.025	0.033	0.028	0.098	0.049	0.122			0.06	0.138	0.126	0.187	0.122	0.121
																			0.025	0.094	0.089	0.22	0.045	0.085			0.062	0.184	0.135	0.229	0.085	0.138
																			0.028	0.046	0.216	0.133	0.27	0.108			0.097	0.083	0.213	0.251	0.108	0.179
																			0.026	0.16	0.054	0.06	0.107	0.157			0.075	0.104	0.233	0.121	0.157	0.131
																			0.024	0.067	0.039	0.36	0.044	0.128			0.083	0.115	0.121	0.548	0.12	0.153
																			0.024	0.123	0.029	0.152	0.037	0.14			0.064	0.971	0.194	0.109	0.096	0.132
																			0.029	0.047	0.216	0.038	0.088	0.284			0.096	0.074	0.329	0.124	0.284	0.172
																			0.024	0.028	0.068	0.351	0.029	0.128			0.063	0.114	0.105	0.673	0.128	0.091
																			0.026	0.051	0.052	0.039	0.135	0.148			0.105	0.08	0.119	0.127	0.148	0.114
																			0.026	0.029	0.053	0.036	0.038	0.085			0.066	0.081	0.109	0.12	0.085	0.177
																			0.029	0.032	0.145	0.102	0.03	0.097			0.095	0.105	0.214	0.142	0.097	0.373
																			0.027	0.024	0.036	0.272	0.027	0.091			0.092	0.102	0.183	0.388	0.091	0.173
																			0.027	0.033	0.034	0.077	0.059	0.151			0.059	0.135	0.135	0.168	0.151	0.126
																			0.027	0.03	0.041	0.07	0.03	0.19			0.266	0.072	0.129	0.116	0.19	0.206
																			0.023	0.096	0.029	0.03	0.041	0.073			0.08	0.129	0.098	0.308	0.073	0.217
																			0.024	0.026	0.047	0.114	0.122	0.164			0.164	0.101	0.133	0.234	0.164	0.125
																			0.025	0.279	0.033	0.033	0.246	0.073			0.161	0.105	0.135	0.214	0.073	0.107
																			0.025	0.024	0.041	0.046	0.058	0.085			0.072	0.092	0.096	0.136	0.08	0.329
																			0.024	0.17	0.123	0.053	0.045	0.143			0.073	0.149	0.106	0.109	0.143	0.137
																			0.024	0.037	0.256	0.037	0.26	0.108			0.068	0.093	0.278	0.125	0.108	0.164
																			0.027	0.06	0.035	0.123	0.28	0.294			0.179	0.067	0.13	0.166	0.294	0.148
																			0.025	0.054	0.042	0.082	0.064	0.105			0.082	0.15	0.136	0.111	0.105	0.161
																			0.027	0.048	0.079	0.036	0.04	0.124			0.078	0.059	0.256	0.107	0.124	0.185
																			0.024	0.038	0.122	0.113	0.183	0.109			0.132	0.07	0.249	0.089	0.109	0.156
																			0.023	0.027	0.097	0.107	0.046	0.093			0.066	0.092	0.304	0.164	0.093	0.209
																			0.025	0.107	0.038	0.039	0.038	0.133			0.112	0.106	0.148	0.131	0.133	0.164
																			0.021	0.031	0.099	0.037	0.068	0.193			0.073	0.069	0.169	0.131	0.193	0.3
																			0.024	0.169	0.083	0.034	0.237	0.238			0.098	0.132	0.286	0.117	0.238	0.189
																			0.025	0.146	0.098	0.095	0.069	0.272			0.061	0.076	0.273	0.134	0.272	0.267
																			0.026	0.035	0.038	0.029	0.037	0.12			0.089	0.087	0.177	0.209	0.12	0.165
																			0.023	0.055	0.089	0.036	0.124	0.129			0.09	0.069	0.28	0.176	0.129	0.204
																			0.025	0.03	0.278	0.14	0.055	0.118			0.066	0.079	0.339	0.095	0.118	0.179
																			0.025	0.033	0.045	0.037	0.029	0.104			0.096	0.099	0.096	0.207	0.104	0.224
																			0.026	0.03	0.029	0.087	0.054	0.125			0.11	0.088	0.187	0.108	0.125	0.171
																			0.024	0.025	0.031	0.07	0.035	0.138			0.093	0.058	0.163	0.124	0.138	0.307
																			0.023	0.035	0.029	0.132	0.05	0.094			0.073	0.095	0.146	0.106	0.094	0.138
																			0.025	0.143	0.032	0.137	0.029	0.101			0.066	0.087	0.226	0.083	0.101	0.279
																			0.026	0.024	0.033	0.118	0.054	0.141			0.078	0.058	0.115	0.1	0.141	0.1
																			0.027	0.12	0.031	0.408	0.056	0.31			0.117	0.342	0.088	0.525	0.149	0.156
																			0.027	0.112	0.222	0.074	0.107	0.03			0.074	0.091	0.284	0.28	0.102	0.105
																			0.024	0.048	0.073	0.306	0.026	0.131			0.092	0.184	0.306	0.223	0.131	0.137
																			0.027	0.064	0.243	0.099	0.117	0.104			0.073	0.097	0.452	0.112	0.104	0.323
																			0.022	0.044	0.028	0.043	0.119	0.249			0.077	0.079	0.255	0.097	0.249	0.113
																			0.024	0.094	0.028	0.031	0.049	0.197			0.077	0.097	0.231	0.096	0.197	0.105
																			0.025	0.1	0.031	0.038	0.027	0.092			0.113	0.135	0.181	0.137	0.092	0.127
																			0.026	0.201	0.027	0.031	0.071	0.201			0.071	0.2	0.094	0.22	0.201	0.119
																			0.028	0.09	0.057	0.058	0.143	0.193			0.077	0.15	0.189	0.11	0.193	0.231
																			0.027	0.036	0.051	0.06	0.072	0.06			0.066	0.065	0.239	0.362	0.307	0.176
																			0.025	0.066	0.085	0.049	0.071	0.177			0.087	0.164	0.1	0.309	0.177	0.14
																			0.028	0.049	0.063	0.076	0.148	0.116			0.081	0.107	0.141	0.354	0.116	0.236
																			0.026	0.102	0.088	0.033	0.487	0.473			0.078	0.166	0.097	0.119	0.473	0.151
																			0.024	0.115	0.026	0.081	0.035	0.109			0.065	0.131	0.128	0.099	0.109	0.154
																			0.026	0.038	0.03	0.069	0.178	0.091			0.085	0.098	0.159	0.145	0.091	0.175
																			0.024	0.046	0.034	0.048	0.046	0.16			0.084	0.069	0.169	0.138	0.188	0.11
																			0.025	0.108	0.081	0.043	0.025	0.098			0.073	0.206	0.089	0.153	0.098	0.12
																			0.028	0.068	0.032	0.138	0.027	0.124			0.081	0.138	0.271	0.199	0.124	0.236
																			0.028	0.027	0.046	0.177	0.304	0.144			0.079	0.059	0.174	0.105	0.144	0.147
																			0.023	0.05	0.033	0.03	0.146	0.142			0.092	0.069	0.061	0.187	0.142	0.134
																			0.038	0.31	0.166	0.05	0.093	0.136			0.123	0.178	0.167	0.205	0.136	0.199
																			0.028	0.043	0.197	0.031	0.067	0.167			0.073	0.184	0.15	0.185	0.167	0.119
																			0.023	0.047	0.115	0.089	0.141	0.115			0.064	0.124	0.247	0.187	0.115	0.466
																			0.027	0.055	0.166	0.151	0.129	0.135			0.094	0.088	0.149	0.205	0.135	0.207
																			0.025	0.166	0.064	0.052	0.031	0.119			0.114	0.195	0.312	0.083	0.11	0.132
																			0.026	0.16	0.053	0.055	0.061	0.232			0.082	0.11	0.228	0.259	0.232	0.115
																			0.026	0.042	0.366	0.094	0.061	0.088			0.092	0.064	0.172	0.139	0.088	0.114
																			0.024	0.064	0.036	0.025	0.042	0.084			0.084	0.107	0.232	0.109	0.084	0.115
																			0.023	0.105	0.25	0.04	0.095	0.105			0.094	0.166	0.457	0.216	0.105	0.144
																			0.028	0.072	0.041	0.113	0.063	0.105			0.078	0.167	0.188	0.099	0.105	0.109
																			0.031	0.031	0.074	0.049	0.256	0.435			0.08	0.069	0.32	0.231	0.435	0.097
																			0.023	0.079	0.028	0.513	0.029	0.107			0.07	0.189	0.259	0.224	0.107	0.073
																			0.022	0.038	0.178	0.757	0.126	0.084			0.096	0.109	0.202	1.146	0.084	0.192
																			0.029	0.118	0.069	0.067	0.102	0.093			0.077	0.086	0.335	0.232	0.093	0.103
																			0.023	0.096	0.064	0.11	0.072	0.101			0.064	0.12	0.24	0.316	0.101	0.095
																			0.024	0.05	0.039	0.047	0.067	0.119			0.06	0.084	0.235	0.18	0.11	0.086
																			0.025	0.028	0.03	0.028	0.132	0.42			0.074	0.163	0.176	0.217	0.152	0.12
																			0.024	0.027	0.283	0.052	0.206	0.106			0.067	0.095	0.173	0.246	0.106	0.886
																			0.025	0.028	0.146	0.08	0.058	0.156			0.078	0.093	0.456	0.198	0.156	0.095
																			0.029	0.098	0.301	0.217	0.23	0.116			0.109	0.096	0.174	0.246	0.11	0.111
																			0.026	0.122	0.122	0.036	0.027	0.084			0.073	0.096	0.412	0.145	0.084	0.121
																			0.023	0.086	0.376	0.06	0.115	0.166			0.073	0.125	0.511	0.208	0.166	0.203
																			0.038	0.028	0.027	0.148	0.375	0.287			0.31	0.102	0.229	0.362	0.287	0.098
																			0.027	0.082	0.37	0.039	0.052	0.077			0.095	0.213	0.475	0.329	0.077	0.186
																			0.025	0.113	0.208	0.079	0.048	0.099			0.073	0.098	0.14	0.176	0.099	0.183
																			0.031	0.106	0.088	0.043	0.04	0.086			0.083	0.108	0.198	0.375	0.086	0.151
																			0.027	0.044	0.125	0.183	0.073	0.138			0.071	0.086	0.118	0.18	0.138	0.142
																			0.025	0.069	0.031	0.086	0.05	0.03			0.07	0.089	0.1	0.31	0.138	0.082
																			0.028	0.043	0.076	0.057	0.053	0.113			0.108	0.127	0.336	0.172	0.113	0.102
																			0.026	0.032	0.072	0.028	0.114	0.123			0.075	0.082	0.248	0.223	0.123	0.08
																			0.026	0.031	0.039	0.042	0.09	0.084			0.113	0.079	0.332	0.14	0.084	0.124
																			0.026	0.034	0.038	0.054	0.077	0.225			0.077	0.056	0.235	0.218	0.225	0.145
																			0.025	0.038	0.16	0.113	0.051	0.06			0.062	0.069	0.361	0.126	0.086	0.157
																			0.027	0.062	0.031	0.135	0.14	0.106			0.077	0.068	0.148	0.135	0.106	0.106
																			0.023	0.124	0.078	0.061	0.098	0.089			0.08	0.067	0.105	0.189	0.089	0.107
																			0.029	0.047	0.058	0.032	0.112	0.079			0.075	0.089	0.214	0.18	0.079	0.284
																			0.035	0.036	0.145	0.2	0.03	0.089			0.073	0.061	0.192	0.157	0.089	0.162
																			0.026	0.045	0.048	0.039	0.09	0.064			0.079	0.09	0.162	0.362	0.064	0.136
																			0.025	0.049	0.053	0.327	0.041	0.04			0.065	0.073	0.26	0.378	0.084	0.178
																			0.024	0.039	0.043	0.409	0.042	0.057			0.073	0.059	0.214	0.301	0.057	0.08
																			0.025	0.028	0.078	0.038	0.04	0.158			0.073	0.06	0.113	0.138	0.158	0.17
																			0.025	0.03	0.194	0.17	0.098	0.076			0.078	0.088	0.157	0.398	0.076	0.135
																			0.029	0.097	0.296	0.06	0.144	0.586			0.185	0.121	0.16	0.204	0.586	0.112
																			0.03	0.029	0.03	0.085	0.033	0.121			0.074	0.112	0.227	0.097	0.12	0.112
																			0.026	0.071	0.097	0.031	0.041	0.133			0.076	0.077	0.132	0.231	0.133	0.088
																			0.028	0.144	0.073	0.134	0.036	0.05			0.092	0.135	0.218	0.221	0.083	0.124
																			0.024	0.041	0.061	0.034	0.148	0.076			0.073	0.072	0.131	0.175	0.076	0.479
																			0.027	0.04	0.035	0.038	0.03	0.16			0.077	0.081	0.2	0.199	0.101	0.1
																			0.033	0.093	0.116	0.491	0.039	0.105			0.067	0.179	0.331	0.538	0.105	0.193
																			0.031	0.065	0.028	0.144	0.086	0.164			0.145	0.169	0.16	0.178	0.16	0.183
																			0.025	0.043	0.031	0.089	0.058	0.093			0.092	0.126	0.284	0.175	0.09	0.162
																			0.027	0.058	0.032	0.045	0.293	0.163			0.067	0.192	0.319	0.096	0.163	0.117
																			0.027	0.043	0.16	0.181	0.058	0.198			0.065	0.116	0.236	0.145	0.1	0.132
																			0.025	0.043	0.129	0.058	0.106	0.131			0.084	0.095	0.243	0.176	0.13	0.111
																			0.028	0.062	0.038	0.033	0.558	0.533			0.082	0.071	0.302	0.201	0.533	0.146
																			0.027	0.096	0.025	0.06	0.034	0.04			0.085	0.271	0.162	0.143	0.055	0.085
																			0.029	0.043	0.062	0.042	0.042	0.088			0.066	0.106	0.15	0.149	0.088	0.097
																			0.026	0.038	0.121	0.08	0.51	0.255			0.081	0.106	0.226	0.283	0.25	0.128
																			0.028	0.213	0.04	0.04	0.028	0.076			0.076	0.105	0.104	0.208	0.076	0.115
																			0.028	0.031	0.027	0.103	0.071	0.118			0.121	0.073	0.19	0.203	0.118	0.217
																			0.028	0.032	0.052	0.082	0.173	0.108			0.081	0.102	0.172	0.193	0.108	0.534
																			0.033	0.028	0.04	0.035	0.079	0.132			0.074	0.095	0.151	0.165	0.13	0.176
																			0.033	0.185	0.03	0.031	0.049	0.091			0.062	0.151	0.136	0.149	0.09	0.398
																			0.027	0.03	0.07	0.066	0.064	0.055			0.082	0.122	0.149	0.232	0.055	0.169
																			0.027	0.036	0.073	0.233	0.15	0.087			0.077	0.154	0.167	0.564	0.087	0.206
																			0.033	0.026	0.046	0.056	0.12	0.1			0.086	0.088	0.183	0.208	0.107	0.103
																			0.027	0.034	0.063	0.056	0.188	0.107			0.087	0.079	0.198	0.265	0.107	0.072
																			0.03	0.135	0.031	0.033	0.223	0.103			0.09	0.142	0.204	0.159	0.103	0.265
																			0.032	0.077	0.029	0.031	0.321	0.145			0.095	0.108	0.145	0.126	0.145	0.113
																			0.027	0.026	0.038	0.027	0.364	0.03			0.073	0.086	0.121	0.15	0.372	0.141
																			0.026	0.028	0.034	0.117	0.255	0.147			0.087	0.077	0.101	0.401	0.147	0.116
																			0.026	0.029	0.031	0.03	0.156	0.169			0.073	0.095	0.216	0.127	0.169	0.818
																			0.027	0.116	0.13	0.033	0.068	0.117			0.109	0.228	0.108	0.104	0.117	0.171
																			0.023	0.025	0.117	0.057	0.026	0.062			0.074	0.063	0.085	0.162	0.062	0.086
																			0.034	0.091	0.081	0.052	0.459	0.446			0.148	0.083	0.258	0.241	0.446	0.168
																			0.039	0.039	0.187	0.351	0.09	0.098			0.056	0.141	0.124	0.209	0.098	0.124
																			0.04	0.119	0.248	0.143	0.033	0.091			0.045	0.081	0.257	0.11	0.091	0.2
																			0.033	0.039	0.539	0.034	0.134	0.151			0.101	0.092	0.481	0.177	0.15	0.187
																			0.028	0.132	0.085	0.229	0.028	0.101			0.052	0.259	0.226	0.276	0.101	0.147
																			0.034	0.042	0.072	0.028	0.061	0.097			0.057	0.124	0.198	0.133	0.097	0.23
																			0.03	0.082	0.107	0.153	0.032	0.101			0.081	0.116	0.104	0.206	0.101	0.173
																			0.038	0.023	0.028	0.122	0.056	0.114			0.053	0.06	0.118	0.121	0.114	0.154
																			0.031	0.143	0.071	0.104	0.31	0.166			0.059	0.263	0.121	0.138	0.166	0.175
																			0.032	0.127	0.053	0.059	0.071	0.163			0.064	0.072	0.215	0.158	0.163	0.249
																			0.027	0.033	0.142	0.412	0.137	0.285			0.084	0.108	0.132	0.261	0.285	0.145
																			0.031	0.085	0.101	0.027	0.073	0.147			0.071	0.124	0.238	0.1	0.147	0.189
																			0.028	0.043	0.182	0.186	0.084	0.173			0.059	0.108	0.252	0.543	0.173	0.151
																			0.03	0.101	0.037	0.04	0.027	0.058			0.073	0.198	0.142	0.247	0.058	0.118
																			0.029	0.028	0.042	0.095	0.037	0.126			0.067	0.139	0.166	0.114	0.12	0.104
																			0.028	0.054	0.071	0.029	0.175	0.23			0.108	0.239	0.099	0.125	0.118	0.201
																			0.036	0.059	0.027	0.127	0.107	0.084			0.049	0.243	0.206	0.291	0.084	0.135
																			0.032	0.162	0.078	0.28	0.034	0.142			0.06	0.22	0.312	0.154	0.142	0.116
																			0.032	0.253	0.095	0.027	0.177	0.156			0.056	0.156	0.111	0.152	0.156	0.155
																			0.027	0.029	0.09	0.039	0.053	0.153			0.1	0.207	0.235	0.302	0.153	0.125
																			0.027	0.037	0.042	0.143	0.138	0.079			0.065	0.14	0.079	0.082	0.079	0.113
																			0.031	0.06	0.03	0.192	0.112	0.103			0.059	0.102	0.098	0.137	0.103	0.127
																			0.03	0.027	0.118	0.04	0.028	0.081			0.085	0.203	0.205	0.097	0.081	0.108
																			0.031	0.03	0.032	0.075	0.034	0.183			0.055	0.083	0.111	0.286	0.183	0.146
																			0.028	0.146	0.071	0.427	0.215	0.167			0.054	0.36	0.188	0.716	0.16	0.187
																			0.027	0.081	0.028	0.033	0.163	0.123			0.06	0.223	0.131	0.14	0.12	0.123
																			0.029	0.154	0.043	0.122	0.168	0.126			0.068	0.189	0.159	0.295	0.12	0.181
																			0.026	0.043	0.033	0.158	0.124	0.18			0.076	0.12	0.152	0.213	0.109	0.253
																			0.073	0.045	0.079	0.03	0.257	0.133			0.28	0.125	0.12	0.155	0.133	0.155
																			0.031	0.063	0.024	0.03	0.046	0.072			0.056	0.124	0.065	0.086	0.072	0.065
																			0.029	0.169	0.063	0.043	0.035	0.188			0.079	0.094	0.334	0.203	0.1	0.094
																			0.026	0.099	0.085	0.043	0.404	0.142			0.073	0.087	0.282	0.191	0.142	0.077
																			0.027	0.039	0.034	0.071	0.059	0.13			0.061	0.141	0.102	0.168	0.124	0.117
																			0.029	0.033	0.036	0.105	0.037	0.09			0.065	0.102	0.117	0.221	0.113	0.07
																			0.028	0.14	0.066	0.062	0.131	0.091			0.076	0.126	0.317	0.137	0.091	0.146
																			0.028	0.025	0.032	0.072	0.286	0.087			0.07	0.08	0.1	0.408	0.087	0.137
																			0.029	0.046	0.599	0.097	0.034	0.03			0.055	0.14	0.492	0.241	0.099	0.176
																			0.026	0.053	0.123	0.08	0.036	0.04			0.06	0.136	0.225	0.354	0.078	0.094
																			0.027	0.122	0.087	0.047	0.689	0.141			0.068	0.17	0.222	0.277	0.1	0.073
																			0.025	0.029	0.07	0.032	0.281	0.175			0.059	0.094	0.214	0.086	0.175	0.25
																			0.028	0.038	0.04	0.112	0.029	0.076			0.071	0.139	0.1	0.172	0.076	0.15
																			0.032	0.053	0.036	0.051	0.052	0.148			0.104	0.101	0.085	0.22	0.148	0.147
																			0.026	0.135	0.174	0.035	0.132	0.04			0.086	0.312	0.185	0.198	0.083	0.093
																			0.027	0.054	0.04	0.038	0.115	0.151			0.074	0.14	0.111	0.183	0.151	0.131
																			0.027	0.288	0.164	0.032	0.09	0.101			0.066	0.434	0.344	0.205	0.101	0.112
																			0.027	0.27	0.125	0.031	0.155	0.123			0.064	0.208	0.103	0.108	0.123	0.081
																			0.032	0.025	0.034	0.032	0.065	0.162			0.081	0.069	0.267	0.118	0.162	0.114
																			0.028	0.07	0.058	0.038	0.081	0.104			0.067	0.207	0.093	0.089	0.104	0.108
																			0.026	0.033	0.099	0.029	0.156	0.106			0.056	0.097	0.162	0.209	0.106	0.074
																			0.027	0.03	0.082	0.166	0.303	0.358			0.093	0.099	0.178	0.144	0.358	0.129
																			0.026	0.118	0.037	0.031	0.084	0.136			0.055	0.362	0.138	0.109	0.13	0.093
																			0.026	0.027	0.024	0.031	0.073	0.197			0.071	0.066	0.076	0.287	0.197	0.123
																			0.029	0.027	0.059	0.036	0.158	0.129			0.063	0.146	0.148	0.176	0.129	0.172
																			0.028	0.116	0.098	0.11	0.249	0.459			0.086	0.258	0.197	0.493	0.459	0.151
																			0.027	0.067	0.096	0.04	0.149	0.092			0.066	0.237	0.332	0.144	0.092	0.124
																			0.03	0.151	0.028	0.04	0.028	0.093			0.084	0.134	0.232	0.101	0.093	0.122
																			0.026	0.066	0.125	0.063	0.176	0.22			0.075	0.113	0.159	0.237	0.115	0.156
																			0.025	0.191	0.041	0.069	0.072	0.116			0.065	0.151	0.179	0.105	0.116	0.122
																			0.024	0.134	0.038	0.03	0.13	0.169			0.067	0.159	0.227	0.141	0.169	0.215
																			0.027	0.087	0.036	0.03	0.089	0.123			0.05	0.129	0.101	0.154	0.123	0.13
																			0.026	0.033	0.052	0.165	0.093	0.14			0.083	0.099	0.113	0.278	0.212	0.094
																			0.027	0.056	0.031	0.027	0.272	0.115			0.069	0.178	0.275	0.293	0.115	0.083
																			0.025	0.026	0.058	0.152	0.081	0.089			0.066	0.099	0.178	0.198	0.089	0.097
																			0.026	0.027	0.068	0.026	0.08	0.107			0.083	0.117	0.145	0.09	0.107	0.088
																			0.025	0.037	0.062	0.051	0.084	0.073			0.064	0.099	0.109	0.3	0.073	0.113
																			0.027	0.027	0.028	0.032	0.085	0.122			0.087	0.067	0.305	0.134	0.122	0.14
																			0.03	0.024	0.064	0.033	0.063	0.108			0.131	0.082	0.433	0.19	0.108	0.192
																			0.025	0.031	0.241	0.056	0.064	0.072			0.092	0.123	0.122	0.166	0.072	0.167
																			0.027	0.037	0.145	0.032	0.054	0.085			0.128	0.153	0.153	0.152	0.085	0.163
																			0.029	0.024	0.082	0.03	0.111	0.078			0.075	0.07	0.198	0.12	0.078	0.105
																			0.025	0.046	0.196	0.05	0.069	0.075			0.061	0.093	0.168	0.187	0.075	0.086
																			0.023	0.059	0.047	0.028	0.103	0.144			0.102	0.153	0.119	0.118	0.144	0.138
																			0.025	0.03	0.09	0.078	0.069	0.093			0.085	0.091	0.123	0.182	0.093	0.102
																			0.026	0.043	0.043	0.072	0.303	0.118			0.064	0.16	0.13	0.186	0.118	0.105
																			0.025	0.084	0.032	0.202	0.135	0.063			0.053	0.209	0.09	0.112	0.063	0.34
																			0.025	0.05	0.087	0.093	0.081	0.131			0.053	0.175	0.111	0.158	0.131	0.424
																			0.026	0.091	0.051	0.039	0.065	0.154			0.087	0.079	0.135	0.229	0.154	0.176
																			0.026	0.026	0.048	0.123	0.055	0.145			0.081	0.113	0.333	0.247	0.145	0.441
																			0.024	0.165	0.127	0.03	0.093	0.113			0.111	0.115	0.192	0.374	0.113	0.155
																			0.026	0.14	0.109	0.109	0.127	0.119			0.079	0.203	0.362	0.188	0.119	0.238
																			0.025	0.033	0.035	0.043	0.123	0.089			0.103	0.081	0.192	0.162	0.08	0.245
																			0.024	0.04	0.036	0.035	0.124	0.334			0.116	0.102	0.083	0.337	0.33	0.067
																			0.025	0.035	0.08	0.03	0.038	0.03			0.081	0.187	0.158	0.227	0.099	0.112
																			0.025	0.035	0.048	0.037	0.133	0.196			0.067	0.092	0.129	0.196	0.196	0.331
																			0.031	0.034	0.069	0.043	0.046	0.094			0.098	0.084	0.315	0.35	0.094	0.186
																			0.033	0.037	0.062	0.032	0.058	0.106			0.103	0.071	0.109	0.371	0.106	0.089
																			0.03	0.027	0.057	0.143	0.06	0.127			0.107	0.119	0.28	0.11	0.127	0.555
																			0.03	0.05	0.031	0.04	0.034	0.087			0.081	0.181	0.067	0.091	0.087	0.212
																			0.027	0.032	0.028	0.028	0.393	0.412			0.085	0.191	0.232	0.102	0.412	0.151
																			0.023	0.068	0.175	0.066	0.026	0.072			0.067	0.239	0.096	0.22	0.072	0.137
																			0.025	0.062	0.044	0.028	0.094	0.088			0.083	0.163	0.176	0.188	0.088	0.112
																			0.026	0.076	0.056	0.076	0.122	0.137			0.069	0.156	0.219	0.312	0.137	0.498
																			0.025	0.113	0.073	0.051	0.132	0.157			0.075	0.108	0.086	0.319	0.157	0.483
																			0.024	0.05	0.194	0.052	0.112	0.113			0.064	0.147	0.198	0.143	0.113	0.173
																			0.024	0.03	0.048	0.054	0.04	0.087			0.079	0.083	0.111	0.171	0.087	0.341
																			0.025	0.077	0.042	0.024	0.03	0.099			0.081	0.117	0.166	0.097	0.099	0.23
																			0.026	0.037	0.145	0.058	0.057	0.094			0.099	0.18	0.118	0.174	0.094	0.086
																			0.026	0.028	0.103	0.026	0.348	0.144			0.091	0.112	0.248	0.141	0.144	0.182
																			0.025	0.039	0.03	0.033	0.139	0.111			0.079	0.192	0.08	0.119	0.111	0.116
																			0.023	0.065	0.029	0.029	0.066	0.156			0.096	0.437	0.139	0.24	0.15	0.138
																			0.027	0.066	0.194	0.029	0.121	0.114			0.096	0.128	0.164	0.156	0.114	0.119
																			0.024	0.064	0.051	0.102	0.059	0.064			0.072	0.197	0.159	0.177	0.064	0.197
																			0.024	0.148	0.058	0.028	0.069	0.077			0.068	0.124	0.172	0.15	0.077	0.102
																			0.027	0.082	0.058	0.078	0.065	0.086			0.102	0.19	0.122	0.143	0.08	0.107
																			0.024	0.029	0.06	0.097	0.104	0.232			0.084	0.1	0.067	0.181	0.232	0.594
																			0.037	0.032	0.098	0.058	0.04	0.107			0.116	0.093	0.221	0.112	0.107	0.348
																			0.023	0.03	0.032	0.031	0.05	0.07			0.1	0.159	0.147	0.107	0.119	0.097
																			0.024	0.064	0.034	0.046	0.214	0.122			0.063	0.138	0.097	0.299	0.122	0.194
																			0.024	0.082	0.364	0.028	0.063	0.071			0.069	0.312	0.126	0.178	0.071	0.14
																			0.025	0.027	0.036	0.026	0.094	0.06			0.091	0.091	0.212	0.135	0.085	0.147
																			0.023	0.028	0.03	0.058	0.039	0.084			0.069	0.128	0.294	0.124	0.084	0.138
																			0.024	0.028	0.061	0.065	0.037	0.111			0.087	0.083	0.158	0.108	0.111	0.105
																			0.027	0.028	0.087	0.038	0.229	0.132			0.086	0.117	0.127	0.097	0.132	0.09
																			0.022	0.058	0.028	0.052	0.107	0.091			0.08	0.226	0.151	0.141	0.09	0.229
																			0.025	0.035	0.109	0.028	0.199	0.162			0.093	0.196	0.162	0.193	0.16	0.2
																			0.024	0.045	0.125	0.051	0.139	0.181			0.072	0.141	0.209	0.119	0.181	0.101
																			0.026	0.157	0.173	0.039	0.133	0.078			0.083	0.165	0.162	0.17	0.078	0.194
																			0.027	0.057	0.178	0.027	0.102	0.121			0.086	0.12	0.145	0.074	0.121	0.101
																			0.024	0.145	0.051	0.033	0.079	0.104			0.102	0.311	0.234	0.215	0.104	0.068
																			0.024	0.033	0.045	0.075	0.101	0.099			0.07	0.101	0.36	0.098	0.099	0.073
																			0.025	0.133	0.185	0.046	0.217	0.093			0.071	0.343	0.183	0.142	0.09	0.127
																			0.028	0.058	0.128	0.081	0.041	0.094			0.063	0.149	0.118	0.083	0.094	0.108
																			0.023	0.066	0.129	0.046	0.034	0.088			0.085	0.137	0.056	0.158	0.088	0.131
																			0.026	0.124	0.033	0.038	0.116	0.084			0.092	0.079	0.204	0.083	0.084	0.097
																			0.026	0.119	0.243	0.081	0.035	0.15			0.107	0.111	0.253	0.114	0.089	0.081
																			0.029	0.055	0.076	0.059	0.398	0.326			0.08	0.11	0.137	0.286	0.326	0.262
																			0.03	0.054	0.1	0.448	0.044	0.097			0.115	0.121	0.248	0.159	0.097	0.127
																			0.027	0.027	0.09	0.051	0.045	0.111			0.079	0.149	0.205	0.199	0.111	0.107
																			0.026	0.037	0.07	0.036	0.037	0.092			0.133	0.101	0.142	0.131	0.092	0.093
																			0.024	0.163	0.032	0.04	0.102	0.129			0.076	0.2	0.117	0.124	0.129	0.149
																			0.024	0.096	0.046	0.039	0.056	0.215			0.057	0.229	0.141	0.11	0.215	0.154
																			0.024	0.045	0.06	0.165	0.037	0.09			0.075	0.144	0.15	0.126	0.09	0.509
																			0.022	0.031	0.025	0.04	0.171	0.082			0.057	0.087	0.103	0.138	0.082	0.082
																			0.033	0.05	0.116	0.033	0.03	0.142			0.11	0.07	0.168	0.14	0.142	0.089
																			0.026	0.044	0.038	0.043	0.041	0.259			0.113	0.122	0.155	0.156	0.259	0.094
																			0.028	0.058	0.028	0.031	0.048	0.201			0.11	0.118	0.127	0.102	0.201	0.071
																			0.025	0.117	0.069	0.037	0.07	0.3			0.099	0.151	0.204	0.149	0.176	0.113
																			0.035	0.057	0.044	0.032	0.039	0.118			0.118	0.09	0.2	0.167	0.118	0.063
																			0.024	0.028	0.051	0.04	0.03	0.146			0.068	0.099	0.136	0.274	0.146	0.069
																			0.028	0.028	0.085	0.069	0.15	0.148			0.072	0.112	0.177	0.301	0.148	0.056
																			0.022	0.05	0.038	0.109	0.117	0.235			0.083	0.121	0.107	0.117	0.23	0.077
																			0.029	0.039	0.03	0.097	0.146	0.307			0.104	0.103	0.121	0.078	0.307	0.134
																			0.031	0.072	0.027	0.219	0.056	0.158			0.079	0.145	0.219	0.108	0.158	0.102
																			0.025	0.059	0.03	0.036	0.171	0.131			0.089	0.138	0.189	0.233	0.131	0.09
																			0.024	0.031	0.066	0.04	0.038	0.164			0.065	0.113	0.323	0.172	0.164	0.126
																			0.033	0.037	0.031	0.075	0.071	0.311			0.098	0.075	0.144	0.27	0.311	0.128
																			0.025	0.027	0.028	0.032	0.155	0.317			0.069	0.108	0.173	0.276	0.31	0.377
																			0.025	0.035	0.025	0.051	0.064	0.161			0.066	0.102	0.082	0.446	0.161	0.395
																			0.024	0.031	0.093	0.108	0.522	0.124			0.076	0.096	0.131	0.226	0.124	0.248
																			0.026	0.044	0.1	0.106	0.124	0.196			0.097	0.163	0.395	0.162	0.196	0.089
																			0.024	0.045	0.056	0.132	0.037	0.142			0.071	0.15	0.228	0.217	0.142	0.125
																			0.026	0.033	0.041	0.079	0.069	0.239			0.062	0.123	0.116	0.192	0.239	0.274
																			0.024	0.375	0.051	0.054	0.102	0.071			0.077	0.199	0.152	0.269	0.071	0.1
																			0.025	0.032	0.035	0.109	0.072	0.114			0.088	0.226	0.09	0.186	0.114	0.07
																			0.023	0.038	0.039	0.18	0.123	0.184			0.055	0.121	0.125	0.136	0.184	0.101
																			0.023	0.095	0.055	0.253	0.04	0.117			0.077	0.19	0.116	0.249	0.117	0.307
																			0.023	0.03	0.029	0.069	0.057	0.119			0.063	0.11	0.261	0.166	0.119	0.134
																			0.026	0.047	0.038	0.036	0.098	0.124			0.07	0.163	0.15	0.256	0.12	0.167
																			0.025	0.028	0.14	0.088	0.048	0.11			0.15	0.139	0.15	0.2	0.148	0.178
																			0.025	0.101	0.025	0.046	0.202	0.224			0.076	0.096	0.064	0.151	0.224	0.077
																			0.022	0.033	0.06	0.234	0.049	0.196			0.066	0.162	0.132	0.23	0.196	0.945
																			0.023	0.088	0.063	0.258	0.095	0.135			0.055	0.165	0.271	0.259	0.135	0.205
																			0.025	0.034	0.029	0.033	0.143	0.081			0.102	0.142	0.067	0.156	0.081	0.191
																			0.028	0.027	0.032	0.038	0.091	0.123			0.069	0.092	0.192	0.146	0.123	0.108
																			0.025	0.147	0.027	0.092	0.042	0.129			0.093	0.19	0.123	0.197	0.129	0.155
																			0.034	0.026	0.067	0.099	0.035	0.074			0.121	0.135	0.088	0.16	0.074	0.132
																			0.027	0.039	0.128	0.077	0.079	0.179			0.081	0.177	0.235	0.212	0.179	0.215
																			0.024	0.028	0.036	0.241	0.13	0.072			0.073	0.198	0.099	0.337	0.072	0.126
																			0.024	0.033	0.04	0.047	0.047	0.138			0.066	0.109	0.138	0.222	0.1	0.105
																			0.023	0.032	0.034	0.075	0.026	0.064			0.083	0.117	0.16	0.141	0.064	0.203
																			0.024	0.036	0.049	0.062	0.025	0.147			0.061	0.121	0.084	0.183	0.147	0.076
																			0.026	0.029	0.034	0.034	0.081	0.155			0.089	0.153	0.132	0.173	0.155	0.658
																			0.025	0.046	0.031	0.064	0.04	0.121			0.081	0.198	0.109	0.259	0.121	0.107
																			0.024	0.063	0.128	0.064	0.111	0.105			0.07	0.341	0.147	0.206	0.105	0.103
																			0.026	0.06	0.027	0.026	0.035	0.101			0.091	0.213	0.068	0.157	0.101	0.157
																			0.031	0.028	0.102	0.343	0.054	0.093			0.085	0.117	0.164	0.518	0.093	0.145
																			0.024	0.073	0.167	0.041	0.038	0.132			0.072	0.078	0.163	0.08	0.132	0.125
																			0.024	0.056	0.046	0.389	0.142	0.078			0.074	0.149	0.111	0.122	0.078	0.126
																			0.023	0.028	0.042	0.186	0.151	0.118			0.073	0.151	0.075	0.638	0.118	0.124
																			0.027	0.038	0.033	0.04	0.09	0.119			0.084	0.2	0.104	0.129	0.11	0.188
																			0.023	0.04	0.043	0.03	0.348	0.171			0.092	0.127	0.103	0.278	0.171	0.088
																			0.024	0.025	0.04	0.062	0.036	0.11			0.092	0.137	0.316	0.2	0.126	0.075
																			0.025	0.107	0.099	0.038	0.14	0.153			0.087	0.14	0.102	0.25	0.153	0.195
																			0.023	0.096	0.048	0.044	0.361	0.147			0.074	0.099	0.065	0.153	0.147	0.408
																			0.027	0.061	0.07	0.204	0.037	0.184			0.131	0.223	0.085	0.21	0.184	0.451
																			0.024	0.039	0.031	0.103	0.183	0.081			0.069	0.133	0.179	0.157	0.081	0.104
																			0.026	0.077	0.049	0.103	0.074	0.153			0.087	0.109	0.103	0.119	0.153	0.384
																			0.025	0.048	0.029	0.111	0.166	0.433			0.089	0.111	0.063	0.138	0.433	0.124
																			0.025	0.122	0.034	0.083	0.269	0.2			0.099	0.575	0.116	0.109	0.178	0.214
																			0.025	0.028	0.056	0.183	0.036	0.121			0.091	0.123	0.154	0.796	0.121	0.169
																			0.026	0.045	0.032	0.175	0.603	0.924			0.099	0.14	0.093	0.26	0.924	0.513
																			0.023	0.098	0.038	0.054	0.103	0.609			0.083	0.222	0.116	0.261	0.609	0.063
																			0.03	0.041	0.057	0.165	0.066	0.143			0.068	0.116	0.119	0.805	0.14	0.456
																			0.025	0.05	0.051	0.232	0.068	0.125			0.062	0.162	0.079	0.146	0.125	0.146
																			0.028	0.045	0.031	0.03	0.054	0.134			0.064	0.2	0.155	0.157	0.134	0.077
																			0.03	0.037	0.049	0.048	0.076	0.107			0.072	0.17	0.234	0.118	0.107	0.369
																			0.029	0.123	0.029	0.077	0.041	0.129			0.095	0.095	0.16	0.184	0.129	0.513
																			0.03	0.155	0.04	0.332	0.038	0.2			0.099	0.193	0.135	0.291	0.088	0.157
																			0.025	0.185	0.062	0.084	0.282	0.181			0.077	0.19	0.131	0.095	0.181	0.159
																			0.024	0.141	0.044	0.033	0.045	0.102			0.094	0.111	0.194	0.145	0.102	0.319
																			0.025	0.071	0.031	0.051	0.034	0.081			0.091	0.115	0.098	0.129	0.081	0.114
																			0.024	0.037	0.04	0.098	0.047	0.063			0.066	0.163	0.181	0.129	0.063	0.173
																			0.024	0.065	0.093	0.092	0.201	0.03			0.093	0.11	0.162	0.086	0.248	0.09
																			0.025	0.221	0.202	0.028	0.558	0.667			0.09	0.206	0.187	0.205	0.667	0.126
																			0.028	0.049	0.072	0.04	0.428	0.156			0.067	0.211	0.071	0.115	0.156	0.197
																			0.027	0.143	0.036	0.037	0.432	0.071			0.073	0.242	0.091	0.076	0.07	0.11
																			0.027	0.073	0.03	0.055	0.036	0.091			0.078	0.179	0.061	0.114	0.091	0.113
																			0.025	0.105	0.104	0.217	0.03	0.146			0.076	0.135	0.265	0.112	0.14	0.151
																			0.028	0.182	0.032	0.078	0.163	0.099			0.07	0.146	0.095	0.168	0.099	0.124
																			0.024	0.118	0.195	0.049	0.108	0.04			0.066	0.173	0.237	0.138	0.098	0.126
																			0.027	0.03	0.158	0.183	0.632	0.243			0.079	0.113	0.241	0.181	0.243	0.185
																			0.032	0.034	0.083	0.028	0.18	0.09			0.093	0.121	0.193	0.079	0.09	0.067
																			0.029	0.053	0.17	0.058	0.053	0.083			0.125	0.22	0.267	0.121	0.083	0.219
																			0.026	0.188	0.091	0.204	0.088	0.109			0.064	0.201	0.131	0.279	0.109	0.476
																			0.024	0.037	0.153	0.14	0.054	0.081			0.082	0.167	0.291	0.138	0.08	0.119
																			0.024	0.028	0.024	0.094	0.031	0.141			0.101	0.226	0.147	0.148	0.141	0.219
																			0.025	0.028	0.192	0.069	0.121	0.073			0.097	0.206	0.364	0.151	0.073	0.17
																			0.029	0.067	0.028	0.249	0.042	0.097			0.073	0.169	0.33	0.267	0.097	0.381
																			0.026	0.03	0.156	0.161	0.243	0.186			0.075	0.133	0.28	0.173	0.18	0.133
																			0.026	0.032	0.026	0.32	0.051	0.128			0.073	0.08	0.068	0.252	0.128	0.208
																			0.027	0.03	0.049	0.16	0.09	0.073			0.113	0.175	0.158	0.158	0.07	0.092
																			0.026	0.042	0.041	0.2	0.078	0.07			0.104	0.231	0.302	0.127	0.075	0.11
																			0.028	0.327	0.034	0.051	0.077	0.208			0.064	0.292	0.242	0.169	0.208	0.156
																			0.028	0.039	0.031	0.062	0.038	0.159			0.078	0.113	0.104	0.152	0.159	0.155
																			0.028	0.059	0.026	0.031	0.102	0.105			0.08	0.158	0.153	0.329	0.105	0.226
																			0.023	0.035	0.036	0.04	0.068	0.091			0.067	0.156	0.406	0.077	0.091	0.105
																			0.025	0.074	0.112	0.032	0.186	0.114			0.073	0.132	0.167	0.165	0.114	0.088
																			0.029	0.035	0.104	0.093	0.057	0.184			0.07	0.097	0.204	0.187	0.184	0.083
																			0.025	0.027	0.027	0.096	0.119	0.121			0.088	0.153	0.147	0.144	0.121	0.097
																			0.027	0.037	0.062	0.041	0.034	0.079			0.083	0.136	0.122	0.073	0.079	0.079
																			0.026	0.027	0.024	0.029	0.162	0.203			0.059	0.204	0.144	0.073	0.203	0.327
																			0.025	0.07	0.034	0.041	0.156	0.13			0.083	0.11	0.241	0.155	0.124	0.204
																			0.026	0.082	0.048	0.041	0.098	0.146			0.117	0.208	0.141	0.172	0.146	0.169
																			0.025	0.215	0.338	0.027	0.036	0.161			0.061	0.142	0.179	0.08	0.161	0.108
																			0.025	0.038	0.105	0.072	0.147	0.077			0.075	0.156	0.112	0.215	0.077	0.2
																			0.029	0.216	0.028	0.048	0.045	0.189			0.072	0.347	0.138	0.108	0.189	0.173
																			0.026	0.033	0.03	0.061	0.1	0.075			0.066	0.222	0.11	0.244	0.075	0.095
																			0.026	0.03	0.034	0.065	0.067	0.185			0.091	0.112	0.137	0.174	0.185	0.296
																			0.025	0.194	0.112	0.037	0.067	0.155			0.067	0.147	0.091	0.554	0.1	0.198
																			0.03	0.043	0.029	0.051	0.054	0.126			0.068	0.091	0.088	0.172	0.126	0.238
																			0.027	0.048	0.026	0.106	0.054	0.206			0.084	0.134	0.07	0.202	0.206	0.126
																			0.025	0.071	0.026	0.047	0.164	0.09			0.077	0.092	0.21	0.27	0.124	0.114
																			0.026	0.036	0.04	0.031	0.035	0.092			0.083	0.085	0.19	0.362	0.092	0.259
																			0.025	0.034	0.258	0.061	0.057	0.106			0.073	0.094	0.218	0.183	0.106	0.127
																			0.026	0.034	0.075	0.184	0.044	0.088			0.061	0.093	0.315	0.31	0.088	0.176
																			0.026	0.037	0.035	0.036	0.145	0.108			0.071	0.113	0.305	0.142	0.108	0.201
																			0.026	0.029	0.051	0.027	0.171	0.166			0.078	0.073	0.183	0.104	0.166	0.137
																			0.035	0.04	0.055	0.023	0.057	0.095			0.08	0.106	0.188	0.089	0.095	0.112
																			0.03	0.119	0.072	0.078	0.032	0.123			0.08	0.129	0.213	0.268	0.123	0.28
																			0.03	0.057	0.261	0.079	0.089	0.115			0.077	0.077	0.15	0.104	0.115	0.114
																			0.03	0.033	0.041	0.079	0.05	0.092			0.091	0.114	0.105	0.116	0.092	0.186
																			0.027	0.075	0.044	0.119	0.13	0.103			0.076	0.083	0.207	0.143	0.103	0.26
																			0.025	0.043	0.047	0.06	0.042	0.136			0.083	0.096	0.289	0.216	0.136	0.083
																			0.024	0.037	0.029	0.099	0.07	0.091			0.064	0.068	0.082	0.327	0.09	0.16
																			0.029	0.158	0.062	0.084	0.119	0.239			0.111	0.087	0.262	0.141	0.239	0.208
																			0.031	0.041	0.027	0.053	0.083	0.06			0.076	0.068	0.096	0.189	0.111	0.202
																			0.061	0.038	0.119	0.252	0.093	0.04			0.127	0.085	0.127	0.189	0.122	0.58
																			0.028	0.041	0.037	0.052	0.225	0.161			0.086	0.068	0.089	0.17	0.161	0.104
																			0.031	0.063	0.399	0.367	0.042	0.076			0.071	0.06	0.175	0.097	0.076	0.095
																			0.027	0.032	0.079	0.03	0.045	0.081			0.068	0.099	0.157	0.069	0.081	0.116
																			0.027	0.034	0.075	0.031	0.119	0.237			0.08	0.083	0.13	0.222	0.237	0.106
																			0.029	0.028	0.059	0.047	0.031	0.078			0.15	0.101	0.148	0.1	0.078	0.091
																			0.027	0.033	0.036	0.029	0.052	0.113			0.086	0.055	0.283	0.18	0.113	0.352
																			0.032	0.035	0.029	0.092	0.052	0.101			0.079	0.098	0.124	0.29	0.101	0.129
																			0.026	0.028	0.029	0.169	0.091	0.087			0.101	0.068	0.069	0.122	0.087	0.157
																			0.026	0.361	0.067	0.391	0.053	0.113			0.076	0.211	0.235	0.126	0.113	0.152
																			0.032	0.027	0.052	0.115	0.139	0.03			0.071	0.069	0.092	0.2	0.222	0.114
																			0.026	0.203	0.037	0.084	0.057	0.144			0.118	0.13	0.12	0.138	0.144	0.143
																			0.025	0.129	0.037	0.032	0.174	0.144			0.112	0.091	0.08	0.117	0.14	0.221
																			0.027	0.033	0.067	0.062	0.088	0.063			0.089	0.107	0.091	0.147	0.063	0.239
																			0.028	0.045	0.031	0.14	0.033	0.16			0.079	0.079	0.225	0.136	0.16	0.179
																			0.031	0.046	0.069	0.056	0.073	0.141			0.265	0.154	0.283	0.185	0.141	0.136
																			0.027	0.055	0.045	0.097	0.39	0.864			0.084	0.156	0.118	0.133	0.864	0.134
																			0.026	0.047	0.036	0.065	0.52	0.397			0.116	0.1	0.132	0.077	0.397	0.126
																			0.029	0.162	0.039	0.058	0.032	0.098			0.109	0.157	0.186	0.116	0.098	0.271
																			0.028	0.133	0.048	0.096	0.07	0.123			0.059	0.105	0.095	0.261	0.123	0.208
																			0.029	0.042	0.034	0.359	0.036	0.092			0.104	0.113	0.174	0.139	0.092	0.168
																			0.028	0.029	0.171	0.046	0.048	0.125			0.111	0.061	0.193	0.232	0.125	0.113
																			0.039	0.072	0.041	0.032	0.11	0.109			0.047	0.105	0.104	0.127	0.109	0.167
																			0.03	0.025	0.031	0.038	0.088	0.114			0.094	0.139	0.158	0.067	0.114	0.133
																			0.03	0.033	0.034	0.084	0.098	0.114			0.054	0.051	0.083	0.093	0.114	0.14
																			0.029	0.099	0.089	0.086	0.112	0.095			0.151	0.215	0.112	0.097	0.095	0.168
[truncated: 7 more columns]

[truncated: 13 more sheets: Sup. Fig. 3, Sup. Fig. 4, Sup. Fig. 5, Sup. Fig. 6, Sup. Fig. 7, Sup. Fig. 8, Sup. Fig. 9, Sup. Fig. 11, Sup. Fig. 13, Sup. Fig. 14, Sup. Fig. 15, Sup. Fig. 16, Sup. Table 3]
